# Supplementary material for: Role of the Mycobacterium tuberculosis ESX-4 Secretion System in Heme Iron Utilization and Pore Formation by PPE Proteins
Source: mSphere. 2023 Feb 7;8(2):e00573-22. doi: 10.1128/msphere.00573-22 (PMC10117145; doi:10.1128/msphere.00573-22)
Supplement: TABLE S1 [file msphere.00573-22-s0007.xlsx]

## Sheet: Raw RNAseq Data
baseMean: mean of normalized counts for all samples
fc: fold change: condition HEME vs FeCi
log2fc: log2 fold change (MAP): condition HEME vs FeCi
lfcSE: standard error: condition HEME vs FeCi
pvalue: BH adjusted Wald test p-values: HEME vs FeCi
gene	Gene Name	Product	baseMean	WT1 FeCi	WT2 FeCi	WT3 FeCi	WT1 HEME	WT2 HEME	WT3 HEME	fc	log2fc	lfcSE	pvalue	-logP
Rv0001	dnaA	chromosomal replication initiator protein DnaA	5300.77	3117.84	4511.33	4084.03	6751.55	6338.22	7001.67	1.71528	0.778445	0.180367	5.62017e-06	5.25025
Rv0002	dnaN	DNA polymerase III subunit beta	2169.34	1750.95	2283.65	2143.54	2145.11	2167.71	2525.06	1.10679	0.146375	0.114436	0.437129	0.35939
Rv0003	recF	DNA replication/repair protein RecF	1085.33	710.29	965.515	1018.54	1299.58	1138.47	1379.55	1.41689	0.50273	0.18708	0.00944033	2.02501
Rv0004	-	hypothetical protein	642.333	487.292	615.69	532.271	749.249	716.383	753.113	1.35682	0.44023	0.119193	0.00173426	2.76089
Rv0005	gyrB	DNA gyrase subunit B	24360.6	22105.7	25123	25703.4	24452.5	23253.6	25525.2	1.0041	0.00590492	0.0747695	0.977322	0.00996229
Rv0006	gyrA	DNA gyrase subunit A	20152	15638.8	18943.7	18651.8	22662.7	21898.7	23116.4	1.27132	0.346328	0.0964089	0.00707821	2.15008
Rv0007	-	membrane protein	3814.25	2527.31	3344.32	3569.5	4480.34	4610.62	4353.41	1.42402	0.509971	0.158818	0.00274421	2.56158
Rv0008c	-	cell wall synthesis protein CwsA	273.995	309.719	237.88	299.649	255.126	270.433	271.16	0.940361	-0.0887138	0.137996	0.635986	0.196552
Rv0009	ppiA	iron-regulated peptidyl-prolyl cis-trans isomerase PpiA	2573.03	2775.09	2935.72	3175.89	2270.23	1822.51	2458.75	0.737224	-0.439824	0.121629	0.00814949	2.08887
Rv0010c	-	membrane protein	2041.94	1841.8	2269.66	2261.17	1953.52	1652.83	2272.7	0.922547	-0.116306	0.169386	0.578754	0.237506
Rv0011c	-	cell division protein CrgA	1800.22	1788.11	2496.35	2221.08	1421.77	1348.99	1525.03	0.660326	-0.598749	0.162386	0.000257024	3.59003
Rv0012	-	membrane protein	2024.48	2527.31	2219.28	2292.05	1620.69	1740.32	1747.2	0.725737	-0.462481	0.090713	4.93052e-05	4.30711
Rv0013	trpG	anthranilate synthase component II	1555.71	1581.63	1390.9	1591.56	1625.08	1569.57	1575.5	1.04515	0.0637095	0.0562213	0.666503	0.176198
Rv0014c	pknB	serine/threonine-protein kinase PknB	4555.41	3365.62	4780	4540.73	4979.84	4974.38	4691.86	1.15448	0.207239	0.170978	0.278518	0.555147
Rv0015c	pknA	serine/threonine-protein kinase PknA	4016.68	3188.04	3509.44	3592.5	4718.85	4714.55	4376.66	1.34209	0.42448	0.0810956	0.000126424	3.89817
Rv0016c	pbpA	penicillin-binding protein PbpA	4740.01	4088.29	4640.07	4697.13	5055.6	5289.89	4669.1	1.11836	0.16139	0.0919206	0.2374	0.62452
Rv0017c	rodA	cell division protein RodA	3431.78	2234.11	3310.74	3116.74	3846.44	4646.15	3436.51	1.37724	0.461782	0.185805	0.0350676	1.45509
Rv0018c	pstP	phosphoserine/threonine phosphatase PstP	4345.53	3316.06	3621.38	4023.58	5049.25	5297.84	4765.1	1.37872	0.46333	0.112477	0.000373765	3.4274
Rv0019c	fhaB	FHA domain-containing protein FhaB	2102.31	2225.85	1995.4	2068.63	2094.28	2101.96	2127.72	1.00542	0.00779535	0.0495876	0.939538	0.0270856
Rv0020c	fhaA	FHA domain-containing protein FhaA	19532.6	24463.7	20275.8	22930.4	16205.4	17272.7	16047.4	0.73187	-0.450341	0.110162	0.000240158	3.6195
Rv0021c	-	hypothetical protein	1027.99	1119.12	1099.85	1116.46	938.394	880.764	1013.39	0.849232	-0.23577	0.0527827	0.0659403	1.18085
Rv0022c	whiB5	transcriptional regulator WhiB5	28.8435	16.5184	41.9789	24.3136	21.9936	36.588	31.6683	1.08983	0.124106	0.19869	0.82147	0.0854085
Rv0023	-	transcriptional regulator	607.821	503.81	590.503	584.184	682.291	741.836	544.3	1.17273	0.229872	0.16478	0.271992	0.565443
Rv0024	-	NLP/P60 family protein	1056.03	1139.77	1041.08	1278.11	917.378	1093.4	866.426	0.831814	-0.265668	0.183736	0.121097	0.916868
Rv0025	-	hypothetical protein	624.383	702.03	817.189	768.836	484.837	534.504	438.903	0.637329	-0.64989	0.0817071	8.17036e-06	5.08776
Rv0026	-	hypothetical protein	1006.66	1061.3	1038.28	1118.43	938.394	870.159	1013.39	0.876921	-0.189481	0.0332369	0.161936	0.790657
Rv0027	-	hypothetical protein	229.223	264.294	285.456	263.507	176.438	209.984	175.66	0.691148	-0.532933	0.0470119	0.00257524	2.58918
Rv0028	-	hypothetical protein	324.135	520.328	344.227	367.333	248.772	237.027	227.121	0.578722	-0.789058	0.15612	7.96957e-05	4.09857
Rv0029	-	hypothetical protein	1361.98	1432.97	1486.05	1442.39	1259.01	1350.05	1201.42	0.87368	-0.194824	0.036472	0.108187	0.965823
Rv0030	-	hypothetical protein	239.976	301.46	293.852	244.451	203.319	184.001	212.772	0.714596	-0.4848	0.143886	0.0124997	1.9031
Rv0032	bioF2	8-amino-7-oxononanoate synthase	393.648	276.683	352.623	391.647	455.024	424.739	461.17	1.31341	0.393322	0.15549	0.0448149	1.34858
Rv0033	acpA	acyl carrier protein AcpA	43.699	24.7775	64.3676	37.4561	36.656	44.0117	54.9248	1.07102	0.0989851	0.369047	0.842796	0.0742775
Rv0034	-	hypothetical protein	90.9084	128.017	97.9508	88.7119	65.9809	81.6603	83.1294	0.73335	-0.447426	0.263904	0.153848	0.812909
Rv0035	fadD34	fatty-acid--CoA ligase FadD34	831.193	813.529	987.903	936.403	726.767	762.516	760.04	0.82157	-0.283545	0.0618617	0.0271188	1.56673
Rv0036c	-	hypothetical protein	1592.37	1527.95	1561.61	1584.99	1583.05	1697.37	1599.25	1.04388	0.0619563	0.0314112	0.644967	0.190462
Rv0037c	-	MFS-type transporter	1398.44	1399.93	1340.53	1328.05	1373.38	1519.73	1429.03	1.06234	0.0872471	0.0610022	0.485238	0.314046
Rv0038	-	hypothetical protein	1752.38	2775.09	1866.66	1788.69	1396.35	1379.21	1308.3	0.635082	-0.654985	0.182367	0.0017159	2.76551
Rv0039c	-	transmembrane protein	925.377	1168.67	1035.48	850.977	820.606	830.389	846.138	0.817358	-0.290961	0.146222	0.108492	0.964603
Rv0040c	mtc28	proline-rich protein	2746.03	2552.09	2328.43	2834.18	2972.07	3206.49	2582.95	1.13569	0.18357	0.172929	0.284222	0.546343
Rv0041	leuS	leucine--tRNA ligase	3175.13	3332.58	3288.35	3031.32	3128.47	3061.2	3208.89	0.973718	-0.0384243	0.0598865	0.796841	0.0986282
Rv0042c	-	transcriptional regulator	2267.15	1891.35	2093.35	2202.68	2497.5	2495.41	2422.63	1.19849	0.261222	0.0763194	0.0302064	1.5199
Rv0043c	-	HTH-type transcriptional regulator	608.483	640.087	702.447	688.01	514.162	522.308	583.885	0.797991	-0.325556	0.0553232	0.0162916	1.78804
Rv0044c	-	oxidoreductase	678.86	574.013	750.023	707.067	621.686	721.686	698.683	1.00539	0.0077585	0.051696	0.985914	0.00616082
Rv0045c	-	hydrolase	937.18	858.955	741.627	835.206	1020.99	1058.4	1107.9	1.30853	0.387942	0.0766602	0.00221177	2.65526
Rv0046c	ino1	inositol-3-phosphate synthase	10510.3	11434.8	9949	9814.16	10655.7	9983.23	11224.9	1.02134	0.0304666	0.0864171	0.849414	0.0708805
Rv0047c	-	hypothetical protein	1773.19	1011.75	1150.22	1105.94	2450.58	2253.08	2667.56	2.25564	1.17353	0.101105	3.48233e-20	19.4581
Rv0048c	-	membrane protein	1448.53	1606.41	1497.25	1319.51	1443.27	1381.33	1443.38	0.964916	-0.0515241	0.0889651	0.812949	0.0899369
Rv0049	-	hypothetical protein	1151.93	1309.08	1015.89	1161.8	1180.32	1117.79	1126.7	0.982232	-0.0258636	0.0839183	0.913447	0.0393167
Rv0050	ponA1	bifunctional penicillin-insensitive transglycosylase/penicillin-sensitive transpeptidase	7640.52	7301.12	7021.67	6758.53	8043.8	8477.82	8240.2	1.17459	0.232152	0.0465661	0.0156362	1.80587
Rv0051	-	transmembrane protein	2132.8	1660.1	1947.82	1881.35	2388.51	2569.65	2349.39	1.33124	0.412775	0.0594775	0.000825572	3.08324
Rv0052	-	hypothetical protein	560.392	512.069	478.559	502.044	637.815	655.403	576.463	1.25257	0.324895	0.0734733	0.0210013	1.67775
Rv0053	rpsF	30S ribosomal protein S6	910.052	982.843	934.73	808.921	891.475	734.942	1107.4	1.00269	0.0038711	0.239818	0.971322	0.0126368
Rv0054	ssb	single-strand DNA-binding protein	1291.85	1127.38	1130.63	1054.03	1385.6	1257.25	1796.19	1.34027	0.422527	0.18596	0.0239723	1.62029
Rv0055	rpsR1	30S ribosomal protein S18	601.099	491.421	573.712	486.273	657.854	576.925	820.408	1.32473	0.405693	0.215903	0.0436204	1.36031
Rv0056	rplI	50S ribosomal protein L9	1394.43	1106.73	1228.58	1069.8	1517.07	1494.81	1949.58	1.45706	0.543062	0.172901	0.00132081	2.87916
Rv0057	-	hypothetical protein	810.616	594.661	657.669	572.356	973.584	866.978	1198.45	1.6655	0.735953	0.192835	3.99136e-05	4.39888
Rv0058	dnaB	replicative DNA helicase	4306.05	3464.73	3828.48	3278.4	4908.49	4962.72	5393.51	1.44394	0.530007	0.100334	7.91107e-06	5.10176
Rv0059	-	hypothetical protein	481.917	412.959	481.358	390.989	544.953	575.334	485.911	1.24966	0.321537	0.0415436	0.0483151	1.31592
Rv0060	-	hypothetical protein	2540.15	3060.03	2963.71	2584.47	2077.18	2261.57	2293.98	0.77051	-0.376114	0.11199	0.00413622	2.3834
Rv0061c	-	hypothetical protein	2872.15	3295.41	3338.72	3187.71	2317.64	2402.08	2691.31	0.754546	-0.406319	0.0829404	0.000523171	3.28136
Rv0062	celA1	cellulase CelA	2051.86	1598.15	2255.67	2115.94	1895.85	1918.49	2527.03	1.06225	0.0871216	0.16165	0.747976	0.126112
Rv0063	-	oxidoreductase	1343.7	1048.92	1139.03	1086.88	1535.15	1714.34	1537.89	1.46187	0.547818	0.0257559	4.46357e-06	5.35032
Rv0063a	-	hypothetical protein	260.979	375.793	288.255	295.706	193.544	220.589	191.989	0.631539	-0.663057	0.165708	0.000297472	3.52655
Rv0064	-	transmembrane protein	6009.86	9303.97	6747.41	6866.96	4345.94	4404.35	4390.52	0.573375	-0.802448	0.156184	1.39943e-06	5.85405
Rv0064A	vapB1	antitoxin VapB1	244.084	425.348	246.276	208.966	207.718	157.488	218.709	0.663095	-0.592713	0.321975	0.0810475	1.09126
Rv0065	vapC1	ribonuclease VapC1	415.006	660.735	453.372	374.561	323.551	302.249	375.567	0.672659	-0.572052	0.299434	0.030839	1.5109
Rv0066c	icd2	isocitrate dehydrogenase	3811.17	4967.9	4830.37	4927.78	2661.23	2844.32	2635.4	0.552826	-0.855101	0.0458987	7.48867e-21	20.1256
Rv0067c	-	transcriptional regulator	426.484	739.197	537.33	520.443	236.065	286.871	238.997	0.42401	-1.23783	0.220035	2.52431e-10	9.59786
Rv0068	-	oxidoreductase	222.011	185.832	277.061	256.936	178.881	213.165	220.194	0.850537	-0.233554	0.0933326	0.238817	0.621936
Rv0069c	sdaA	L-serine dehydratase	982.78	850.696	839.578	707.724	1059.6	1208.47	1230.61	1.459	0.544981	0.139351	0.000175406	3.75596
Rv0070c	glyA2	serine hydroxymethyltransferase	502.887	507.94	570.913	433.703	499.5	441.178	564.092	0.994853	-0.00744542	0.217033	0.977329	0.00995925
Rv0071	-	maturase	171.045	181.702	151.124	186.624	160.309	179.759	166.754	0.975689	-0.0355065	0.140731	0.823364	0.0844079
Rv0072	-	glutamine ABC transporter permease	3053.46	2391.03	2879.75	2893.32	3389.46	3420.72	3346.45	1.24406	0.315055	0.0921018	0.0160845	1.79359
Rv0073	-	glutamine ABC transporter ATP-binding protein	2783.49	1949.17	2059.76	2323.59	3529.73	3535.78	3302.91	1.63733	0.711344	0.105949	5.41968e-09	8.26603
Rv0074	-	hypothetical protein	2000.22	1230.62	1519.64	1732.84	2455.47	2705.92	2356.82	1.67701	0.745894	0.163938	1.12342e-05	4.94946
Rv0075	-	aminotransferase	1888.73	1358.64	1634.38	1625.73	2160.26	2377.69	2175.71	1.45357	0.539602	0.0717893	4.78562e-05	4.32006
Rv0076c	-	membrane protein	473.32	375.793	472.962	467.216	503.898	477.235	542.815	1.15804	0.211687	0.118421	0.258884	0.586895
Rv0077c	-	oxidoreductase	239.617	256.035	207.096	282.564	233.132	202.56	256.316	0.928005	-0.107796	0.0353592	0.591277	0.228209
Rv0078	-	transcriptional regulator	409.515	433.607	475.761	503.358	353.853	351.563	338.95	0.739256	-0.435853	0.0800562	0.000968773	3.01378
Rv0078A	-	hypothetical protein	2375.75	3625.78	3106.44	2931.44	1644.63	1577.53	1368.67	0.475061	-1.07381	0.0488667	1.33174e-13	12.8756
Rv0078B	-	hypothetical protein	1442.21	2250.63	1841.47	1735.47	1014.64	977.802	833.273	0.484887	-1.04428	0.0687588	1.00488e-10	9.99788
Rv0079	-	hypothetical protein	32799.9	37670.1	32953.4	42025.1	30130.8	38000.7	16019.2	0.747019	-0.420784	0.469777	0.215436	0.666682
Rv0080	-	hypothetical protein	17553.1	17608.6	17636.7	23247.1	16704.4	20484	9637.57	0.800548	-0.320941	0.454628	0.32352	0.490098
Rv0081	-	HTH-type transcriptional regulator	4478.49	3799.22	4877.95	5753.79	4317.59	4914.99	3207.41	0.862035	-0.214181	0.317587	0.417069	0.379793
Rv0082	-	oxidoreductase	2769.32	2015.24	2213.69	3047.75	3349.87	3540.03	2449.35	1.28345	0.360027	0.340574	0.156492	0.805507
Rv0083	-	oxidoreductase	4505.26	2147.39	3078.45	4101.77	6326.34	6955.44	4422.19	1.89802	0.924493	0.433928	0.00129346	2.88825
Rv0084	hycD	formate hydrogenlyase HycD	4111.19	2395.16	3540.22	4201.66	5109.85	5624.48	3795.75	1.43337	0.519406	0.36371	0.0561395	1.25073
Rv0085	hycP	hydrogenase HycP	2327.42	1185.19	2076.56	2447.79	2863.08	3395.79	1996.1	1.44582	0.531889	0.458213	0.114355	0.941745
Rv0086	hycQ	hydrogenase HycQ	4588.5	2250.63	4273.45	5276.71	5234.97	6516.38	3978.83	1.33298	0.414652	0.474014	0.26102	0.583326
Rv0087	hycE	formate hydrogenase HycE	2828.88	1280.17	2983.3	3539.93	3207.65	3592.52	2369.68	1.17511	0.232794	0.550809	0.60095	0.221162
Rv0088	-	polyketide cyclase/dehydrase	3915.74	4761.42	4351.81	4671.5	3400.21	3517.75	2791.76	0.704383	-0.505568	0.126462	0.000386697	3.41263
Rv0089	-	methyltransferase	1425.14	1660.1	1642.77	1679.61	1182.77	1215.36	1170.24	0.716184	-0.481599	0.0252604	7.9296e-07	6.10075
Rv0090	-	membrane protein	80.7168	66.0735	95.1522	58.4841	88.952	73.7063	101.932	1.20427	0.268164	0.345077	0.316332	0.499857
Rv0091	mtn	bifunctional 5'-methylthioadenosine nucleosidase /S-adenosylhomocysteine nucleosidase	173.625	156.924	215.492	153.11	171.061	152.185	192.979	0.982302	-0.0257615	0.251043	0.988143	0.00518029
Rv0092	ctpA	cation transporter ATPase A	1598.51	1998.72	1698.75	1658.58	1371.91	1467.23	1395.88	0.7907	-0.338799	0.104829	0.0119305	1.92334
Rv0093c	-	membrane protein	772.949	970.454	859.168	862.805	618.265	775.773	551.227	0.722495	-0.468941	0.167039	0.0129953	1.88621
Rv0094c	-	hypothetical protein	201.818	198.22	190.304	180.052	231.177	162.26	248.893	1.12972	0.175961	0.204166	0.491339	0.308618
Rv0095c	-	hypothetical protein	34.5632	82.5918	22.3887	45.9988	18.0836	18.0289	20.2875	0.373562	-1.42058	0.542892	0.00142428	2.84641
Rv0096	PPE1	PPE family protein PPE1	66.2203	132.147	55.9719	65.0554	44.9647	40.2999	58.8833	0.569363	-0.81258	0.426259	0.0534014	1.27245
Rv0097	-	oxidoreductase	286.44	371.663	319.04	311.477	237.042	228.543	250.873	0.714899	-0.484188	0.0971912	0.00351414	2.45418
Rv0098	fcoT	fatty acyl CoA thioesterase FcoT	154.839	227.127	167.916	134.054	131.473	137.338	131.127	0.755887	-0.403757	0.222143	0.18746	0.727092
Rv0099	fadD10	fatty-acid--CoA ligase FadD10	575.358	821.789	523.337	578.27	535.667	488.371	504.714	0.794819	-0.331301	0.158932	0.141996	0.847725
Rv0100	-	hypothetical protein	113.128	152.795	151.124	86.7405	99.2157	72.1156	116.777	0.737492	-0.4393	0.443662	0.289142	0.538889
Rv0101	nrp	peptide synthetase Nrp	5160.74	6462.81	6170.9	6423.4	3901.18	3916.51	4089.67	0.624825	-0.678475	0.0249079	7.61448e-15	14.1184
Rv0102	-	integral membrane protein	2913.99	3035.25	3095.24	3455.82	2583.52	2964.69	2349.39	0.823842	-0.279561	0.145057	0.0661009	1.17979
Rv0103c	ctpB	cation-transporter P-type ATPase B	3814.26	4270	3814.48	3893.47	3574.7	3659.86	3673.03	0.91064	-0.135048	0.0619096	0.238663	0.622215
Rv0104	-	hypothetical protein	623.178	631.827	593.302	599.955	673.005	628.89	612.09	1.04871	0.068616	0.0196641	0.631832	0.199398
Rv0105c	rpmB1	50S ribosomal protein L28	25.7711	24.7775	30.7845	17.0853	33.2348	25.9828	22.7616	1.12846	0.174349	0.221153	0.531745	0.274297
Rv0106	-	hypothetical protein	669.21	916.769	722.037	460.645	572.323	489.431	854.056	0.912529	-0.132058	0.50484	0.770407	0.11328
Rv0107c	ctpI	cation-transporter ATPase I	5313.41	4612.75	4460.96	4442.17	5979.82	6440.03	5944.74	1.35874	0.442271	0.0460458	4.03183e-06	5.3945
Rv0108c	-	hypothetical protein	2127.64	2151.52	1950.62	2033.15	2200.34	2281.72	2148.5	1.08073	0.112	0.0583471	0.326629	0.485946
Rv0109	PE_PGRS1	PE-PGRS family protein PE_PGRS1	221.225	202.35	254.672	189.909	247.306	224.301	208.813	1.05177	0.072813	0.139272	0.690124	0.161073
Rv0110	-	integral membrane protein	244.813	140.406	201.499	251.679	306.444	293.235	275.614	1.47459	0.560314	0.288688	0.0321515	1.4928
Rv0111	-	transmembrane acyltransferase	1008.54	664.864	968.313	679.467	1231.15	1239.22	1268.22	1.61659	0.692952	0.179602	0.00014667	3.83366
Rv0112	gca	GDP-mannose 4,6-dehydratase	652.372	396.441	576.51	499.415	871.436	679.265	891.167	1.65847	0.729849	0.264416	0.000330238	3.48117
Rv0113	gmhA	phosphoheptose isomerase	554.207	474.903	475.761	466.559	666.162	590.181	651.675	1.34631	0.429009	0.0581092	0.00151256	2.82029
Rv0114	gmhB	D-glycero-alpha-D-manno-heptose-1,7-bisphosphate 7-phosphatase	246.046	119.758	159.52	157.053	350.92	329.292	359.733	2.38339	1.25301	0.149852	8.13543e-13	12.0896
Rv0115	hddA	D-alpha-D-heptose-7-phosphate kinase HddA	461.59	276.683	436.581	328.563	542.021	601.317	584.38	1.65836	0.729753	0.151619	0.00010906	3.96234
Rv0115a	-	hypothetical protein	114.733	111.499	142.728	101.854	117.299	92.7958	122.22	0.933255	-0.0996562	0.268715	0.840842	0.0752857
Rv0116c	ldtA	L,D-transpeptidase LdtA	1110.4	2040.02	1250.97	1292.57	655.899	671.311	751.628	0.453543	-1.14069	0.267752	3.58959e-07	6.44496
Rv0117	oxyS	oxidative stress response regulatory protein OxyS	326.346	351.015	383.407	385.732	259.525	310.203	268.191	0.748038	-0.418816	0.0635	0.00831161	2.08031
Rv0118c	oxcA	oxalyl-CoA decarboxylase OxcA	806.998	830.048	940.327	998.83	672.516	761.456	638.81	0.748511	-0.417904	0.113613	0.00434145	2.36237
Rv0119	fadD7	fatty-acid--CoA ligase FadD7	511.69	445.996	447.775	515.186	537.133	567.38	556.67	1.17902	0.237584	0.0677758	0.150029	0.823824
Rv0120c	fusA2	elongation factor G	1678	1808.76	1446.87	1552.79	1762.42	1758.88	1738.29	1.09383	0.129389	0.0931256	0.346919	0.459772
Rv0121c	-	hypothetical protein	92.5808	78.4622	81.1592	95.2831	108.502	97.5681	94.5102	1.17919	0.237793	0.138961	0.480273	0.318512
Rv0122	-	hypothetical protein	25.6729	24.7775	33.5831	25.6279	20.5274	22.8012	26.7202	0.834028	-0.261833	0.178798	0.614259	0.211649
Rv0123	-	hypothetical protein	135.672	206.48	181.909	109.083	102.148	91.205	123.21	0.636344	-0.652121	0.393831	0.0562482	1.24989
Rv0124	PE_PGRS2	PE-PGRS family protein PE_PGRS2	116.603	148.665	83.9578	120.911	115.833	113.476	116.777	0.978933	-0.0307186	0.231249	0.961973	0.0168372
Rv0125	pepA	serine protease PepA	2325.14	1324.07	1311.84	1311.84	3194.45	3293.45	3515.19	2.53387	1.34135	0.0441348	0.000702111	3.15359
Rv0126	treS	trehalose synthase/amylase TreS	2383.67	2246.5	2042.97	2278.25	2412.46	2703.27	2618.58	1.17762	0.235878	0.088701	0.0574493	1.24072
Rv0127	mak	maltokinase	2159.48	2337.35	2224.88	2123.83	2092.33	2142.79	2035.68	0.937891	-0.0925079	0.0340808	0.468234	0.329537
Rv0128	-	transmembrane protein	532.571	578.143	562.517	524.386	477.995	457.616	594.771	0.919123	-0.121671	0.156079	0.58076	0.236004
Rv0129c	fbpC	diacylglycerol acyltransferase/mycolyltransferase Ag85C	6841.57	8238.53	6739.01	6928.73	6412.36	6708.87	6021.93	0.873867	-0.194515	0.102681	0.186525	0.729263
Rv0130	htdZ	3-hydroxyl-thioester dehydratase	198.55	227.127	204.297	204.366	187.679	202.56	165.269	0.873728	-0.194744	0.0932548	0.382792	0.417037
Rv0131c	fadE1	acyl-CoA dehydrogenase FadE1	642.166	891.992	808.793	584.184	487.77	556.244	524.012	0.686235	-0.543225	0.206301	0.0105957	1.97487
Rv0132c	fgd2	F420-dependent glucose-6-phosphate dehydrogenase	435.341	499.68	489.754	452.102	416.901	370.123	383.484	0.811986	-0.300473	0.0520105	0.0541533	1.26637
Rv0133	-	GCN5-like N-acetyltransferase	867.882	536.847	752.822	753.722	1097.24	1070.6	996.068	1.54836	0.63074	0.194471	0.000305744	3.51464
Rv0134	ephF	epoxide hydrolase EphF	3125.34	3679.47	3100.84	2974.15	3043.92	3242.55	2711.11	0.922407	-0.116525	0.0980617	0.519212	0.284655
Rv0135c	-	transcriptional regulator	1493.72	1759.21	1695.95	1540.3	1370.45	1282.17	1314.24	0.794093	-0.33262	0.0524723	0.00635818	2.19667
Rv0136	cyp138	cytochrome P450 Cyp138	500.082	619.439	498.15	510.586	427.654	482.008	462.655	0.842856	-0.246642	0.149077	0.158403	0.800236
Rv0137c	msrA	peptide methionine sulfoxide reductase MsrA	592.872	565.754	565.316	557.242	642.214	644.798	581.906	1.10697	0.146621	0.0413326	0.301609	0.520555
Rv0138	-	hypothetical protein	345.67	239.516	321.838	372.59	400.284	392.924	346.867	1.22071	0.28772	0.24389	0.258884	0.586895
Rv0139	-	oxidoreductase	862.45	408.829	727.634	711.009	1138.29	1145.36	1043.57	1.80096	0.848767	0.292536	0.000289113	3.53893
Rv0140	-	hypothetical protein	1051.16	1271.91	1208.99	797.75	948.169	754.032	1326.11	0.923645	-0.11459	0.434937	0.765479	0.116067
Rv0141c	-	hypothetical protein	1754.01	2514.92	1973.01	1280.74	1463.31	1118.32	2173.73	0.824344	-0.278682	0.521238	0.467976	0.329777
Rv0142	-	hypothetical protein	1503.7	2002.85	1586.8	1324.76	1333.79	1199.98	1574.02	0.835865	-0.258659	0.253436	0.27568	0.559595
Rv0143c	-	transmembrane protein	1929.85	1672.48	1673.56	1665.15	2183.72	2399.96	1984.22	1.31065	0.390278	0.0771298	0.00255501	2.59261
Rv0144	-	transcriptional regulator	3059.84	2457.11	2412.39	2974.81	3604.02	3695.39	3215.33	1.34043	0.422697	0.158298	0.00507387	2.29466
Rv0145	-	S-adenosylmethionine-dependent methyltransferase	8125.94	6004.43	6674.64	7709.39	9656.66	10481.7	8228.82	1.39133	0.476469	0.191669	0.00471016	2.32696
Rv0146	-	S-adenosylmethionine-dependent methyltransferase	2318.86	2011.11	2445.97	2462.9	2363.58	2577.07	2052.5	1.01057	0.0151746	0.146302	0.964072	0.0158904
Rv0147	-	aldehyde dehydrogenase	4495.83	4893.57	4738.02	4821.33	4179.77	4444.65	3897.68	0.866407	-0.206884	0.0626467	0.0660244	1.1803
Rv0148	-	short-chain type dehydrogenase/reductase	2739.73	3390.39	2765.01	3112.14	2445.2	2489.05	2236.58	0.773756	-0.370049	0.107466	0.00609278	2.21518
Rv0149	-	quinone oxidoreductase	2373.5	2630.55	2364.81	2326.88	2286.85	2300.8	2331.09	0.944894	-0.0817761	0.062372	0.548336	0.260953
Rv0150c	-	hypothetical protein	273.514	384.052	232.283	238.536	244.374	274.145	267.696	0.919688	-0.120784	0.285749	0.782092	0.106742
Rv0151c	PE1	PE family protein PE1	535.075	553.365	570.913	497.444	496.567	527.08	565.082	0.979656	-0.0296534	0.107213	0.943812	0.0251146
Rv0152c	PE2	PE family protein PE2	295.934	264.294	355.421	279.278	299.602	274.675	302.334	0.975103	-0.0363734	0.174218	0.896477	0.0474606
Rv0153c	ptbB	phosphotyrosine protein phosphatase	857.695	900.251	758.419	845.72	841.134	977.272	823.377	1.05486	0.0770527	0.145703	0.662079	0.17909
Rv0154c	fadE2	acyl-CoA dehydrogenase FadE2	1393.03	1325.6	1290.15	1276.79	1517.07	1598.21	1350.36	1.14723	0.198153	0.0658466	0.142592	0.845905
Rv0155	pntAa	NAD(P) transhydrogenase subunit alpha PntAa	1073.14	607.05	901.147	908.147	1281.01	1335.73	1405.78	1.66471	0.735271	0.160456	9.92484e-05	4.00328
Rv0156	pntAb	NAD(P) transhydrogenase subunit alpha PntAb	674.646	363.404	573.712	504.015	884.632	794.332	927.783	1.80882	0.85505	0.23501	8.1013e-06	5.09145
Rv0157	pntB	NAD(P) transhydrogenase subunit beta PntB	3947.89	2775.09	3361.11	3156.83	4661.18	5123.39	4609.72	1.54893	0.631277	0.0597343	7.12992e-07	6.14692
Rv0157A	-	hypothetical protein	637.737	776.363	696.85	649.24	601.159	575.334	527.476	0.80283	-0.316834	0.0277979	0.0418585	1.37822
Rv0158	-	transcriptional regulator	1147.06	1156.29	1374.11	1319.51	1018.06	1058.4	955.988	0.787669	-0.344338	0.0830436	0.00712381	2.14729
Rv0159c	PE3	PE family protein PE3	1112.05	1139.77	1295.75	1152.6	1066.93	945.987	1071.28	0.859561	-0.218328	0.117866	0.121571	0.915172
Rv0160c	PE4	PE family protein PE4	90.5805	115.629	83.9578	102.512	79.177	72.6458	89.562	0.799029	-0.323681	0.114917	0.218569	0.660412
Rv0161	-	oxidoreductase	275.439	218.868	313.442	236.565	307.422	279.448	296.891	1.14942	0.200905	0.197175	0.307215	0.512558
Rv0162c	adhE1	zinc-type alcohol dehydrogenase subunit E	456.011	437.737	383.407	410.703	491.191	527.61	485.416	1.22111	0.28819	0.0883281	0.0406613	1.39082
Rv0163	-	hypothetical protein	269.403	313.849	271.464	265.479	260.013	257.707	247.904	0.899897	-0.152168	0.0619032	0.482544	0.316463
Rv0164	TB18.5	hypothetical protein	1852.11	1763.34	1886.25	1916.83	1891.45	1785.39	1869.42	0.996379	-0.00523389	0.0544099	0.947374	0.0234787
Rv0165c	mce1R	transcriptional regulator Mce1R	1668.83	1296.69	1667.96	1600.76	1815.21	1612.53	2019.85	1.19323	0.254871	0.159045	0.163062	0.787646
Rv0166	fadD5	fatty-acid--CoA ligase FadD5	5181.95	2861.81	3190.4	3494.59	7356.62	6808.56	7379.71	2.25677	1.17426	0.0921341	6.94858e-22	21.1581
Rv0167	yrbE1A	membrane protein	6659.58	4563.2	5851.86	6443.11	7362.49	8915.29	6821.56	1.37022	0.454403	0.190313	0.0223727	1.65028
Rv0168	yrbE1B	membrane protein	3414.96	2803.99	2874.16	3135.14	3704.7	4208.69	3763.09	1.32487	0.405852	0.0828216	0.000934587	3.02938
Rv0169	mce1A	Mce family protein Mce1A	5740.24	5141.34	5135.42	5151.86	6189.98	7004.75	5818.07	1.23231	0.301362	0.0799843	0.0158288	1.80055
Rv0170	mce1B	Mce family protein Mce1B	4626.7	4327.81	4721.23	4822.64	4494.03	5113.31	4281.16	1.00121	0.00174888	0.0872963	0.999682	0.000138322
Rv0171	mce1C	Mce family protein Mce1C	7978.26	8399.59	8653.25	8779.85	7464.63	8141.1	6431.15	0.853062	-0.229277	0.109272	0.109734	0.959658
Rv0172	mce1D	Mce family protein Mce1D	8763.73	9159.43	10170.1	9794.45	7553.1	8696.29	7209	0.805467	-0.312103	0.0651554	0.0186332	1.72971
Rv0173	lprK	Mce family lipoprotein LprK	6695.42	7982.5	7491.83	8205.52	5369.86	6207.77	4915.03	0.696485	-0.521836	0.136957	0.000152865	3.81569
Rv0174	mce1F	Mce family protein Mce1F	16157.4	19846.8	18661	20181.6	12555.4	14292.1	11407.5	0.651822	-0.61745	0.127914	2.65872e-06	5.57533
Rv0175	-	Mce associated membrane protein	9174.6	9754.09	9767.09	10163.8	8505.18	8935.97	7921.54	0.854396	-0.227024	0.0685224	0.0331924	1.47896
Rv0176	-	Mce associated transmembrane protein	5062.16	3729.02	4807.98	5251.74	5407.01	5947.94	5229.23	1.20273	0.266317	0.157155	0.154764	0.810331
Rv0177	-	Mce associated protein	3179.03	1986.33	2762.21	2855.21	3796.59	4022.56	3651.26	1.50852	0.593134	0.170818	0.000966094	3.01498
Rv0178	-	Mce associated membrane protein	4274.71	3192.17	3968.41	3867.18	4970.56	4856.67	4793.3	1.32579	0.406855	0.11289	0.00225459	2.64693
Rv0179c	lprO	lipoprotein LprO	3203.82	2969.18	3492.64	3078.63	3224.26	2980.6	3477.58	1.01488	0.0213138	0.126427	0.90691	0.042436
Rv0180c	-	transmembrane protein	1628.15	1878.96	1620.39	1463.42	1523.91	1482.08	1800.15	0.96844	-0.0462656	0.178566	0.862574	0.0642035
Rv0181c	-	hypothetical protein	701.949	813.529	624.086	679.467	685.223	764.637	644.748	0.989384	-0.0153975	0.15948	0.985914	0.00616082
Rv0182c	sigG	ECF RNA polymerase sigma factor SigG	1370.04	1428.84	1211.79	1264.31	1374.36	1602.45	1338.48	1.10509	0.144158	0.136014	0.357201	0.447088
Rv0183	-	lysophospholipase	1375.03	1024.14	1175.41	1190.05	1613.35	1617.3	1629.93	1.43397	0.520013	0.0662109	8.69114e-06	5.06092
Rv0184	-	hypothetical protein	1238.19	697.901	892.751	891.719	1710.61	1614.12	1622.01	1.99275	0.99476	0.144906	8.55619e-13	12.0677
Rv0185	-	hypothetical protein	860.329	437.737	545.726	612.441	1169.57	1252.48	1144.02	2.23451	1.15996	0.149627	4.44279e-13	12.3523
Rv0186	bglS	beta-glucosidase BglS	12975.7	18789.6	11152.4	8674.05	13142.4	8683.56	17412.1	1.01611	0.0230539	0.48329	0.964094	0.0158805
Rv0186A	mymT	metallothionein	5748.7	10642	5118.63	3744.96	5066.84	2971.59	6948.23	0.768328	-0.380205	0.612018	0.618134	0.208917
Rv0187	-	O-methyltransferase	1723.83	2411.68	1617.59	1268.25	1531.73	1237.1	2276.66	0.952425	-0.0703225	0.461515	0.880418	0.0553109
Rv0188	-	transmembrane protein	1238.25	2700.75	1424.48	1185.45	641.725	696.233	780.822	0.398965	-1.32566	0.436636	2.23883e-05	4.64998
Rv0189c	ilvD	dihydroxy-acid dehydratase	4242.02	5298.27	4004.79	4084.03	3880.65	4235.73	3948.65	0.901244	-0.150011	0.159558	0.415534	0.381394
Rv0190	-	hypothetical protein	762.819	735.067	822.786	576.956	954.034	631.541	856.53	1.14395	0.194018	0.29036	0.438506	0.358024
Rv0191	-	MFS-type transporter	1428.15	1032.4	1085.85	1076.37	1826.94	1672.98	1874.37	1.68229	0.750426	0.0631041	4.47807e-11	10.3489
Rv0192	-	hypothetical protein	1630.81	1276.04	1511.24	1533.73	1865.06	1812.96	1785.8	1.26448	0.33854	0.102912	0.00961404	2.01709
Rv0193c	-	hypothetical protein	548.261	379.922	458.969	557.899	618.265	582.757	691.755	1.35509	0.438389	0.125438	0.0368197	1.43392
Rv0194	-	multidrug ABC transporter ATPase/permease	557.843	351.015	333.033	359.447	743.1	776.486	783.979	2.20755	1.14244	0.0411725	0.000688752	3.16194
Rv0195	-	two component transcriptional regulator	113.382	239.516	167.916	125.511	54.7397	30.7552	61.8522	0.276478	-1.85476	0.432681	2.39092e-07	6.62144
Rv0196	-	HTH-type transcriptional regulator	56.4772	49.5551	53.1733	46.6559	66.4696	63.6314	59.3781	1.2684	0.343011	0.0475727	0.208362	0.681182
Rv0197	-	oxidoreductase	512.872	532.717	570.913	478.387	478.483	486.78	529.95	0.945131	-0.081414	0.11543	0.724024	0.140247
Rv0198c	zmp1	zinc metalloprotease	4187.93	3873.56	4088.74	4223.34	4251.12	4261.71	4429.11	1.06207	0.0868723	0.0234668	0.454575	0.342395
Rv0199	-	membrane protein	817.074	962.195	819.988	822.063	787.372	786.908	723.918	0.882481	-0.180363	0.0664287	0.246595	0.608015
Rv0200	-	transmembrane protein	1013.95	763.974	937.529	1063.23	1091.37	1153.85	1073.75	1.20047	0.263599	0.144908	0.158097	0.801078
Rv0201c	-	hypothetical protein	1451.36	1098.47	1514.04	1476.56	1506.81	1619.42	1492.87	1.12962	0.175836	0.135228	0.365257	0.437401
Rv0202c	mmpL11	transmembrane transport protein MmpL11	7768.95	7177.23	6971.3	7364.4	8455.32	8902.56	7742.91	1.16678	0.222529	0.0813597	0.0528362	1.27707
Rv0203	-	hypothetical protein	504.156	412.959	512.143	430.417	505.364	536.625	627.429	1.23157	0.3005	0.137592	0.0947795	1.02329
Rv0204c	-	transmembrane protein	2298.53	2085.44	1922.63	2177.71	2512.16	2569.65	2523.57	1.22949	0.298062	0.0614493	0.00746193	2.12715
Rv0205	-	transmembrane protein	835.225	557.495	780.807	801.693	942.793	980.984	947.576	1.34176	0.424123	0.159623	0.0210944	1.67583
Rv0206c	mmpL3	transmembrane transport protein MmpL3	14675.7	10253.8	12688.8	12808.7	17365.7	18257.4	16679.8	1.46297	0.548897	0.110488	7.49702e-05	4.12511
Rv0207c	-	hypothetical protein	3607.71	3245.86	3772.5	3370.39	3751.62	3804.63	3701.24	1.08362	0.115862	0.0573624	0.354077	0.450903
Rv0208c	-	tRNA (guanine-N(7)-)-methyltransferase	1713.63	1511.43	1704.34	1828.78	1694.97	1745.09	1797.18	1.0382	0.0540814	0.0562868	0.78082	0.107449
Rv0209	-	hypothetical protein	400.952	359.274	372.213	431.731	388.065	464.509	389.916	1.06815	0.095113	0.134936	0.738669	0.13155
Rv0210	-	hypothetical protein	390.953	359.274	319.04	380.475	409.57	437.466	439.893	1.21547	0.281517	0.0856172	0.0912569	1.03973
Rv0211	pckA	phosphoenolpyruvate carboxykinase	14385.3	18533.6	19024.8	20349.2	9082.88	11343.9	7977.45	0.490509	-1.02765	0.174771	5.43456e-10	9.26484
Rv0212c	nadR	transcriptional regulator NadR	1190.77	1565.11	1556.02	1491.02	790.793	842.586	899.084	0.549085	-0.864899	0.0742228	2.6899e-14	13.5703
Rv0213c	-	methyltransferase	987.91	1267.78	1206.19	1151.28	751.693	721.686	828.82	0.635044	-0.655073	0.0912261	1.82461e-07	6.73883
Rv0214	fadD4	fatty-acid--CoA ligase FadD4	363.943	276.683	361.019	329.877	415.924	378.076	422.08	1.25683	0.329788	0.150833	0.0576151	1.23946
Rv0216	-	hydratase	266.33	198.22	257.471	245.765	318.663	309.673	268.191	1.2781	0.353995	0.167884	0.0784413	1.10546
Rv0217c	lipW	esterase LipW	421.248	450.125	316.241	394.932	456.49	432.693	477.004	1.17643	0.234417	0.125306	0.182988	0.737579
Rv0218	-	transmembrane protein	274.817	239.516	296.651	254.307	275.653	294.295	288.479	1.08596	0.118977	0.0682038	0.513758	0.289241
Rv0219	-	transmembrane protein	81.1891	103.24	92.3536	50.5986	80.6433	73.7063	86.5931	0.978678	-0.0310935	0.372118	0.831942	0.0799067
Rv0220	lipC	esterase LipC	5192.44	4579.72	4556.11	5084.83	5605.93	6576.83	4751.24	1.1908	0.251935	0.182896	0.162983	0.787857
Rv0221	-	diacyglycerol O-acyltransferase	3269.99	3233.47	3072.86	2985.32	3444.69	3763.27	3120.32	1.11157	0.152594	0.0720565	0.271044	0.56696
Rv0222	echA1	enoyl-CoA hydratase EchA1	1128.75	1036.53	931.932	1013.29	1231.15	1293.84	1265.74	1.27131	0.346321	0.0663278	0.0024776	2.60597
Rv0223c	-	aldehyde dehydrogenase	940.148	1036.53	850.772	816.806	958.433	911.52	1066.83	1.08604	0.119083	0.144355	0.455844	0.341184
Rv0224c	-	methyltransferase	289.99	222.998	223.887	237.222	357.274	286.871	411.688	1.54337	0.626088	0.130976	0.00323867	2.48963
Rv0225	-	hypothetical protein	1776.29	1106.73	1606.39	1468.67	2202.29	2227.1	2046.57	1.54861	0.630971	0.172576	0.000262464	3.58093
Rv0226c	-	transmembrane protein	1097.71	545.106	878.758	799.721	1382.18	1579.65	1400.83	1.96199	0.972319	0.171987	1.04194e-06	5.98216
Rv0227c	-	membrane protein	3222.86	2333.22	2748.22	2641.64	3621.13	3963.17	4029.8	1.50382	0.588629	0.0319925	1.55412e-06	5.80851
Rv0228	-	acyltransferase	1031	1036.53	990.702	924.575	1086.48	1069.01	1078.7	1.09567	0.131809	0.046144	0.255113	0.593267
Rv0229c	-	hypothetical protein	944.193	1057.18	1192.2	1011.97	802.523	852.13	749.154	0.737059	-0.440148	0.0251951	0.00148961	2.82693
Rv0230c	php	phosphotriesterase	902.574	1201.71	1038.28	848.348	808.388	830.92	687.797	0.753514	-0.408295	0.0868111	0.0391694	1.40705
Rv0231	fadE4	acyl-CoA dehydrogenase FadE4	722.996	528.588	666.065	678.153	851.397	742.896	870.879	1.3163	0.396488	0.15443	0.0211319	1.67506
Rv0232	-	transcriptional regulator	2307.23	2642.94	2160.51	2034.46	2473.55	2300.27	2231.63	1.0245	0.0349224	0.0702732	0.835354	0.0781294
Rv0233	nrdB	ribonucleoside-diphosphate reductase subunit beta NrdB	4163.61	6318.27	4483.35	3963.78	3557.59	3744.71	2913.98	0.691907	-0.531351	0.167597	0.0206104	1.68591
Rv0234c	gabD1	succinate-semialdehyde dehydrogenase	2079.36	2353.87	2336.83	2167.2	1871.9	1970.98	1775.41	0.819245	-0.287634	0.0245069	0.013524	1.86889
Rv0235c	-	transmembrane protein	897.503	722.678	1038.28	818.778	931.552	930.609	943.123	1.08743	0.120924	0.154945	0.547074	0.261954
Rv0236A	-	hypothetical protein	431.276	417.089	433.782	419.903	478.972	409.892	428.017	1.03628	0.0514188	0.0818764	0.78082	0.107449
Rv0236c	aftD	alpha-(1->3)-arabinofuranosyltransferase	7107	4307.16	5667.15	6088.26	9069.68	9011.26	8498.5	1.65474	0.726607	0.175011	1.25334e-05	4.90193
Rv0237	lpqI	lipoprotein LpqI	1462.65	933.288	1041.08	1107.91	1803.48	1819.86	2070.32	1.84722	0.885358	0.0425091	5.90812e-11	10.2286
Rv0238	-	transcriptional regulator	1310.08	1296.69	1393.7	1288.62	1374.36	1323.53	1183.6	0.975492	-0.0357987	0.0624008	0.839703	0.0758744
Rv0239	vapB24	antitoxin VapB24	1496.63	1478.39	1600.8	1621.78	1536.62	1405.19	1337	0.910197	-0.135749	0.0998288	0.30272	0.518959
Rv0240	vapC24	ribonuclease VapC24	1292.54	1300.82	1463.66	1393.76	1187.66	1148.55	1260.8	0.865027	-0.209182	0.0707041	0.0854359	1.06836
Rv0241c	htdX	3-hydroxyacyl-thioester dehydratase HtdX	3784.09	3303.67	4547.71	5163.69	3148.02	3818.94	2722.49	0.744479	-0.425697	0.259619	0.0697	1.15677
Rv0242c	fabG4	3-oxoacyl-ACP reductase FabG	10267.2	9807.78	11373.5	13391.6	9243.67	10671.5	7114.99	0.781833	-0.355067	0.274575	0.112051	0.950583
Rv0243	fadA2	acetyl-CoA acetyltransferase FadA	14757.5	13561.6	15705.7	18168.2	14582.7	16099.3	10427.8	0.866647	-0.206484	0.291084	0.396971	0.401241
Rv0244c	fadE5	acyl-CoA dehydrogenase FadE5	6378.2	6892.29	9540.4	8736.48	3868.43	4726.75	4504.82	0.520478	-0.94209	0.0530606	3.96892e-08	7.40133
Rv0245	-	oxidoreductase	871.364	982.843	1074.66	992.916	727.744	728.579	721.444	0.713924	-0.486157	0.0386643	1.29782e-05	4.88679
Rv0246	-	integral membrane protein	1760.04	953.935	1164.21	1050.74	2475.44	2497.64	2418.24	2.33246	1.22185	0.0801436	0.000361112	3.44236
Rv0247c	-	succinate dehydrogenase iron-sulfur subunit	3034.25	2593.38	3484.25	2920.92	3132.87	3008.17	3065.89	1.02316	0.0330278	0.140514	0.876605	0.0571963
Rv0248c	-	succinate dehydrogenase flavoprotein subunit	9608.83	7796.67	8434.96	8267.95	11024.2	10800.9	11328.4	1.35322	0.436402	0.0422009	2.11996e-06	5.67367
Rv0249c	-	succinate dehydrogenase membrane anchor subunit	3327.41	2015.24	2857.36	2832.21	4015.06	3656.15	4588.45	1.59117	0.670087	0.184547	0.000517472	3.28611
Rv0250c	-	hypothetical protein	2939.91	2411.68	2264.06	2259.85	3803.43	2268.46	4631.99	1.54332	0.626042	0.301624	0.0235382	1.62823
Rv0251c	hsp	heat shock protein	8652.67	3392.61	3653.16	3217.28	13632.7	13031.7	14988.5	4.05853	2.02096	0.111393	0.00542186	2.26585
Rv0252	nirB	nitrite reductase large subunit NirB	781.795	730.938	545.726	582.213	939.861	908.338	983.698	1.52345	0.607338	0.127873	3.22809e-05	4.49105
Rv0253	nirD	nitrite reductase small subunit NirD	112.597	107.369	72.7634	92.6546	126.097	134.686	142.013	1.47659	0.562272	0.190393	0.0103691	1.98426
Rv0254c	cobU	bifunctional cobinamide kinase/cobinamide phosphate guanylyltransferase	186.893	198.22	159.52	171.51	183.28	194.076	214.751	1.11877	0.161909	0.13941	0.384619	0.414969
Rv0255c	cobQ1	cobyric acid synthase	730.137	763.974	688.454	644.64	721.879	847.358	714.517	1.08902	0.123034	0.110881	0.431297	0.365223
Rv0256c	PPE2	PPE family protein PPE2	2370.66	3064.16	2636.27	2493.79	2074.24	1923.79	2031.72	0.735854	-0.442508	0.0776125	0.000908302	3.04177
Rv0257	-	hypothetical protein	1294.54	1449.49	1382.5	1215.68	1287.36	1194.15	1238.03	0.918934	-0.121967	0.0734218	0.452781	0.344112
Rv0258c	-	hypothetical protein	302.879	363.404	316.241	306.877	264.412	307.552	258.79	0.842103	-0.247931	0.120842	0.215233	0.667091
Rv0259c	-	hypothetical protein	129.334	189.961	106.347	121.568	116.811	130.975	110.344	0.857024	-0.222593	0.289974	0.573003	0.241843
Rv0260c	-	transcriptional regulator	89.8943	107.369	128.735	93.9689	76.2445	65.7524	67.2952	0.634077	-0.657269	0.160543	0.0113777	1.94395
Rv0261c	narK3	nitrate/nitrite transporter	76.6989	66.0735	86.7564	79.5121	67.4471	67.8735	92.5309	0.980673	-0.028156	0.168532	0.895571	0.0479
Rv0262c	aac	aminoglycoside 2'-N-acetyltransferase	427.743	524.458	400.199	370.619	439.384	429.512	402.287	0.981399	-0.0270879	0.121918	0.984076	0.00697152
Rv0263c	-	hypothetical protein	827.435	821.789	643.676	751.094	898.317	949.168	900.568	1.23978	0.310088	0.127671	0.0279316	1.5539
Rv0264c	-	hypothetical protein	514.095	454.255	464.566	547.385	501.455	571.622	545.289	1.10378	0.142449	0.0879736	0.503862	0.297689
Rv0265c	-	iron ABC transporter substrate-binding lipoprotein	1638.29	2035.89	1861.06	1768.32	1352.85	1496.4	1315.23	0.735088	-0.444011	0.0798302	0.00056291	3.24956
Rv0266c	oplA	5-oxoprolinase OplA	1245.38	1457.75	1141.83	1192.68	1195.48	1215.36	1269.21	0.97041	-0.0433331	0.125345	0.861513	0.0647381
Rv0267	narU	nitrite extrusion protein NarU	1255.42	1040.66	1153.02	1044.83	1391.46	1383.45	1519.09	1.32592	0.406996	0.0802055	0.000761151	3.11853
Rv0268c	-	hypothetical protein	1208.9	1585.76	1292.95	1412.82	992.645	945.456	1023.78	0.690168	-0.53498	0.0726643	3.72635e-05	4.42872
Rv0269c	-	hypothetical protein	975.785	1160.42	931.932	1004.74	918.845	925.837	912.939	0.89039	-0.16749	0.0951904	0.268949	0.570329
Rv0270	fadD2	fatty-acid--CoA ligase FadD2	7455.03	8932.3	7822.07	8331.03	6608.35	7032.33	6004.12	0.783117	-0.352701	0.100625	0.00529813	2.27588
Rv0271c	fadE6	acyl-CoA dehydrogenase FadE6	8183.1	14945	9436.86	9017.07	5308.28	5459.57	4931.85	0.470066	-1.08906	0.22234	1.20406e-06	5.91935
Rv0272c	-	hypothetical protein	1607.33	2250.63	1883.45	1680.27	1328.9	1323.53	1177.17	0.658648	-0.602421	0.0829809	0.000188852	3.72388
Rv0273c	-	transcriptional regulator	673.242	821.789	696.85	804.321	629.017	597.605	489.87	0.738925	-0.436501	0.145175	0.0101017	1.9956
Rv0274	-	hypothetical protein	1120.38	1912	1236.98	1205.17	829.404	812.361	726.393	0.543886	-0.878625	0.182341	6.21956e-05	4.20624
Rv0275c	-	transcriptional regulator	1788.01	2981.56	2031.78	1950.35	1216	1385.57	1162.82	0.540575	-0.887433	0.222079	2.00586e-05	4.6977
Rv0276	-	hypothetical protein	3690.71	5727.74	3985.2	4139.89	2748.71	3194.83	2347.91	0.598538	-0.740484	0.217998	0.000409537	3.38771
Rv0277c	vapC25	ribonuclease VapC25	1722.69	2837.03	2331.23	1961.52	999.977	1043.55	1162.82	0.449713	-1.15292	0.216762	5.90812e-11	10.2286
Rv0278c	-	PE-PGRS family protein PE_PGRS3	2109.04	2750.31	2557.91	2315.05	1551.77	1764.18	1715.04	0.659951	-0.599568	0.117597	4.11809e-06	5.3853
Rv0279c	PE_PGRS4	PE-PGRS family protein PE_PGRS4	696.339	817.659	805.995	666.325	705.751	602.377	579.926	0.824486	-0.278434	0.0713358	0.136261	0.865629
Rv0280	PPE3	PPE family protein PPE3	8857.04	12909.1	8907.92	6259.77	8015.94	6226.86	10822.7	0.892746	-0.163678	0.466577	0.676245	0.169896
Rv0281	-	S-adenosylmethionine-dependent methyltransferase	6173.82	8317	6425.57	5146.6	5598.6	4940.45	6614.72	0.862468	-0.213457	0.284491	0.406197	0.391264
Rv0282	eccA3	ESX-3 secretion system protein EccA	39959.2	34502.7	28551.2	22988.9	51979.2	58077.4	43655.8	1.78646	0.837107	0.131035	3.59954e-05	4.44375
Rv0283	eccB3	ESX-3 secretion system protein EccB3	23482.6	15907.2	14292.4	12804.7	33013.4	39754.8	25122.9	2.27631	1.18669	0.156106	4.66347e-09	8.33129
Rv0284	eccC3	ESX-3 secretion system protein EccC3	47892.3	35320.4	36412.5	34534.6	60578.2	74095.6	46412.4	1.70406	0.768977	0.173654	9.09636e-05	4.04113
Rv0285	PE5	PE family protein PE5	5235.89	4340.2	4080.35	4030.15	6219.8	7889.23	4855.65	1.52318	0.607088	0.199298	0.00354047	2.45094
Rv0286	PPE4	PPE family protein PPE4	21868.7	17802.7	16508.9	16667.3	26004.3	33593.7	20635.4	1.57385	0.654302	0.210758	0.00153249	2.8146
Rv0287	esxG	ESAT-6 like protein EsxG	9448.59	10406.6	7133.61	7390.03	10708.9	13138.3	7914.12	1.27401	0.349377	0.270839	0.197466	0.704508
Rv0288	esxH	ESAT-6-like protein EsxH	15345.8	16431.6	11516.2	11579.9	17505.5	21584.3	13457.1	1.32937	0.410739	0.25336	0.108582	0.964243
Rv0289	espG3	ESX-3 secretion-associated protein EspG3	33122.9	32966.5	23634.1	23612.5	39201.9	49434.2	29888	1.47761	0.56327	0.257871	0.0246588	1.60803
Rv0290	eccD3	ESX-3 secretion system protein EccD	30150.5	22308	19276.7	20083.1	38868.1	50168.6	30198.2	1.9335	0.951217	0.236488	6.62062e-06	5.1791
Rv0291	mycP3	membrane-anchored mycosin MycP	21530.3	15556.2	12739.2	13783.9	28829.7	36736	21536.9	2.06997	1.04961	0.263427	2.11996e-06	5.67367
Rv0292	eccE3	ESX-3 secretion system protein EccE	9822.02	7763.63	6425.57	6529.85	12565.7	16056.3	9591.05	1.84434	0.883108	0.235687	5.93279e-05	4.22674
Rv0293c	-	hypothetical protein	4386.26	4724.25	4354.61	3977.58	4425.12	4753.26	4082.74	1.01568	0.0224411	0.0641309	0.887442	0.0518599
Rv0294	tam	trans-aconitate methyltransferase	382.399	297.331	361.019	365.362	408.104	408.832	453.748	1.24125	0.311797	0.0801101	0.0781258	1.10721
Rv0295c	-	hypothetical protein	1125.26	730.938	1049.47	953.489	1285.4	1338.38	1393.9	1.46958	0.555405	0.134325	0.00100071	2.99969
Rv0296c	-	sulfatase	1019.27	797.011	1195	1109.23	953.057	923.716	1137.59	0.971986	-0.040993	0.184343	0.85405	0.0685169
Rv0297	PE_PGRS5	PE-PGRS family protein PE_PGRS5	2275.7	2188.68	2003.79	2325.57	2464.26	2507.08	2164.83	1.09483	0.130711	0.124823	0.39381	0.404713
Rv0298	-	antitoxin	947.969	768.104	917.939	920.632	1160.77	1013.86	906.506	1.18202	0.241254	0.184693	0.192396	0.715803
Rv0299	-	toxin	2559.06	2040.02	2440.37	2372.88	2929.55	2974.24	2597.3	1.24044	0.310855	0.113896	0.0278435	1.55528
Rv0300	vapB2	antitoxin VapB2	1741.24	1350.38	1620.39	1653.98	1957.43	1972.57	1892.68	1.25903	0.33231	0.102133	0.0142663	1.84569
Rv0301	vapC2	ribonuclease VapC2	2147.95	1697.26	1863.86	2087.03	2369.45	2481.62	2388.49	1.28176	0.358122	0.0864549	0.00745493	2.12756
Rv0302	-	transcriptional regulator	1020.84	512.069	931.932	747.808	1332.32	1201.57	1399.34	1.79452	0.843597	0.292583	0.00022362	3.65049
Rv0303	-	dehydrogenase/reductase	624.422	284.942	402.997	394.275	877.79	884.476	902.053	2.46191	1.29978	0.154035	4.7858e-17	16.32
Rv0304c	PPE5	PPE family protein PPE5	1323.7	1168.67	1195	1203.85	1482.37	1326.71	1565.6	1.22625	0.294256	0.0708337	0.0255984	1.59179
Rv0305c	PPE6	PPE family protein PPE6	1118.13	1635.32	1259.37	1167.71	899.783	850.009	896.61	0.651439	-0.618298	0.139971	0.000322866	3.49098
Rv0306	-	oxidoreductase	151.121	111.499	179.11	166.91	149.068	167.032	133.106	0.981831	-0.0264528	0.220692	0.812906	0.0899596
Rv0307c	-	hypothetical protein	232.268	247.775	246.276	237.879	199.898	231.194	230.585	0.904015	-0.145581	0.0816719	0.477506	0.321021
Rv0308	-	integral membrane protein	894.42	916.769	945.924	985.031	773.687	916.292	828.82	0.884495	-0.177074	0.0670254	0.209213	0.679411
Rv0309	-	hypothetical protein	2638.29	2746.18	2910.54	2897.26	2399.75	2503.36	2372.65	0.850571	-0.233497	0.0281883	0.01909	1.71919
Rv0310c	-	hypothetical protein	693.87	714.419	819.988	712.324	570.368	588.06	758.061	0.853012	-0.229362	0.169989	0.2472	0.606951
Rv0311	-	hypothetical protein	626.661	1226.49	831.182	727.437	304.978	375.955	293.922	0.350024	-1.51447	0.26479	1.24096e-10	9.90624
Rv0312	-	hypothetical protein	2024.99	1973.94	2182.9	2039.06	1855.77	1964.09	2134.15	0.960959	-0.0574536	0.064793	0.701582	0.153921
Rv0313	-	hypothetical protein	2007.7	2923.75	2062.56	2023.29	1657.83	1630.55	1748.19	0.718525	-0.476889	0.184932	0.0132141	1.87896
Rv0314c	-	membrane protein	2571.94	3175.66	2412.39	2399.16	2347.94	2485.34	2611.15	0.932044	-0.10153	0.174247	0.625675	0.203651
Rv0315	-	beta-1,3-glucanase	2816.97	1395.8	1765.91	1970.72	3724.25	3492.3	4552.82	2.29314	1.19732	0.124764	1.53907e-10	9.81274
Rv0316	-	muconolactone isomerase	878.37	433.607	503.747	511.9	1199.39	1125.75	1495.83	2.6365	1.39863	0.118007	6.48337e-16	15.1882
Rv0317c	glpQ2	glycerophosphoryl diester phosphodiesterase GlpQ	1310.17	1069.56	1183.8	1257.74	1513.16	1554.2	1282.57	1.2389	0.309065	0.142908	0.0504771	1.29691
Rv0318c	-	integral membrane protein	270.056	256.035	232.283	264.164	279.075	265.661	323.116	1.15332	0.205791	0.0482268	0.31509	0.501565
Rv0319	pcp	pyrrolidone-carboxylate peptidase	469.469	450.125	486.955	423.189	504.387	505.339	446.82	1.07078	0.0986598	0.0335397	0.522034	0.282301
Rv0320	-	hypothetical protein	347.127	214.739	319.04	275.993	438.895	441.708	392.391	1.57204	0.652639	0.181266	0.000330906	3.4803
Rv0321	dcd	deoxycytidine triphosphate deaminase	473.892	417.089	512.143	454.073	466.753	476.705	516.59	1.05548	0.0778972	0.0928039	0.680251	0.167331
Rv0322	udgA	UDP-glucose 6-dehydrogenase UdgA	199.256	144.536	237.88	201.737	204.785	182.94	223.658	1.04661	0.0657287	0.256125	0.889014	0.0510915
Rv0323c	-	hypothetical protein	336.65	334.497	389.004	362.076	306.444	310.203	317.673	0.860667	-0.216473	0.0591467	0.143531	0.843055
Rv0324	-	transcriptional regulator	280.152	276.683	288.255	249.708	304.001	239.148	323.116	1.06336	0.088636	0.187253	0.665858	0.176619
Rv0325	-	hypothetical protein	109.609	152.795	114.742	90.6833	98.2382	93.326	107.87	0.835894	-0.258607	0.258599	0.570214	0.243962
Rv0326	-	hypothetical protein	129.523	107.369	109.145	126.168	143.692	115.597	175.166	1.2678	0.342331	0.122302	0.260367	0.584414
Rv0327c	cyp135A1	cytochrome P450 Cyp135A1	193.286	111.499	187.506	130.768	240.464	179.228	310.251	1.69844	0.76421	0.416149	0.0113614	1.94457
Rv0328	-	transcriptional regulator	482.553	545.106	500.948	515.843	445.737	473.524	414.163	0.85372	-0.228165	0.0744953	0.131432	0.8813
Rv0329c	-	hypothetical protein	299.361	338.626	226.686	341.048	290.316	285.281	314.209	0.981735	-0.0265944	0.169946	0.887422	0.0518698
Rv0330c	-	hypothetical protein	194.703	165.184	209.894	155.082	205.763	197.257	235.038	1.20352	0.267261	0.200091	0.178115	0.7493
Rv0331	-	dehydrogenase/reductase	209.972	108.868	105.047	105.765	294.714	291.644	353.795	2.94092	1.55627	0.0962757	0.00166714	2.77803
Rv0332	-	hypothetical protein	490.433	375.793	442.178	412.017	570.857	550.942	590.812	1.39238	0.477553	0.0849073	0.000550908	3.25892
Rv0333	-	hypothetical protein	284.348	235.387	243.478	247.079	342.612	351.033	286.5	1.35017	0.433137	0.107113	0.0174105	1.75919
Rv0334	rmlA	glucose-1-phosphate thymidylyltransferase	525.887	474.903	380.609	504.672	574.767	631.541	588.833	1.31978	0.400296	0.16127	0.0202743	1.69305
Rv0335c	PE6	PE family protein PE6	246.782	313.849	265.866	239.851	195.988	237.027	228.111	0.806678	-0.309936	0.188691	0.171627	0.765414
Rv0336	-	hypothetical protein	2011.18	1878.96	1852.67	1791.32	2186.65	2215.43	2142.07	1.1849	0.244766	0.0130642	0.0135324	1.86862
Rv0337c	aspC	aspartate aminotransferase	2313.96	2539.7	3215.58	3033.29	1584.03	1457.16	2053.99	0.57975	-0.786496	0.176737	2.86194e-05	4.54334
Rv0338c	-	iron-sulfur-binding reductase	8664.72	11818.9	12252.2	11715.9	4981.8	4634.49	6585.04	0.452715	-1.14332	0.170491	8.87178e-12	11.052
Rv0339c	-	transcriptional regulator	1507.12	1395.8	1480.46	1424.65	1546.4	1538.29	1657.14	1.10252	0.140804	0.0471453	0.237989	0.623443
Rv0340	-	hypothetical protein	503.156	532.717	542.927	634.126	409.57	474.054	425.543	0.765698	-0.385153	0.109646	0.0098937	2.00464
Rv0341	iniB	isoniazid inducible protein IniB	3551.74	5566.69	4659.66	4438.88	2091.35	2214.37	2339.5	0.453128	-1.14201	0.144489	3.57697e-17	16.4465
Rv0342	iniA	isoniazid inductible protein IniA	2899.79	3650.56	3358.31	3016.86	2435.43	2572.83	2364.73	0.735407	-0.443386	0.07265	0.000539357	3.26812
Rv0343	iniC	iIsoniazid inductible protein IniC	1993.77	2254.76	1917.04	1853.09	1970.14	2052.64	1914.94	0.985534	-0.0210232	0.0904377	0.943463	0.0252749
Rv0344c	lpqJ	lipoprotein LpqJ	224.45	210.609	218.29	210.28	256.103	202.03	249.388	1.10692	0.146553	0.125699	0.493016	0.307139
Rv0345	-	hypothetical protein	365.727	549.236	358.22	365.362	290.805	308.612	322.126	0.724019	-0.465902	0.23986	0.0395092	1.4033
Rv0346c	ansP2	L-asparagine permease	3387.69	2490.14	2818.18	2955.75	3974.98	3668.35	4418.72	1.45958	0.54555	0.0867601	0.000101366	3.99411
Rv0347	-	membrane protein	567.298	590.531	668.864	573.013	503.409	453.904	614.069	0.85755	-0.221707	0.190283	0.27568	0.559595
Rv0348	-	transcriptional regulator	647.385	772.233	654.871	629.526	608.001	487.841	731.836	0.888676	-0.170271	0.202031	0.502348	0.298996
Rv0349	-	hypothetical protein	601.456	751.586	629.683	630.84	547.885	417.846	630.893	0.793508	-0.333684	0.178992	0.142873	0.845048
Rv0350	dnaK	chaperone protein DnaK	39949.3	52883.5	38016.1	33191.4	39032.3	23041.5	53530.9	0.931612	-0.102199	0.431155	0.814001	0.0893752
Rv0351	grpE	protein GrpE	11359.9	14523.8	9817.46	8672.74	12149.3	7309.65	15686.2	1.06455	0.0902488	0.401766	0.833392	0.0791509
Rv0352	dnaJ1	chaperone protein DnaJ	13097.1	16976.7	10360.4	9998.82	14024.6	9353.28	17868.9	1.10475	0.143714	0.351677	0.710519	0.148424
Rv0353	hspR	heat shock protein transcriptional repressor HspR	2950.37	4216.31	2776.2	2309.79	2877.25	1984.24	3538.44	0.902994	-0.147211	0.378244	0.702339	0.153453
Rv0354c	PPE7	PPE family protein PPE7	1300.97	1503.17	1161.42	1033	1479.93	1033.48	1594.8	1.11105	0.151923	0.244311	0.572317	0.242364
Rv0355c	PPE8	PPE family protein PPE8	4110.01	4443.44	4424.58	4117.55	3973.51	3703.88	3997.14	0.899039	-0.153544	0.0618069	0.177286	0.751326
Rv0356c	-	hypothetical protein	1047.99	1143.9	1122.24	1320.82	944.748	1001.13	755.092	0.752999	-0.40928	0.198073	0.0185775	1.73101
Rv0357c	purA	adenylosuccinate synthetase	1139.05	995.231	1071.86	1193.34	1207.69	1183.54	1182.61	1.09613	0.132417	0.0844087	0.405782	0.391707
Rv0358	-	hypothetical protein	156.586	128.017	134.332	160.996	170.084	173.396	172.691	1.21927	0.286014	0.0967198	0.263465	0.579278
Rv0359	-	zinc metalloprotease	353.158	375.793	302.248	350.905	345.055	358.987	385.958	1.05934	0.0831619	0.11005	0.654668	0.183979
Rv0360c	-	hypothetical protein	342.255	371.663	313.442	343.019	362.65	291.644	371.113	0.997357	-0.00381817	0.064219	0.994432	0.0024248
Rv0361	-	membrane protein	1338.29	1057.18	1519.64	1482.47	1283.45	1645.4	1041.59	0.978114	-0.0319259	0.240268	0.908812	0.0415259
Rv0362	mgtE	Mg2+ transport transmembrane protein MgtE	800.276	801.141	867.564	935.089	734.587	712.141	751.133	0.8441	-0.244515	0.059124	0.0464332	1.33317
Rv0363c	fba	fructose-bisphosphate aldolase	4311.72	5141.34	4542.12	4712.9	3757.49	4260.65	3455.81	0.797003	-0.327342	0.119239	0.0207326	1.68335
Rv0364	-	transmembrane protein	1767.09	1259.53	1698.75	1829.44	1988.71	2038.33	1787.78	1.21453	0.280398	0.20051	0.162983	0.787857
Rv0365c	-	hypothetical protein	858.289	838.307	842.377	860.177	840.645	914.171	854.056	1.02677	0.0381088	0.0405914	0.823459	0.084358
Rv0366c	-	hypothetical protein	324.272	305.59	391.803	360.762	298.624	296.416	292.437	0.838704	-0.253767	0.110295	0.0893285	1.04901
Rv0367c	-	hypothetical protein	497.814	450.125	576.51	571.042	439.872	529.731	419.606	0.869518	-0.201712	0.12496	0.271549	0.566152
Rv0368c	-	hypothetical protein	172.685	189.961	165.117	170.853	154.933	199.378	155.868	0.970049	-0.0438699	0.16835	0.910789	0.040582
Rv0369c	-	membrane oxidoreductase	60.0129	45.4255	64.3676	63.084	65.0034	66.2827	55.9144	1.08285	0.114837	0.204088	0.875152	0.0579167
Rv0370c	-	oxidoreductase	120.805	148.665	117.541	111.711	117.299	96.5076	133.106	0.917959	-0.123498	0.189381	0.804968	0.0942214
Rv0371c	-	hypothetical protein	51.8634	86.7214	25.1873	45.9988	50.3409	51.9656	50.9662	0.970649	-0.0429779	0.528169	0.913447	0.0393167
Rv0372c	-	hypothetical protein	37.702	53.6847	11.1944	34.1705	38.1223	44.0117	45.0284	1.28383	0.36045	0.721824	0.352356	0.453018
Rv0373c	-	carbon monoxyde dehydrogenase large subunit	310.104	135.387	137.513	127.11	453.055	502.03	505.533	3.65146	1.86847	0.0719194	0.00524961	2.27987
Rv0374c	-	carbon monoxyde dehydrogenase small subunit	44.154	11.2592	16.7916	17.0853	73.7235	73.4065	72.658	4.86946	2.28376	0.201246	0.00882012	2.05453
Rv0375c	-	carbon monoxyde dehydrogenase medium subunit	160.291	53.6847	69.9648	63.084	267.936	245.222	261.852	4.15035	2.05323	0.147246	0.00897771	2.04683
Rv0376c	-	hypothetical protein	193.365	185.832	221.089	183.338	212.605	186.122	171.207	0.965567	-0.0505524	0.12997	0.887422	0.0518698
Rv0377	-	HTH-type transcriptional regulator	338.628	330.367	358.22	375.876	334.792	364.82	267.696	0.908729	-0.138078	0.17082	0.490858	0.309044
Rv0378	-	hypothetical protein	19.129	20.648	16.7916	19.7138	16.6174	21.2105	19.7927	1.00818	0.0117481	0.187749	0.998259	0.000756882
Rv0379	secE2	protein translocase subunit SecE	204.745	227.127	240.679	174.795	221.402	174.456	190.01	0.911713	-0.133348	0.174679	0.73346	0.134624
Rv0380c	-	RNA methyltransferase	724.872	607.05	794.8	665.011	732.632	776.833	772.905	1.10427	0.143092	0.0936842	0.394634	0.403806
Rv0381c	-	hypothetical protein	1116.34	978.713	945.924	1006.06	1290.29	1169.76	1307.31	1.28548	0.36231	0.0279563	0.00335232	2.47465
Rv0382c	pyrE	orotate phosphoribosyltransferase	1665.66	1709.65	1656.77	1874.78	1649.52	1521.32	1581.93	0.906811	-0.141126	0.0564565	0.251995	0.598608
Rv0383c	-	hypothetical protein	6233.71	6111.79	6246.46	6217.72	6186.56	6234.81	6404.92	1.01348	0.0193116	0.0131579	0.872263	0.0593523
Rv0384c	clpB	chaperone protein ClpB	11735.7	6066.34	6019.87	6034.1	16435.2	16168.6	19689.8	2.88591	1.52903	0.0916029	0.000310323	3.50819
Rv0385	-	monooxygenase	597.319	565.754	573.712	581.556	590.895	552.532	719.465	1.08243	0.11428	0.106427	0.569987	0.244135
Rv0386	-	transcriptional regulator	1401.17	1775.72	1514.04	1447.65	1172.99	1218.01	1278.61	0.774603	-0.368471	0.12352	0.00864206	2.06338
Rv0389	purT	phosphoribosylglycinamide formyltransferase PurT	843.412	945.676	999.098	879.233	717.481	760.925	758.061	0.791948	-0.336523	0.0605898	0.00915502	2.03834
Rv0390	-	hypothetical protein	699.409	545.106	727.634	640.697	703.796	803.346	775.874	1.19315	0.254775	0.0655423	0.140821	0.851332
Rv0391	metZ	O-succinylhomoserine sulfhydrylase	1608.02	1399.93	1217.39	1384.56	1776.6	1942.35	1927.32	1.4109	0.496617	0.0959205	4.70544e-05	4.3274
Rv0392c	ndhA	NADH dehydrogenase NdhA	1035.43	1507.3	968.313	1077.69	936.439	797.513	925.309	0.748392	-0.418133	0.146616	0.0560808	1.25119
Rv0393	-	hypothetical protein	575.4	396.441	643.676	552.642	654.432	604.498	600.709	1.16756	0.223494	0.243817	0.331875	0.479025
Rv0394c	-	hypothetical protein	587.144	648.346	551.323	652.525	569.879	559.956	540.836	0.901996	-0.148807	0.0871344	0.302045	0.519928
Rv0395	-	hypothetical protein	30.1527	37.1663	39.1803	25.6279	27.3698	23.8618	27.7098	0.774129	-0.369354	0.243569	0.568054	0.245611
Rv0396	-	hypothetical protein	42.595	33.0367	47.5761	39.4275	47.4085	45.0722	43.0491	1.12904	0.175092	0.175798	0.655191	0.183632
Rv0397	-	hypothetical protein	83.0698	53.6847	89.555	89.369	82.1095	90.6747	93.0257	1.14273	0.19249	0.192062	0.716726	0.144647
Rv0397A	-	hypothetical protein	314.312	524.458	288.255	344.334	239.975	229.073	259.779	0.629903	-0.666798	0.253896	0.00795084	2.09959
Rv0398c	-	hypothetical protein	942.015	1602.28	1060.67	969.917	688.645	659.115	671.468	0.555822	-0.847304	0.208198	0.000125858	3.90012
Rv0399c	lpqK	lipoprotein LpqK	752.545	1114.99	923.536	1005.4	452.58	583.818	434.945	0.48337	-1.0488	0.199498	2.04768e-09	8.68874
Rv0400c	fadE7	acyl-CoA dehydrogenase FadE7	2026.17	3332.58	2264.06	2621.27	1285.4	1547.3	1106.41	0.479333	-1.0609	0.256178	3.35554e-07	6.47424
Rv0401	-	transmembrane protein	147.684	119.758	184.707	149.167	152.978	146.882	132.611	0.953352	-0.0689197	0.206408	0.754784	0.122177
Rv0402c	mmpL1	transmembrane transport protein MmpL1	1457.98	1032.4	1444.07	1231.45	1636.81	1640.63	1762.54	1.35925	0.442807	0.142197	0.00678596	2.16839
Rv0403c	mmpS1	membrane protein MmpS1	283.166	206.48	305.047	231.965	333.326	276.796	345.383	1.28516	0.361947	0.259796	0.0940473	1.02665
Rv0404	fadD30	long-chain-fatty-acid--AMP ligase FadD30	1642.67	1478.39	1813.49	1510.73	1622.64	1520.79	1910	1.05222	0.0734427	0.17371	0.716925	0.144527
Rv0405	pks6	membrane bound polyketide synthase	3209.72	2766.83	3126.03	2899.24	3363.56	3384.13	3718.56	1.19042	0.251465	0.0721898	0.0364402	1.43842
Rv0406c	-	beta lactamase-like protein	673.884	495.551	794.8	717.581	660.297	614.043	761.03	1.01366	0.0195806	0.227993	0.983702	0.00713651
Rv0407	fgd1	F420-dependent glucose-6-phosphate dehydrogenase	990.255	1077.82	867.564	826.006	1074.27	1129.99	965.884	1.14388	0.193934	0.112135	0.237932	0.623547
Rv0408	pta	phosphate acetyltransferase	2028.79	1841.8	1928.23	1933.92	2120.67	2341.63	2006.49	1.13409	0.181536	0.0666893	0.168864	0.772463
Rv0409	ackA	acetate kinase	1253.49	1081.95	1060.67	1088.2	1431.05	1539.88	1319.18	1.32787	0.409117	0.0751105	0.00114013	2.94305
Rv0410c	pknG	serine/threonine-protein kinase PknG	6045.16	7292.86	6358.4	7129.15	5311.7	5381.09	4797.75	0.74544	-0.423836	0.0969541	0.00042239	3.37429
Rv0411c	glnH	glutamine-binding lipoprotein GlnH	3591.99	4530.16	4488.94	4621.56	2592.31	2860.23	2458.75	0.579979	-0.785928	0.0755762	5.86252e-13	12.2319
Rv0412c	-	membrane protein	5236.45	7131.8	6044.96	6265.03	3919.26	4515.71	3541.91	0.616038	-0.69891	0.141313	2.82627e-06	5.54879
Rv0413	mutT3	8-oxo-dGTP diphosphatase	1195.97	1569.24	1164.21	1228.17	1047.87	1110.9	1055.45	0.811338	-0.301625	0.152837	0.0765107	1.11628
Rv0414c	thiE	thiamine-phosphate synthase	561.311	507.94	607.295	585.498	524.914	580.106	562.113	0.980244	-0.0287869	0.0366827	0.823364	0.0844079
Rv0415	thiO	thiamine biosynthesis oxidoreductase ThiO	827.902	1156.29	649.274	855.577	729.211	815.542	761.525	0.866652	-0.206476	0.28695	0.442222	0.35436
Rv0416	thiS	sulfur carrier protein ThiS	90.2394	119.758	125.937	84.7691	60.6046	73.1761	77.1916	0.638412	-0.647439	0.255839	0.0328157	1.48392
Rv0417	thiG	thiazole synthase	289.534	359.274	358.22	237.879	236.065	281.039	264.728	0.818351	-0.289208	0.223321	0.307597	0.512018
Rv0418	lpqL	lipoprotein aminopeptidase LpqL	2765.91	2721.4	2496.35	2825.64	2913.42	2727.67	2911.01	1.06325	0.0884762	0.0248881	0.509002	0.293281
Rv0419	lpqM	lipoprotein peptidase LpqM	3670.42	3811.61	3674.55	3669.39	3586.91	3505.56	3774.47	0.974129	-0.0378156	0.0399174	0.767637	0.114844
Rv0420c	-	transmembrane protein	642.906	693.771	601.698	588.784	675.448	582.227	715.507	1.0472	0.0665315	0.108117	0.681759	0.166369
Rv0421c	-	hypothetical protein	779.195	417.089	582.107	663.696	990.202	958.713	1063.36	1.81147	0.85716	0.182841	1.38892e-05	4.85732
Rv0422c	thiD	hydroxymethylpyrimidine/phosphomethylpyrimidine kinase	1295.44	839.767	846.873	866.163	1651.48	1883.49	1684.85	2.04474	1.03192	0.0619631	0.00798995	2.09746
Rv0423c	thiC	phosphomethylpyrimidine synthase	6144.12	5793.82	6067.35	6485.82	6164.08	6396.54	5957.11	1.00931	0.0133642	0.068597	0.943351	0.0253266
Rv0424c	-	hypothetical protein	1180.41	1015.88	1197.8	1186.11	1269.28	1187.26	1226.16	1.08321	0.115315	0.102737	0.458901	0.338281
Rv0425c	ctpH	metal cation transporting ATPase H	11807.9	8560.64	10150.5	10497.6	13799.8	14774.7	13064.2	1.42556	0.511524	0.108557	0.000153898	3.81277
Rv0426c	-	transmembrane protein	1119.03	1214.1	1027.08	1129.6	1136.83	1068.48	1138.08	0.991872	-0.0117742	0.0449494	0.964094	0.0158805
Rv0427c	xthA	exodeoxyribonuclease III protein XthA	555.893	417.089	414.192	504.015	627.551	723.807	648.706	1.49784	0.582887	0.127375	0.000454212	3.34274
Rv0428c	-	GCN5-like N-acetyltransferase	405.258	260.164	257.471	288.478	535.667	565.259	524.507	2.01638	1.01177	0.0798427	3.32034e-12	11.4788
Rv0429c	def	polypeptide deformylase	501.43	239.516	386.206	377.847	657.854	662.827	684.333	1.99788	0.998472	0.214363	2.2297e-07	6.65175
Rv0430	-	hypothetical protein	1174.95	1135.64	1217.39	1166.4	1209.16	991.059	1330.07	1.00309	0.00444768	0.148349	0.987947	0.0052665
Rv0431	-	tuberculin-like peptide	2326.41	1701.39	2306.04	2125.8	2458.89	2517.15	2849.16	1.27587	0.35148	0.12099	0.0399461	1.39853
Rv0432	sodC	superoxide dismutase	2675.84	2023.5	2471.16	2617.99	2822.51	3198.01	2921.9	1.25726	0.33028	0.0945077	0.0364402	1.43842
Rv0433	-	carboxylate-amine ligase	2501.35	1581.63	2138.13	2291.4	3014.59	3108.92	2873.41	1.4967	0.58179	0.17684	0.0010376	2.98397
Rv0434	-	hypothetical protein	993.709	706.16	775.21	867.405	1193.52	1203.69	1216.26	1.53845	0.621479	0.0779017	2.84453e-06	5.54599
Rv0435c	-	ATPase	3420.76	2490.14	2781.8	2975.46	4026.79	4327.46	3922.92	1.48861	0.573965	0.0903326	3.88964e-06	5.41009
Rv0436c	pssA	CDP-diacylglycerol--serine O-phosphatidyltransferase	1593.14	1061.3	1365.71	1504.82	1852.35	1949.24	1825.38	1.43113	0.517157	0.151811	0.0024776	2.60597
Rv0437c	psd	phosphatidylserine decarboxylase	1129.62	1020.01	987.903	1071.11	1289.8	1275.28	1133.63	1.20126	0.264548	0.0909529	0.0491544	1.30844
Rv0438c	moeA2	molybdopterin molybdenumtransferase	1147.61	982.843	1094.25	1121.71	1197.43	1206.34	1283.06	1.15257	0.204851	0.0421044	0.128004	0.892778
Rv0439c	-	dehydrogenase/reductase	578.229	528.588	517.74	511.243	623.641	616.694	671.468	1.22743	0.295636	0.0494454	0.0226046	1.6458
Rv0440	groEL2	molecular chaperone GroEL	91045.6	219835	83602.4	78822.8	56501.1	42931	64581.6	0.429064	-1.22074	0.485852	0.0560184	1.25167
Rv0441c	-	hypothetical protein	4692.32	9279.19	5034.67	4498.68	3131.89	3006.05	3203.45	0.496552	-1.00998	0.325059	0.000439654	3.35689
Rv0442c	PPE10	PPE family protein PPE10	1459.4	1874.83	1547.62	1518.62	1268.79	1262.02	1284.55	0.772172	-0.373006	0.0996422	0.00723565	2.14052
Rv0443	-	hypothetical protein	1165.99	1391.67	1234.18	1453.56	1065.96	1013.33	837.232	0.714936	-0.484114	0.156476	0.0023518	2.6286
Rv0444c	rskA	anti-sigma-K factor RskA	2552.28	2936.14	2756.61	2686.33	2353.81	2335.8	2244.99	0.827608	-0.27298	0.0240242	0.00940593	2.0266
Rv0445c	sigK	ECF RNA polymerase sigma factor SigK	1070.81	792.881	1069.06	1069.8	1163.71	1167.11	1162.33	1.19149	0.252765	0.143487	0.156492	0.805507
Rv0446c	-	transmembrane protein	975.765	615.309	786.405	894.347	1158.33	1189.38	1210.82	1.54984	0.632119	0.139731	0.000291749	3.53499
Rv0447c	ufaA1	cyclopropane-fatty-acyl-phospholipid synthase UfaA	685.179	462.514	565.316	582.87	852.375	803.346	844.654	1.55235	0.634457	0.120581	9.89876e-06	5.00442
Rv0448c	-	hypothetical protein	184.467	165.184	198.7	181.367	204.296	170.214	187.041	1.0299	0.0424994	0.152953	0.887422	0.0518698
Rv0449c	-	hypothetical protein	777.846	557.495	531.733	597.327	1032.72	1031.89	915.908	1.76722	0.821485	0.103916	1.26855e-09	8.89669
Rv0450c	mmpL4	transmembrane transport protein MmpL4	11868.9	7338.28	7827.66	7724.51	16271.9	18903.3	13147.8	2.11105	1.07796	0.151921	7.49539e-11	10.1252
Rv0451c	mmpS4	membrane protein MmpS4	2585.99	1404.06	1718.34	1642.16	3604.02	4237.85	2909.53	2.25654	1.17411	0.169475	2.19576e-10	9.65842
Rv0452	-	transcriptional regulator	1521.77	1759.21	1514.04	1259.71	1492.14	1695.78	1409.74	1.01427	0.0204475	0.133492	0.899318	0.0460867
Rv0453	PPE11	PPE family protein PPE11	618.982	631.827	582.107	554.614	635.371	624.648	685.323	1.09997	0.137458	0.0877349	0.296689	0.527698
Rv0455c	-	hypothetical protein	1846.56	1920.26	2126.93	2001.6	1739.94	1800.24	1490.39	0.831665	-0.265926	0.083016	0.0586571	1.23168
Rv0456A	mazF1	toxin MazF1	100.467	115.629	148.325	113.683	70.3796	80.0695	74.7175	0.596252	-0.746006	0.0826257	0.00115825	2.9362
Rv0456B	mazE1	antitoxin MazE1	83.7025	107.369	109.145	107.111	61.0934	62.5709	54.9248	0.551838	-0.857684	0.0519249	0.000120523	3.91893
Rv0456c	echA2	enoyl-CoA hydratase EchA2	496.607	338.626	542.927	549.357	479.461	591.772	477.499	1.08234	0.114154	0.203394	0.746576	0.126926
Rv0457c	-	peptidase	927.378	1404.06	1208.99	1115.8	574.278	686.158	574.978	0.49222	-1.02263	0.140204	6.3216e-11	10.1992
Rv0458	-	aldehyde dehydrogenase	1358.48	1560.99	1203.4	1243.28	1399.77	1394.06	1349.37	1.03382	0.047984	0.11085	0.754784	0.122177
Rv0459	-	hypothetical protein	717.818	863.084	593.302	699.838	731.166	701.536	717.981	0.99743	-0.00371298	0.139377	0.977329	0.00995925
Rv0460	-	hypothetical protein	670.075	706.16	677.26	680.124	657.854	638.965	660.087	0.948323	-0.07655	0.0174666	0.607216	0.216657
Rv0461	-	transmembrane protein	1810.94	1949.17	1718.34	1808.41	1843.55	1692.59	1853.59	0.984263	-0.0228844	0.0334776	0.90093	0.0453091
Rv0462	lpdC	dihydrolipoamide dehydrogenase	7354.2	7292.86	8006.77	7480.05	6945.1	6984.07	7416.33	0.937041	-0.093816	0.0545582	0.412707	0.384358
Rv0463	-	membrane protein	1299.49	1329.73	1446.87	1295.85	1207.21	1186.19	1331.06	0.91455	-0.128866	0.0940402	0.365852	0.436695
Rv0464c	-	hypothetical protein	1779.02	1552.73	1889.05	1574.47	1861.15	1806.07	1990.65	1.12791	0.173651	0.123577	0.24215	0.615915
Rv0465c	-	HTH-type transcriptional regulator	2074.52	1049.49	1016.84	1071.3	3165.05	3056.04	3088.39	2.96705	1.56903	0.0209061	5.74852e-08	7.24044
Rv0466	-	hypothetical protein	1313.94	1156.29	1360.12	1272.19	1330.86	1311.87	1452.29	1.08088	0.112206	0.083085	0.45605	0.340988
Rv0467	icl1	isocitrate lyase	1749.17	2064.8	1558.82	1579.73	1746.29	1466.17	2079.22	1.01698	0.0242906	0.192301	0.915815	0.0381923
Rv0468	fadB2	3-hydroxybutyryl-CoA dehydrogenase	1065.7	941.547	1046.67	984.373	1137.8	1039.31	1244.47	1.15104	0.202941	0.106958	0.17214	0.764117
Rv0469	umaA	mycolic acid synthase UmaA	3058.18	2440.59	3380.7	3053.66	3344.5	2862.35	3267.28	1.06751	0.0942546	0.200563	0.659326	0.1809
Rv0470A	-	hypothetical protein	623.184	594.661	660.468	660.411	588.451	622.527	612.584	0.951984	-0.070991	0.0280573	0.581407	0.23552
Rv0470c	pcaA	cyclopropane mycolic acid synthase	4589.99	4649.92	5029.07	4817.38	4394.32	4527.9	4121.34	0.899781	-0.152354	0.0414509	0.170514	0.768239
Rv0471c	-	hypothetical protein	405.797	491.421	369.414	444.874	392.464	382.319	354.29	0.864719	-0.209696	0.125329	0.239396	0.620883
Rv0472c	-	HTH-type transcriptional regulator	2424.16	2890.71	2574.71	2717.87	2106.5	2224.45	2030.73	0.777399	-0.363273	0.0765679	0.00119267	2.92348
Rv0473	-	transmembrane protein	1981.28	2614.03	2328.43	2219.11	1561.06	1646.46	1518.6	0.659927	-0.599621	0.0746359	6.77018e-07	6.1694
Rv0474	-	HTH-type transcriptional regulator	1300.22	1676.61	1530.83	1497.59	1038.59	1010.68	1047.03	0.658083	-0.603659	0.0504252	3.24255e-08	7.48911
Rv0475	hbhA	heparin binding hemagglutinin HbhA	3983.99	4815.1	4150.31	3714.73	3854.26	3571.31	3798.22	0.885147	-0.176011	0.10476	0.277822	0.556234
Rv0476	-	transmembrane protein	1931.14	2841.16	2079.35	2025.26	1537.11	1628.43	1475.55	0.668189	-0.581672	0.163296	0.00120413	2.91933
Rv0477	-	hypothetical protein	3483.82	5802.08	4094.34	3857.32	2315.19	2511.32	2322.67	0.5198	-0.943973	0.202458	8.31978e-07	6.07989
Rv0478	deoC	deoxyribose-phosphate aldolase	1583.05	2089.57	1763.11	1968.09	1216	1277.93	1183.6	0.631795	-0.662472	0.0986289	2.76251e-08	7.5587
Rv0479c	-	membrane protein	2703.26	2510.79	2927.33	2679.1	2635.81	2661.91	2804.63	0.998169	-0.00264452	0.0684116	0.983143	0.00738346
Rv0480c	-	amidohydrolase	1127.57	1061.3	887.154	918.661	1303.49	1294.9	1299.89	1.35965	0.443233	0.0766467	0.000181519	3.74108
Rv0481c	-	hypothetical protein	432.386	165.184	226.686	155.082	703.796	734.942	608.626	3.74323	1.90428	0.116753	1.13124e-23	22.9464
Rv0482	murB	UDP-N-acetylenolpyruvoylglucosamine reductase	838.997	454.255	542.927	502.701	1133.4	1204.22	1196.47	2.35625	1.23649	0.0493414	1.1043e-23	22.9569
Rv0483	lprQ	lipoprotein LprQ	8150.07	8734.08	9755.9	9707.05	6588.31	7993.69	6121.39	0.73424	-0.445676	0.111487	0.00385166	2.41435
Rv0484c	-	short-chain type oxidoreductase	1968.1	2370.39	2090.55	2173.77	1650.5	1781.15	1742.25	0.779824	-0.35878	0.0861969	0.00165949	2.78003
Rv0485	-	transcriptional regulator	5463.05	7148.32	6338.81	6205.89	4162.66	4990.29	3932.32	0.664462	-0.589741	0.129562	7.51559e-05	4.12404
Rv0486	mshA	D-inositol 3-phosphate glycosyltransferase	6542.83	7387.84	6772.6	7041.75	6028.21	6492.52	5534.04	0.851552	-0.231833	0.0879295	0.0613573	1.21213
Rv0487	-	hypothetical protein	1712.09	2023.5	1911.44	1960.2	1506.32	1497.99	1373.12	0.742548	-0.429444	0.046795	7.22247e-05	4.14131
Rv0488	-	amino-acid transporter	179.894	247.775	176.311	173.481	151.023	136.807	193.969	0.806266	-0.310671	0.254431	0.306992	0.512873
Rv0489	gpm1	2,3-bisphosphoglycerate-dependent phosphoglycerate mutase	1497.93	1466	1595.2	1659.9	1391.46	1548.89	1326.11	0.903702	-0.146081	0.088839	0.291282	0.535686
Rv0490	senX3	two component sensor histidine kinase SenX3	5699.59	7594.32	6235.27	6357.03	4551.21	5008.85	4450.89	0.694071	-0.526844	0.1221	0.000112977	3.94701
Rv0491	regX3	two component sensory transduction protein RegX	2151.06	2692.49	2286.45	2449.11	1818.63	1843.72	1815.98	0.737519	-0.439248	0.0738205	0.000109606	3.96017
Rv0492A	-	hypothetical protein	57.8026	49.5551	58.7705	57.1699	65.9809	59.9195	55.4196	1.09562	0.131747	0.142055	0.754642	0.122259
Rv0492c	-	GMC-type oxidoreductase	1325.8	1560.99	1197.8	1247.22	1272.21	1290.13	1386.48	0.985723	-0.0207453	0.142289	0.95954	0.0179367
Rv0493c	-	hypothetical protein	228.001	251.905	170.714	235.908	235.576	242.33	231.575	1.07737	0.10752	0.19011	0.656189	0.182971
Rv0494	-	HTH-type transcriptional regulator	295.378	536.847	257.471	335.134	204.296	231.194	207.329	0.569143	-0.813138	0.358574	0.00400979	2.39688
Rv0495c	-	hypothetical protein	1994.23	2758.57	1961.81	2189.54	1638.77	1827.81	1588.86	0.731621	-0.450833	0.187801	0.0112222	1.94992
Rv0496	-	hypothetical protein	1689.11	1812.89	1721.13	1638.87	1649.52	1686.76	1625.48	0.959184	-0.0601201	0.0389115	0.68675	0.163202
Rv0497	-	transmembrane protein	2032.25	1841.8	1802.29	1874.78	2198.38	2214.9	2261.32	1.20942	0.27431	0.0123068	0.00564803	2.2481
Rv0498	-	hypothetical protein	1209.24	999.361	912.341	942.975	1411.01	1518.14	1471.59	1.54159	0.624419	0.0689611	1.28971e-08	7.88951
Rv0499	-	hypothetical protein	924.351	491.421	674.461	712.324	1214.54	1244.52	1208.84	1.95287	0.965599	0.164396	7.57998e-09	8.12033
Rv0500	proC	pyrroline-5-carboxylate reductase	1191.85	1098.47	1069.06	1104.63	1349.43	1361.71	1167.77	1.18543	0.245408	0.0823148	0.0717828	1.14398
Rv0500A	-	DNA-binding protein	1335.65	1734.43	1175.41	1295.19	1334.28	1162.33	1312.26	0.905789	-0.142753	0.126993	0.540908	0.266876
Rv0501	galE2	UDP-glucose 4-epimerase GalE	4198.71	4600.36	4547.71	4409.97	3873.32	3740.99	4019.9	0.858104	-0.220775	0.0448381	0.0255738	1.59221
Rv0502	-	hypothetical protein	6329.55	5409.76	6613.08	6891.27	6280.89	6235.88	6546.44	1.00788	0.0113277	0.0983141	0.966813	0.0146575
Rv0503c	cmaA2	cyclopropane mycolic acid synthase	3345.67	2647.07	3445.07	3172.6	3633.83	3384.13	3791.29	1.16671	0.222446	0.140065	0.16576	0.780519
Rv0504c	-	hypothetical protein	965.87	896.121	990.702	994.23	943.282	903.566	1067.32	1.01149	0.0164884	0.0741169	0.961952	0.0168467
Rv0505c	serB1	phosphoserine phosphatase SerB	2443.39	3068.29	2510.34	2747.44	2079.62	2357.54	1897.13	0.760779	-0.394451	0.152561	0.0112222	1.94992
Rv0506	mmpS2	membrane protein MmpS2	1034.85	1015.88	1069.06	1018.54	1020.5	1028.18	1056.93	1.00069	0.000987949	0.0317596	0.989105	0.00475743
Rv0507	mmpL2	transmembrane transport protein MmpL2	3232.41	3328.45	3277.15	3175.89	3229.15	3289.21	3094.59	0.98277	-0.0250741	0.0153913	0.861749	0.0646191
Rv0508	-	hypothetical protein	343.94	268.423	333.033	316.077	364.117	395.045	386.948	1.24912	0.320912	0.0584238	0.0554068	1.25644
Rv0509	hemA	glutamyl-tRNA reductase	9470.12	8568.9	9643.95	10122.4	9524.7	9991.72	8969.07	1.0053	0.00763134	0.0966609	0.975021	0.0109861
Rv0510	hemC	porphobilinogen deaminase	7719.75	6784.92	7715.72	8626.08	7764.72	8026.04	7400.99	1.00281	0.00405119	0.122224	0.994234	0.00251124
Rv0511	hemD	uroporphyrin-III C-methyltransferase	14171.4	12632.4	14382	15688.9	14175.1	14755.6	13394.7	0.991153	-0.0128209	0.116057	0.942229	0.0258436
Rv0512	hemB	delta-aminolevulinic acid dehydratase	5392.22	3914.85	4889.14	5257	6034.07	6213.07	6045.19	1.30093	0.379541	0.124037	0.0151296	1.82017
Rv0513	-	transmembrane protein	3506.72	2052.41	2888.15	3004.38	4451.51	4432.99	4210.9	1.64827	0.720953	0.191894	5.92941e-05	4.22699
Rv0514	-	transmembrane protein	1330.87	710.29	990.702	1119.08	1729.19	1775.85	1660.11	1.83156	0.873075	0.208207	5.35033e-06	5.27162
Rv0515	-	hypothetical protein	2446.76	2023.5	2129.73	2146.83	2769.73	2857.58	2753.17	1.33022	0.411667	0.0278099	2.39226e-05	4.62119
Rv0516c	-	anti-anti-sigma factor	992.76	933.288	724.836	805.635	1226.27	1062.64	1203.89	1.41767	0.503524	0.0578307	0.000740549	3.13045
Rv0517	-	acyltransferase	756.949	706.16	548.524	824.692	820.118	768.349	873.848	1.18416	0.243864	0.118499	0.271546	0.566157
Rv0518	-	hypothetical protein	449.124	363.404	458.969	439.617	498.522	459.206	475.025	1.13531	0.18309	0.137076	0.311182	0.506986
Rv0519c	-	membrane protein	906.215	549.236	1032.68	854.263	958.922	1163.39	878.796	1.23189	0.300877	0.23559	0.296036	0.528656
Rv0522	gabP	GABA permease GabP	1478.73	1511.43	1695.95	1638.87	1372.89	1370.2	1283.06	0.830777	-0.267468	0.0652341	0.0189712	1.72191
Rv0523c	-	hypothetical protein	320.211	379.922	352.623	349.591	261.48	299.067	278.582	0.775438	-0.366916	0.0893198	0.0215108	1.66734
Rv0524	hemL	glutamate-1-semialdehyde 2,1-aminomutase	5766.11	6714.71	6126.12	6801.9	5013.08	5640.39	4300.46	0.761296	-0.393471	0.156887	0.0102047	1.9912
Rv0525	-	hypothetical protein	1953.94	2271.27	2325.63	2576.59	1472.11	1736.08	1341.95	0.634297	-0.656769	0.151073	1.33593e-05	4.87422
Rv0526	-	thioredoxin	2410.43	2750.31	2630.68	2971.52	2062.51	2234.52	1813.01	0.731523	-0.451025	0.139191	0.00115168	2.93867
Rv0527	ccdA	cytochrome C-type biogenesis protein CcdA	1976.4	1883.09	2012.19	2288.11	1837.2	2154.45	1683.37	0.917785	-0.123772	0.162769	0.488708	0.310951
Rv0528	-	transmembrane protein	3142.37	2609.9	2773.41	3558.33	3369.42	3830.08	2713.09	1.10859	0.148722	0.270916	0.546889	0.262101
Rv0529	ccsA	cytochrome C-type biogenesis protein CcsA	2145.13	1635.32	1933.83	2367.62	2240.91	2616.84	2076.26	1.16798	0.224011	0.211696	0.30767	0.511915
Rv0530	-	hypothetical protein	2740.18	2362.13	2348.02	2583.82	3053.2	3172.02	2921.9	1.25407	0.326616	0.0771242	0.00381605	2.41839
Rv0530A	-	hypothetical protein	572.875	706.16	604.496	520.443	559.127	525.489	521.538	0.877153	-0.1891	0.0988051	0.368202	0.433914
Rv0531	-	membrane protein	440.328	355.145	411.393	377.847	510.252	513.293	474.035	1.30863	0.388061	0.0665638	0.0069952	2.1552
Rv0532	PE_PGRS6	PE-PGRS family protein PE_PGRS6	551.306	417.089	450.573	513.872	672.516	679.795	573.989	1.39432	0.479561	0.162922	0.0054957	2.25998
Rv0533c	fabH	3-oxoacyl-[acyl-carrier-protein] synthase III	1132.93	1135.64	903.946	882.519	1286.38	1357.47	1231.6	1.32626	0.407358	0.121857	0.00548865	2.26053
Rv0534c	menA	1,4-dihydroxy-2-naphthoate octaprenyltransferase	355.13	235.387	310.644	289.135	412.991	412.543	470.077	1.55132	0.633499	0.119886	0.00021698	3.66358
Rv0535	-	S-methyl-5'-thioadenosine phosphorylase	232.182	144.536	207.096	197.795	243.885	319.217	280.562	1.53554	0.618743	0.072323	0.00582669	2.23458
Rv0536	galE3	UDP-glucose 4-epimerase GalE	536.903	429.477	509.344	445.531	611.911	666.008	559.144	1.32702	0.408191	0.0539275	0.00917861	2.03722
Rv0537c	-	integral membrane protein	3096.86	2490.14	2742.62	2786.21	3329.83	3946.74	3285.59	1.31715	0.397415	0.0838728	0.00440966	2.3556
Rv0538	-	membrane protein	1820.81	1664.23	1774.31	2000.29	1837.2	1799.71	1849.13	1.00868	0.0124715	0.0739314	0.987884	0.00529403
Rv0539	-	dolichyl-phosphate sugar synthase	1800.61	2333.22	1973.01	1785.41	1660.76	1572.76	1478.52	0.773525	-0.37048	0.065575	0.0195305	1.70929
Rv0540	-	hypothetical protein	252.272	165.184	212.693	218.166	313.287	320.278	284.025	1.53947	0.622435	0.158031	0.000915151	3.03851
Rv0541c	-	integral membrane protein	1283.8	619.439	814.391	853.605	1820.09	1827.81	1767.49	2.36745	1.24334	0.152664	1.65363e-16	15.7816
Rv0542c	menE	2-succinylbenzoic acid--CoA ligase	2801.98	1841.8	2252.87	2258.54	3505.29	3459.96	3493.41	1.6462	0.719142	0.101477	1.30901e-08	7.88306
Rv0543c	-	hypothetical protein	1791.94	1722.04	1427.28	1617.18	1990.18	1965.68	2029.25	1.25566	0.328444	0.0730747	0.00724822	2.13977
Rv0544c	-	transmembrane protein	1529.57	743.326	1276.16	1475.25	1904.16	1933.33	1845.18	1.62607	0.701387	0.309161	0.00759521	2.11946
Rv0545c	pitA	low-affinity inorganic phosphate transporter	12943.1	8849.71	11485.4	12407.2	14846.7	15948.7	14121.1	1.37182	0.456088	0.161606	0.00860517	2.06524
Rv0546c	-	hypothetical protein	1138.18	925.028	1122.24	1149.31	1199.39	1238.16	1194.99	1.13638	0.184448	0.0951653	0.240903	0.618157
Rv0547c	-	oxidoreductase	1030.36	941.547	1043.88	1065.2	1007.31	1080.67	1043.57	1.02653	0.0377743	0.0370501	0.864321	0.0633249
Rv0548c	menB	1,4-dihydroxy-2-naphthoyl-CoA synthase	1539.87	1457.75	1592.4	1514.02	1599.67	1555.79	1519.59	1.02429	0.0346295	0.0506459	0.812949	0.0899369
Rv0549c	vapC3	ribonuclease VapC3	523.072	842.437	573.712	586.156	362.162	393.454	380.515	0.567412	-0.817532	0.212634	2.27845e-05	4.64236
Rv0550c	vapB3	antitoxin VapB3	343.389	582.272	380.609	366.676	225.312	248.162	257.305	0.549642	-0.863436	0.270319	0.000127223	3.89544
Rv0551c	fadD8	fatty-acid--CoA ligase FadD8	700.184	602.92	680.058	748.465	748.761	722.216	698.683	1.06804	0.0949631	0.119071	0.66363	0.178074
Rv0552	-	hypothetical protein	763.31	817.659	775.21	791.836	731.166	745.017	718.97	0.920514	-0.119489	0.0316364	0.35693	0.447417
Rv0553	menC	muconate cycloisomerase	353.567	384.052	386.206	344.991	308.888	356.336	340.929	0.902179	-0.148515	0.0873486	0.459759	0.33747
Rv0554	bpoC	non-heme bromoperoxidase BpoC	665.447	627.698	584.906	646.611	670.561	647.449	815.46	1.14751	0.198508	0.072782	0.273874	0.56245
Rv0555	menD	bifunctional 2-succinyl-6-hydroxy-2,4-cyclohexadiene-1-carboxylate synthase/2-oxoglutarate decarboxylase	3575.62	2742.05	3053.27	3541.25	3977.42	4123.31	4016.44	1.29782	0.37609	0.105411	0.00941984	2.02596
Rv0556	-	transmembrane protein	1173.86	925.028	965.515	1102.66	1318.15	1375.5	1356.3	1.35305	0.436214	0.0706921	0.000983121	3.00739
Rv0557	mgtA	GDP-mannose-dependent alpha-mannosyltransferase	1661.99	1119.12	1354.52	1481.16	1976	2145.97	1895.15	1.52147	0.60547	0.136497	9.838e-05	4.00709
Rv0558	menH	demethylmenaquinone methyltransferase	1787.75	2188.68	1869.46	1981.23	1536.13	1724.94	1426.06	0.776096	-0.365692	0.125934	0.0112222	1.94992
Rv0559c	-	hypothetical protein	2209.84	2704.88	2403.99	2343.97	2075.71	1911.06	1819.45	0.779061	-0.360192	0.0149943	0.0055849	2.25298
Rv0560c	-	benzoquinone methyltransferase	764.498	498.471	494.25	429.058	1022.46	1017.04	1125.71	2.22623	1.1546	0.117617	0.0090629	2.04273
Rv0561c	-	oxidoreductase	677.942	735.067	643.676	696.553	693.043	702.066	597.245	0.960034	-0.0588428	0.100963	0.758379	0.120114
Rv0562	grcC1	polyprenyl-diphosphate synthase GrcC	3547.1	3745.54	3366.71	3503.79	3592.29	3566.01	3508.26	1.00476	0.00684933	0.0414715	0.95169	0.0215045
Rv0563	htpX	protease HtpX	3197.68	3584.48	2969.31	2808.55	3311.26	2704.33	3808.12	1.04928	0.0693985	0.18805	0.763895	0.116966
Rv0564c	gpdA1	glycerol-3-phosphate dehydrogenase	1916.96	2139.13	1765.91	1515.33	2069.84	1577.53	2434.01	1.12195	0.166007	0.265038	0.513758	0.289241
Rv0565c	-	monooxygenase	697.776	439.197	438.079	468.296	971.925	942.366	926.794	2.11143	1.07822	0.0483651	0.0048643	2.31298
Rv0566c	-	hypothetical protein	334.124	342.756	333.033	358.79	346.033	320.808	303.323	0.937738	-0.0927425	0.0765911	0.5686	0.245193
Rv0567	-	methyltransferase/methylase	1446.84	1598.15	1511.24	1508.76	1400.26	1310.28	1352.34	0.879762	-0.184815	0.0141523	0.108559	0.964333
Rv0568	cyp135B1	cytochrome P450 Cyp135B1	6621.91	6945.97	7100.03	7534.6	6092.72	6883.32	5174.8	0.841073	-0.249698	0.147708	0.120952	0.917385
Rv0569	-	hypothetical protein	17880.8	28964.9	19240.3	28805.1	12765.1	12987.2	4522.14	0.393121	-1.34695	0.624655	0.000562617	3.24979
Rv0570	nrdZ	vitamin B12-dependent ribonucleoside-diphosphate reductase	53419.9	81381.8	53942.9	83327.4	40937.5	46411.1	14518.9	0.465889	-1.10194	0.676883	0.00764514	2.11661
Rv0571c	-	hypothetical protein	4903.13	4881.18	4144.72	6042.27	5836.13	6242.77	2271.71	0.95238	-0.0703914	0.619397	0.888288	0.0514463
Rv0572c	-	hypothetical protein	1715.93	2163.91	1572.81	1835.35	1713.55	1717.52	1292.46	0.847716	-0.238347	0.189178	0.274269	0.561823
Rv0573c	pncB2	nicotinic acid phosphoribosyltransferase PncB2	2172.61	2345.61	2205.29	2384.71	2215	2438.67	1446.35	0.879523	-0.185206	0.25935	0.472064	0.325999
Rv0574c	-	hypothetical protein	2483.02	2742.05	2205.29	2839.44	2891.43	2962.57	1257.33	0.913257	-0.130907	0.486059	0.754926	0.122096
Rv0575c	-	oxidoreductase	1366.71	3584.48	1886.25	1620.47	386.599	451.783	270.665	0.156398	-2.67671	0.33279	3.04661e-16	15.5162
Rv0576	-	transcriptional regulator	2036.03	2143.26	1835.88	1743.35	2069.36	2290.2	2134.15	1.13477	0.182399	0.118934	0.195084	0.709778
Rv0577	TB27.3	hypothetical protein	2053.62	3167.4	1914.24	1847.84	1791.26	1846.37	1754.62	0.778162	-0.361857	0.253067	0.166077	0.77969
Rv0578c	PE_PGRS7	PE-PGRS family protein PE_PGRS7	2905.03	2808.12	2546.72	3131.86	3162.19	3195.89	2585.42	1.05383	0.0756363	0.181064	0.713601	0.146544
Rv0579	-	hypothetical protein	1149.62	1560.99	1396.5	1149.97	933.996	1031.89	824.366	0.679314	-0.557849	0.0950373	0.00224722	2.64835
Rv0580c	-	hypothetical protein	951.654	1461.88	1155.82	1075.71	626.574	762.516	627.429	0.545978	-0.873086	0.185033	1.20983e-06	5.91728
Rv0581	vapB26	antitoxin VapB26	160.535	268.423	165.117	162.31	141.737	125.672	99.9532	0.616534	-0.697748	0.152906	0.0178654	1.74799
Rv0582	vapC26	ribonuclease VapC26	475.058	594.661	629.683	470.502	424.721	413.604	317.178	0.681775	-0.552633	0.0357077	0.0098955	2.00456
Rv0583c	lpqN	lipoprotein LpqN	569.77	623.568	621.288	592.07	567.924	523.898	489.87	0.861054	-0.215824	0.0423524	0.156164	0.80642
Rv0584	-	glycosidase	635.967	619.439	629.683	650.554	676.426	602.377	637.325	1.00866	0.0124409	0.0587645	0.974546	0.0111975
Rv0585c	-	integral membrane protein	855.02	834.177	649.274	860.177	907.115	881.825	997.553	1.18897	0.249707	0.0952859	0.165271	0.781804
Rv0586	mce2R	HTH-type transcriptional regulator Mce2R	1602.1	1309.08	1536.43	1339.22	1788.33	1645.4	1994.12	1.29706	0.375245	0.142378	0.0109447	1.96079
Rv0587	yrbE2A	hypothetical protein	1848.42	1428.84	1623.18	1585.64	2087.44	2059.54	2305.85	1.3914	0.476532	0.0667173	0.000104494	3.98091
Rv0588	-	hypothetical protein	2152.22	1783.98	1936.63	1933.26	2396.33	2347.47	2515.65	1.28398	0.360621	0.0437957	0.00080844	3.09235
Rv0589	mce2A	Mce family protein Mce2A	2070.22	1466	1942.22	1883.98	2348.43	2106.2	2674.49	1.3471	0.429855	0.166364	0.0185181	1.7324
Rv0591	mce2C	Mce family protein Mce2C	477.135	227.127	251.873	285.192	768.027	721.869	608.72	2.74618	1.45743	0.194133	0.00946912	2.02369
Rv0592	mce2D	Mce family protein Mce2D	259.019	202.35	212.693	189.252	310.843	313.385	325.59	1.57178	0.652398	0.0667983	1.60724e-05	4.79392
Rv0593	lprL	Mce family lipoprotein LprL	365.776	229.477	214.192	262.076	477.801	396.946	614.163	2.1097	1.07704	0.0977447	0.00576737	2.23902
Rv0594	mce2F	Mce family protein Mce2F	559.453	454.255	649.274	591.413	594.805	572.152	494.818	0.980432	-0.02851	0.204068	0.864321	0.0633249
Rv0595c	vapC4	ribonuclease VapC4	199.919	161.054	223.887	200.423	204.296	202.03	207.823	1.04917	0.069254	0.142629	0.842134	0.0746188
Rv0596c	vapB4	antitoxin VapB4	155.45	161.054	209.894	146.539	136.849	137.338	141.023	0.802358	-0.317683	0.164005	0.204207	0.689929
Rv0597c	-	hypothetical protein	3631.71	2944.4	3640.97	3389.45	3892.38	3961.05	3962.01	1.18453	0.244311	0.082081	0.0655034	1.18374
Rv0598c	vapC27	ribonuclease VapC27	1336.65	1379.28	1550.42	1513.36	1156.38	1322.47	1098	0.805041	-0.312866	0.0740194	0.0256074	1.59163
Rv0599c	vapB27	antitoxin VapB27	841.88	995.231	1010.29	916.032	731.166	713.732	684.828	0.72897	-0.456069	0.0241441	0.00020032	3.69827
Rv0600c	-	two component sensor kinase HK1	139.576	148.665	148.325	157.71	123.164	115.597	143.992	0.84177	-0.248503	0.0664942	0.239212	0.621217
Rv0601c	-	two component sensor kinase HK2	23.4491	12.3888	16.7916	26.9421	26.3923	19.0894	39.0906	1.50693	0.591608	0.263716	0.451513	0.34533
Rv0602c	tcrA	two component DNA binding transcriptional regulator TcrA	55.0522	33.0367	64.3676	52.57	67.9358	45.6025	66.8004	1.20246	0.265993	0.444476	0.569867	0.244227
Rv0603	-	exported protein	37.9962	8.25918	13.993	13.7996	70.7074	60.3631	60.8549	5.32361	2.4124	0.324442	7.81508e-05	4.10707
Rv0604	lpqO	lipoprotein LpqO	644.918	710.29	708.044	631.497	563.037	648.51	608.131	0.887721	-0.171822	0.084172	0.30416	0.516898
Rv0605	-	resolvase	747.792	788.752	769.613	699.838	737.519	779.484	711.548	0.986869	-0.0190688	0.0393839	0.977322	0.00996229
Rv0607	-	hypothetical protein	227.713	268.423	240.679	239.851	201.364	182.41	233.554	0.824254	-0.278839	0.123053	0.188979	0.723585
Rv0608	vapB28	antitoxin VapB28	317.65	392.311	394.602	383.761	257.081	253.995	224.152	0.628039	-0.671074	0.0515558	6.77752e-06	5.16893
Rv0609	vapC28	ribonuclease VapC28	845.61	1164.54	999.098	960.06	665.185	654.873	629.903	0.624247	-0.679812	0.0664133	2.60453e-07	6.58427
Rv0609A	-	hypothetical protein	431.236	668.994	526.136	519.129	304.489	290.583	278.088	0.509352	-0.973266	0.0866334	7.0845e-10	9.14969
Rv0610c	-	hypothetical protein	581.956	359.274	520.538	589.441	682.78	669.72	669.983	1.37654	0.461044	0.223431	0.0356391	1.44807
Rv0611c	-	hypothetical protein	504.115	474.903	559.719	559.871	510.252	430.572	489.375	0.896962	-0.156881	0.140427	0.315245	0.501352
Rv0612	-	hypothetical protein	401.846	474.903	453.372	442.902	366.072	323.99	349.836	0.758398	-0.398974	0.0434836	0.00655862	2.18319
Rv0613c	-	hypothetical protein	5108.94	3989.18	4710.03	4660.99	5635.74	6192.92	5464.77	1.2944	0.372282	0.0783286	0.00488224	2.31138
Rv0614	-	hypothetical protein	117.518	128.017	137.131	96.5974	118.766	110.294	114.303	0.949183	-0.0752422	0.1626	0.992667	0.00319626
Rv0615	-	integral membrane protein	310.241	301.46	375.011	407.418	286.406	233.845	257.305	0.717376	-0.479198	0.199503	0.00639859	2.19392
Rv0616A	vapB29	antitoxin VapB29	476.381	640.087	570.913	551.985	385.133	371.713	338.455	0.621277	-0.686692	0.034316	1.81054e-06	5.74219
Rv0617	vapC29	ribonuclease VapC29	1057.92	1602.28	1158.62	1181.51	822.561	816.072	766.473	0.61006	-0.712977	0.136681	3.30267e-05	4.48113
Rv0620	galK	galactokinase	11.0856	4.12959	11.1944	6.57125	16.1287	11.6658	16.8238	2.03781	1.02702	0.562032	0.106739	0.971677
Rv0621	-	membrane protein	350.064	528.588	349.824	361.419	340.657	301.189	218.709	0.694091	-0.526804	0.156636	0.0561012	1.25103
Rv0622	-	membrane protein	255.995	338.626	344.227	318.706	181.325	181.88	171.207	0.53358	-0.906224	0.00731532	1.23412e-09	8.90864
Rv0623	vapB30	antitoxin VapB30	126.307	169.313	165.117	134.054	95.7944	104.992	88.5724	0.617649	-0.69514	0.0673012	0.00222068	2.65351
Rv0624	vapC30	ribonuclease VapC30	380.645	487.292	447.775	405.446	299.113	340.428	303.818	0.70373	-0.506906	0.0995927	0.00187946	2.72597
Rv0625c	-	transmembrane protein	661.236	648.346	654.871	675.525	678.381	644.268	666.025	1.00502	0.00722349	0.0291217	0.994432	0.0024248
Rv0626	vapB5	antitoxin VapB5	206.037	251.905	235.082	210.28	176.926	189.834	172.197	0.772956	-0.371542	0.0707032	0.0589544	1.22948
Rv0627	vapC5	ribonuclease VapC5	686.149	755.715	713.641	693.267	659.809	673.962	620.502	0.903658	-0.146151	0.0334245	0.320262	0.494495
Rv0628c	-	hypothetical protein	1487.26	2341.48	1620.39	1439.1	1139.27	1240.28	1143.03	0.652213	-0.616585	0.227296	0.00488675	2.31098
Rv0629c	recD	exonuclease V subunit alpha RecD	960.065	780.493	999.098	1086.88	928.619	1056.81	908.485	1.00957	0.0137452	0.149746	0.997486	0.00109317
Rv0630c	recB	exonuclease V subunit beta RecB	1027.78	801.141	1094.25	1121.71	1081.11	1119.91	948.566	1.04391	0.0619985	0.195732	0.83631	0.0776328
Rv0631c	recC	exonuclease V subunit gamma RecC	591.072	437.737	548.524	469.844	676.426	728.579	685.323	1.43556	0.521615	0.0636174	0.000244431	3.61184
Rv0632c	echA3	enoyl-CoA hydratase EchA3	3251.25	3671.21	3310.74	3427.56	3130.91	3036.28	2930.81	0.874008	-0.194281	0.0343274	0.0787192	1.10392
Rv0633c	-	hypothetical protein	1528.69	1771.59	1732.33	1533.07	1363.12	1303.38	1468.62	0.820949	-0.284635	0.111169	0.0371339	1.43023
Rv0634A	-	hypothetical protein	909.302	834.177	926.334	927.861	961.854	925.306	880.281	1.02941	0.0418198	0.0841935	0.839355	0.0760541
Rv0634B	rpmG2	50S ribosomal protein L33	1141.33	1214.1	1584	1248.54	950.124	771	1080.19	0.692256	-0.530622	0.255915	0.00816238	2.08818
Rv0634c	-	glyoxalase II	1548.97	1978.07	1886.25	1670.41	1220.89	1314.52	1223.68	0.679182	-0.55813	0.0733998	9.37731e-06	5.02792
Rv0635	hadA	(3R)-hydroxyacyl-ACP dehydratase subunit HadA	2589.49	2329.09	2946.92	2645.59	2564.46	2158.16	2892.7	0.961338	-0.056885	0.194442	0.795144	0.0995545
Rv0636	hadB	(3R)-hydroxyacyl-ACP dehydratase subunit HadB	2644.98	2168.04	2647.47	2379.45	2831.8	2559.04	3284.11	1.2057	0.26987	0.159697	0.112555	0.948637
Rv0637	hadC	(3R)-hydroxyacyl-ACP dehydratase subunit HadC	2654.29	1903.74	2376.01	2230.28	3017.04	2852.81	3545.86	1.44634	0.532405	0.13426	0.000816914	3.08782
Rv0638	secE1	preprotein translocase SecE	4695.82	5475.84	5532.82	5575.71	3942.72	3448.29	4199.52	0.698883	-0.516877	0.0824033	2.61108e-05	4.58318
Rv0639	nusG	transcription termination/antitermination protein NusG	10303	11521.6	11969.6	11244.1	9296.46	8322.45	9463.89	0.779693	-0.359022	0.0835946	0.00103487	2.98511
Rv0640	rplK	50S ribosomal protein L11	6541.04	6760.14	7027.27	6857.76	6275.02	5732.13	6593.94	0.90099	-0.150417	0.072135	0.204321	0.689688
Rv0641	rplA	50S ribosomal protein L1	11005.2	9217.25	10539.5	9969.9	12218.2	11733.1	12353.1	1.22127	0.288388	0.0733207	0.00756513	2.12118
Rv0642c	mmaA4	hydroxymycolate synthase MmaA4	4614.31	3592.74	4679.25	4340.31	5064.4	4974.38	5034.77	1.19515	0.257188	0.120326	0.0854359	1.06836
Rv0643c	mmaA3	methoxy mycolic acid synthase MmaA3	1906.38	1635.32	1886.25	1673.7	2081.57	1961.97	2199.47	1.20167	0.265043	0.105615	0.0392485	1.40618
Rv0644c	mmaA2	cyclopropane mycolic acid synthase MmaA2	1053.8	830.048	1102.65	1050.09	1098.7	1003.25	1238.03	1.11976	0.163188	0.159881	0.425958	0.370633
Rv0645c	mmaA1	mycolic acid methyltransferase MmaA1	769.751	797.011	934.73	770.808	720.413	653.812	741.732	0.845521	-0.242088	0.140784	0.128763	0.890208
Rv0646c	lipG	lipase/esterase LipG	1438.74	1106.73	1125.03	1247.88	1751.67	1810.31	1590.84	1.48085	0.566422	0.108232	1.10025e-05	4.95851
Rv0647c	-	hypothetical protein	3059.98	1845.93	2748.22	2962.98	3540.97	3994.99	3266.79	1.42948	0.51549	0.230644	0.0207268	1.68347
Rv0648	-	alpha-mannosidase	268.137	231.257	288.255	285.192	268.322	272.554	263.243	0.999273	-0.00104889	0.104694	0.890104	0.050559
Rv0649	fabD2	malonyl CoA-acyl carrier protein transacylase	31.5356	33.0367	25.1873	28.9135	28.8361	37.1183	36.1217	1.17144	0.228278	0.223033	0.569931	0.244178
Rv0650	-	sugar kinase	51.8852	37.1663	64.3676	36.1419	55.7172	54.0867	63.8315	1.26119	0.334785	0.325057	0.245239	0.610411
Rv0651	rplJ	50S ribosomal protein L10	2661.79	1631.19	2723.03	2587.76	2947.63	3002.87	3078.26	1.3006	0.379182	0.221545	0.103081	0.986821
Rv0652	rplL	50S ribosomal protein L7/L12	2195.04	1635.32	2250.07	2097.54	2220.87	2390.42	2576.02	1.2013	0.264599	0.102821	0.145956	0.835779
Rv0653c	-	transcriptional regulator	3276.3	2366.26	3221.18	3029.35	3445.18	3670.47	3925.39	1.28134	0.357655	0.102116	0.0350305	1.45555
Rv0654	-	carotenoid cleavage oxygenase	2652.56	2176.29	1791.1	1428.59	3043.92	1765.24	5710.2	1.94948	0.963088	0.606908	0.0188608	1.72444
Rv0655	mkl	ribonucleotide ABC transporter ATP-binding protein	17919.3	18203.2	16010.8	19116.4	19184.8	15666.6	19334	1.01603	0.0229452	0.0309847	0.913186	0.0394408
Rv0656c	vapC6	ribonuclease VapC6	311.574	243.646	249.075	302.278	369.982	286.341	418.121	1.3515	0.434567	0.117984	0.0754195	1.12252
Rv0657c	vapB6	antitoxin VapB6	116.06	156.924	137.131	117.625	105.081	88.5537	91.0465	0.691508	-0.532181	0.0798528	0.0349481	1.45658
Rv0658c	-	integral membrane protein	490.552	578.143	512.143	565.128	476.04	397.696	414.163	0.777992	-0.362172	0.048508	0.0199323	1.70044
Rv0659c	mazF2	toxin MazF2	3269.55	4113.07	4080.35	3679.9	2666.12	2791.3	2286.55	0.652216	-0.616579	0.0401461	4.90103e-06	5.30971
Rv0660c	mazE2	antitoxin MazE2	2600.17	3340.84	3114.83	2923.55	2096.24	2298.68	1826.87	0.663359	-0.592139	0.0790292	3.51855e-05	4.45364
Rv0661c	vapC7	ribonuclease VapC7	215.468	235.387	265.866	259.564	169.106	209.984	152.899	0.699233	-0.516155	0.12466	0.0104714	1.97999
Rv0662c	vapB7	antitoxin VapB7	54.7749	53.6847	55.9719	53.8843	50.8297	58.859	55.4196	1.00958	0.0137622	0.0460661	0.967751	0.0142363
Rv0663	atsD	arylsulfatase AtsD	2836.76	3043.51	3103.64	3181.8	2590.85	2349.59	2751.19	0.82449	-0.278426	0.0605179	0.0203367	1.69172
Rv0664	vapB8	antitoxin VapB8	147.079	169.313	109.145	126.168	150.534	159.078	168.238	1.18097	0.239969	0.219459	0.205054	0.688131
Rv0665	vapC8	ribonuclease VapC8	110.908	136.276	103.548	85.4263	114.367	99.1589	126.673	1.04596	0.064827	0.248175	0.619816	0.207737
Rv0666	-	membrane protein	47.4247	53.6847	44.7775	42.7131	53.2734	37.6486	52.4507	1.01556	0.0222825	0.15816	0.86536	0.0628031
Rv0667	rpoB	DNA-directed RNA polymerase subunit beta	43353.8	34230.2	38125.2	35642.5	48753.5	45619.5	57751.7	1.40859	0.494251	0.126724	0.000462015	3.33534
Rv0668	rpoC	DNA-directed RNA polymerase subunit beta'	52578.5	33325.8	53651.8	52528	56422.4	58891.4	60651.8	1.26135	0.334971	0.197357	0.145579	0.836901
Rv0669c	-	neutral ceramidase	2551.46	1602.28	2451.57	2434.65	2915.38	2742.51	3162.38	1.35937	0.442938	0.207546	0.0368547	1.43351
Rv0670	end	endonuclease IV	2195.81	3667.08	2585.9	2338.71	1534.67	1561.09	1487.42	0.533443	-0.906593	0.189978	5.48798e-06	5.26059
Rv0671	lpqP	lipoprotein LpqP	1860.15	2985.69	2182.9	2232.25	1167.13	1363.3	1229.62	0.508057	-0.976938	0.202015	1.30559e-08	7.88419
Rv0672	fadE8	acyl-CoA dehydrogenase FadE8	2029.74	1804.63	1578.41	1596.16	2313.73	2334.74	2550.79	1.44587	0.531935	0.0930964	6.66441e-06	5.17624
Rv0673	echA4	enoyl-CoA hydratase EchA4	986.308	896.121	822.786	749.123	1100.17	1166.05	1183.6	1.3978	0.483161	0.105397	0.000107581	3.96826
Rv0674	-	hypothetical protein	462.831	284.942	369.414	436.331	488.258	637.905	560.134	1.54609	0.628621	0.140767	0.00534396	2.27214
Rv0675	echA5	enoyl-CoA hydratase EchA5	734.849	875.473	582.107	584.184	780.04	842.586	744.701	1.15945	0.213442	0.20959	0.29538	0.529619
Rv0676c	mmpL5	transmembrane transport protein MmpL5	55756.4	82930.4	56296.5	57881.5	46694.9	54837	35898	0.69723	-0.520294	0.243688	0.0336267	1.47332
Rv0677c	mmpS5	membrane protein MmpS5	16483.8	27585.7	19928.8	18827.3	11195.7	13121.9	8243.66	0.490811	-1.02676	0.216763	1.54344e-05	4.81151
Rv0678	-	hypothetical protein	9591.36	17926.6	11530.2	9833.22	6172.39	7319.2	4766.58	0.464703	-1.10562	0.255361	5.64186e-05	4.24858
Rv0679c	-	hypothetical protein	8258.88	15965	10058.1	8394.77	5193.43	5352.99	4588.94	0.439752	-1.18524	0.243427	3.17565e-06	5.49817
Rv0680c	-	transmembrane protein	1261.39	1945.04	1354.52	1108.57	1052.27	984.696	1123.24	0.716904	-0.480148	0.261471	0.0516337	1.28707
Rv0681	-	transcriptional regulator	1765.27	1957.43	1491.65	1706.55	1730.16	1875	1830.83	1.05438	0.0763954	0.146902	0.649383	0.187499
Rv0682	rpsL	30S ribosomal protein S12	6615.46	6974.88	7086.04	7338.12	5935.34	5187.02	7171.39	0.854887	-0.226194	0.120389	0.194998	0.70997
Rv0683	rpsG	30S ribosomal protein S7	4702.32	4406.27	4998.29	5022.41	4450.53	4178.46	5157.98	0.955639	-0.0654624	0.0952143	0.705716	0.15137
Rv0684	fusA1	elongation factor G	22712.2	15787.4	18235.6	18755.7	28020.4	25216.6	30257.6	1.58197	0.661726	0.104901	1.12788e-06	5.94774
Rv0685	tuf	elongation factor Tu	28138.4	18748.3	26771.3	27477	32567.7	29841	33424.9	1.31285	0.3927	0.195755	0.0446775	1.34991
Rv0686	-	membrane protein	2239.71	2329.09	2306.04	2218.45	2171.99	2130.06	2282.59	0.96076	-0.0577526	0.0497443	0.659881	0.180534
Rv0687	-	NAD-dependent oxidoreductase	368.74	412.959	386.206	343.019	337.724	306.491	426.038	0.937024	-0.0938428	0.208553	0.763017	0.117466
Rv0688	-	ferredoxin reductase	816.369	817.659	612.892	621.64	956.478	826.678	1062.87	1.38682	0.471783	0.159705	0.0100427	1.99815
Rv0689c	-	hypothetical protein	137.76	123.888	120.34	99.883	161.287	141.05	180.114	1.40202	0.487508	0.187101	0.017903	1.74707
Rv0690c	-	hypothetical protein	1880.51	1511.43	1452.47	1689.47	2278.54	2231.87	2119.3	1.42471	0.510671	0.0933223	2.85892e-05	4.5438
Rv0691A	-	electron carrier mycofactocin	270.945	243.646	282.658	298.335	295.692	327.702	177.64	0.971375	-0.0418999	0.331979	0.886832	0.0521585
Rv0691c	-	mycofactocin biosynthesis transcriptional regulator MftR	1615.93	1594.02	1572.81	1694.73	1698.4	1672.98	1462.68	0.994342	-0.00818528	0.10091	0.947984	0.0231991
Rv0692	-	mycofactocin system protein MftB	2754.15	2585.12	2720.23	2819.07	2993.09	3516.69	1890.7	1.03398	0.0482064	0.292706	0.887913	0.0516295
Rv0693	-	mycofactocin radical SAM maturase MftC	7124.1	4604.49	5096.24	6203.26	9082.39	11351.3	6406.9	1.68766	0.755028	0.344106	0.00246374	2.6084
Rv0694	-	mycofactocin system heme/flavin oxidoreductase MftD	5761.17	3212.82	4099.94	4387.62	7700.7	9198.45	5967.5	1.95435	0.966689	0.258066	6.89904e-06	5.16121
Rv0695	-	mycofactocin system creatinine amidohydrolase family protein MftE	2536.58	1428.84	1970.21	2140.26	3270.21	3680.55	2729.42	1.74754	0.805327	0.247325	0.000126424	3.89817
Rv0696	-	mycofactocin biosynthesis glycosyltransferase MftF	2348.3	1296.69	1642.77	1827.46	3121.63	3570.78	2630.45	1.95574	0.967712	0.226798	6.61075e-07	6.17975
Rv0697	-	dehydrogenase	732.933	685.512	629.683	593.384	884.143	965.076	639.799	1.30412	0.383078	0.146471	0.0709717	1.14891
Rv0698	-	hypothetical protein	364.748	322.108	383.407	375.876	396.863	335.656	374.577	1.02377	0.0338912	0.143694	0.93657	0.0284599
Rv0699	-	hypothetical protein	26.7638	8.25918	25.1873	21.028	34.2123	31.8157	40.0802	1.94785	0.961883	0.502336	0.0423727	1.37291
Rv0700	rpsJ	30S ribosomal protein S10	9392.1	9931.67	9856.64	9668.28	8639.09	7441.16	10815.7	0.913072	-0.1312	0.165903	0.520218	0.283815
Rv0701	rplC	50S ribosomal protein L3	12642.2	10175.3	12548.9	12081.9	13018.3	11740.5	16288.4	1.17931	0.237943	0.164549	0.230261	0.63778
Rv0702	rplD	50S ribosomal protein L4	8428.39	5550.17	6489.94	6552.19	10191.4	9169.81	12616.9	1.71996	0.782376	0.138863	4.39423e-06	5.35712
Rv0703	rplW	50S ribosomal protein L23	2987.23	2139.13	2210.89	2155.37	3687.6	3358.68	4371.72	1.75516	0.811602	0.120691	1.73322e-08	7.76115
Rv0704	rplB	50S ribosomal protein L2	9691.99	6826.21	7987.18	7066.07	11708.9	11138.1	13425.4	1.65783	0.729297	0.131258	6.7288e-08	7.17206
Rv0705	rpsS	30S ribosomal protein S19	3653.37	2556.22	3361.11	3139.09	4158.75	4127.03	4578.05	1.42041	0.506308	0.118161	0.000831067	3.08036
Rv0706	rplV	50S ribosomal protein L22	5705.06	4236.96	5602.78	5481.08	5861.05	6450.1	6598.4	1.23424	0.303621	0.0797732	0.0698064	1.1561
Rv0707	rpsC	30S ribosomal protein S3	9414.48	7433.26	9988.18	9555.91	9281.8	9765.3	10462.4	1.09386	0.129431	0.101987	0.490274	0.309561
Rv0708	rplP	50S ribosomal protein L16	4163.4	3072.42	5048.66	4604.48	3919.75	4129.15	4205.95	0.963011	-0.0543756	0.192815	0.840248	0.0755924
Rv0709	rpmC	50S ribosomal protein L29	3807.88	2874.2	4799.59	4383.68	3540.48	3601.54	3647.8	0.894866	-0.160256	0.217799	0.515437	0.287824
Rv0710	rpsQ	30S ribosomal protein S17	8161.6	6495.85	10352	9357.46	7529.64	7398.21	7836.43	0.86869	-0.203087	0.205357	0.365619	0.436971
Rv0711	atsA	arylsulfatase AtsA	2361.5	1825.28	2199.69	2363.68	2714.01	2515.03	2551.28	1.21783	0.284319	0.14223	0.0658363	1.18153
Rv0712	-	hypothetical protein	638.357	656.605	559.719	602.584	731.654	643.737	635.841	1.10574	0.145008	0.0362918	0.346284	0.460567
Rv0713	-	transmembrane protein	854.607	689.642	699.648	729.409	958.922	903.035	1146.99	1.42019	0.506079	0.0830679	0.00133428	2.87475
Rv0714	rplN	50S ribosomal protein L14	2582.88	3406.91	3033.67	2854.55	2127.52	1684.64	2389.97	0.667244	-0.583713	0.176148	0.00136587	2.86459
Rv0715	rplX	50S ribosomal protein L24	2055.14	2110.22	2222.08	2135	1933.97	1669.26	2260.33	0.906647	-0.141387	0.143495	0.435769	0.360744
Rv0716	rplE	50S ribosomal protein L5	3491.68	2506.66	3050.47	2812.5	4126.49	3672.06	4781.92	1.50311	0.587951	0.158865	0.000257045	3.58999
Rv0717	rpsN1	30S ribosomal protein S14	966.635	702.03	724.836	669.61	1192.54	1030.3	1480.49	1.76646	0.820859	0.185128	6.4807e-06	5.18838
Rv0718	rpsH	30S ribosomal protein S8	2424.74	1532.08	1667.96	1693.41	3094.26	3026.73	3533.99	1.97304	0.980421	0.0609009	2.31067e-15	14.6363
Rv0719	rplF	50S ribosomal protein L6	4454.23	3662.95	3400.29	3411.79	5247.19	5321.17	5681.99	1.55134	0.633517	0.0630518	1.671e-10	9.77702
Rv0720	rplR	50S ribosomal protein L18	2271.2	2122.61	1961.81	1855.06	2406.59	2619.49	2661.62	1.29434	0.372215	0.100504	0.0015957	2.79705
Rv0721	rpsE	30S ribosomal protein S5	8028.1	8374.81	8037.56	7347.32	8012.52	8063.69	8332.73	1.02733	0.0388938	0.0731011	0.761356	0.118412
Rv0722	rpmD	50S ribosomal protein L30	2198.83	2002.85	2166.11	2138.94	2231.62	2245.66	2407.78	1.0915	0.126308	0.0373745	0.296036	0.528656
Rv0723	rplO	50S ribosomal protein L15	6656.39	6074.63	6772.6	6765.1	6725.65	6792.65	6807.7	1.03639	0.0515658	0.0467592	0.694611	0.158259
Rv0724	sppA	protease IV SppA	14879	17641.6	14524.7	16194.8	13435.2	14978.8	12498.6	0.845981	-0.241304	0.142702	0.107846	0.967194
Rv0725c	-	hypothetical protein	1757.08	2081.31	1852.67	1927.35	1532.22	1619.95	1528.99	0.798651	-0.324363	0.0718579	0.00381732	2.41824
Rv0726c	-	S-adenosylmethionine-dependent methyltransferase	1018.21	1106.73	1060.67	1032.34	935.951	980.453	993.099	0.909294	-0.137182	0.0549432	0.291282	0.535686
Rv0727c	fucA	L-fuculose phosphate aldolase FucA	193.067	247.775	184.707	207.652	185.724	155.897	176.65	0.809628	-0.304668	0.0590629	0.161836	0.790924
Rv0728c	serA2	D-3-phosphoglycerate dehydrogenase SerA	283.383	284.942	235.082	317.391	295.203	275.736	291.943	1.03041	0.04322	0.101247	0.95071	0.0219521
Rv0729	xylB	D-xylulose kinase XylB	279.154	243.646	274.262	239.194	283.473	325.581	308.766	1.21228	0.277725	0.0459028	0.0960891	1.01733
Rv0730	-	GCN5-like N-acetyltransferase	1196.21	1313.21	1091.45	1275.48	1164.68	1226.49	1105.92	0.950262	-0.0736033	0.119628	0.649299	0.187555
Rv0731c	-	S-adenosylmethionine-dependent methyltransferase	827.577	792.881	817.189	827.978	842.111	872.81	812.491	1.03665	0.0519345	0.0394666	0.749409	0.125281
Rv0732	secY	preprotein translocase SecY	4757.06	3336.71	4528.12	4243.06	5444.64	5432.53	5557.3	1.35734	0.440778	0.131964	0.00489816	2.30997
Rv0733	adk	adenylate kinase	2337.04	1523.82	1973.01	1818.92	2887.52	2981.66	2837.29	1.63786	0.711814	0.102045	1.51258e-07	6.82028
Rv0734	mapA	methionine aminopeptidase	2939.19	2234.11	2459.96	2534.53	3395.33	3843.87	3167.33	1.43963	0.525699	0.101441	0.000112953	3.9471
Rv0735	sigL	ECF RNA polymerase sigma factor SigL	693.054	635.957	660.468	660.411	702.33	767.819	731.341	1.12502	0.169957	0.024053	0.21537	0.666815
Rv0736	rslA	anti-sigma-L factor RslA	212.463	222.998	240.679	158.367	228.245	213.695	210.792	1.04934	0.0694754	0.171089	0.636984	0.195872
Rv0737	-	transcriptional regulator	117.039	90.851	117.541	125.511	134.894	124.081	109.355	1.10311	0.141571	0.224885	0.760136	0.119109
Rv0738	-	hypothetical protein	341.67	462.514	310.644	343.019	291.782	366.941	275.119	0.836643	-0.257316	0.263602	0.325565	0.487363
Rv0739	-	hypothetical protein	88.7446	57.8143	114.742	95.2831	91.8845	89.6142	83.1294	0.988009	-0.0174041	0.318399	0.833392	0.0791509
Rv0740	-	hypothetical protein	577.678	602.92	545.726	590.755	569.39	583.288	573.989	0.992679	-0.0106013	0.0540054	0.947984	0.0231991
Rv0742	-	hypothetical protein	338.482	156.924	249.075	308.849	435.962	456.025	424.059	1.84102	0.880502	0.295156	0.000489603	3.31016
Rv0743c	-	hypothetical protein	223.572	198.22	254.672	201.737	217.492	240.208	229.101	1.04915	0.0692142	0.0822694	0.713027	0.146894
Rv0744c	-	transcriptional regulator	263.297	256.035	279.859	258.25	264.901	261.949	258.79	0.989291	-0.0155328	0.0426235	0.961952	0.0168467
Rv0745	-	hypothetical protein	55.8352	61.9439	78.3606	72.2838	41.0548	32.8762	48.4921	0.57587	-0.796186	0.222863	0.0060946	2.21505
Rv0746	PE_PGRS9	PE-PGRS family protein PE_PGRS9	284.395	317.978	260.269	306.877	272.721	285.281	263.243	0.927829	-0.108069	0.117921	0.546634	0.262303
Rv0747	PE_PGRS10	PE-PGRS family protein PE_PGRS10	1078.84	1466	1262.17	1217	868.504	825.617	833.768	0.640756	-0.642153	0.0618467	5.39457e-07	6.26804
Rv0748	vapB31	antitoxin VapB31	220.351	243.646	184.707	235.251	210.65	230.133	217.72	0.992314	-0.0111314	0.161857	0.937006	0.0282576
Rv0749	vapC31	ribonuclease VapC31	336.521	322.108	327.435	333.82	337.724	345.73	352.31	1.05329	0.0749007	0.00327455	0.695125	0.157937
Rv0749A	-	hypothetical protein	140.9	169.313	156.721	154.424	123.164	108.173	133.601	0.759562	-0.39676	0.0984623	0.0679522	1.1678
Rv0750	-	hypothetical protein	519.75	788.752	573.712	564.47	417.39	352.094	422.08	0.618373	-0.693452	0.144477	0.000405019	3.39252
Rv0751c	mmsB	3-hydroxyisobutyrate dehydrogenase	1210.29	1371.02	1256.57	1131.57	1188.14	986.817	1327.6	0.931739	-0.102003	0.174257	0.655476	0.183443
Rv0752c	fadE9	acyl-CoA dehydrogenase FadE9	1745.06	1722.04	1536.43	1387.19	1808.36	1368.07	2648.26	1.2538	0.326302	0.334242	0.258979	0.586735
Rv0753c	mmsA	methylmalonate-semialdehyde dehydrogenase	3165.58	3411.04	2938.52	2597.62	3004.33	2246.72	4795.28	1.12285	0.167163	0.394309	0.637684	0.195394
Rv0754	PE_PGRS11	PE-PGRS family protein PE_PGRS11	465.707	697.901	484.157	392.304	378.29	265.131	576.463	0.774844	-0.368023	0.477154	0.352258	0.453139
Rv0755c	PPE12	PPE family protein PPE12	2017.65	2250.63	2723.03	2358.42	1623.62	1616.24	1533.94	0.651083	-0.619087	0.0813026	5.62565e-07	6.24983
Rv0756c	-	hypothetical protein	1801.88	2469.5	2202.49	2111.34	1309.35	1452.39	1266.24	0.593805	-0.751938	0.0910863	4.39961e-09	8.35659
Rv0757	phoP	two component system response transcriptional positive regulator PhoP	3136.96	4298.9	3543.02	3539.28	2520.96	2555.86	2363.74	0.653759	-0.613169	0.0871988	3.62021e-06	5.44127
Rv0758	phoR	two component system response sensor kinase PhoR	3790.36	4934.86	4069.15	4046.58	3181.74	3427.08	3082.71	0.742613	-0.429318	0.112411	0.00204798	2.68867
Rv0759c	-	hypothetical protein	729.445	949.806	747.224	639.383	682.78	632.072	725.403	0.873242	-0.195546	0.192627	0.410502	0.386684
Rv0760c	-	hypothetical protein	958.131	1222.36	825.585	737.294	1003.89	787.438	1172.22	1.06402	0.0895248	0.288506	0.754926	0.122096
Rv0761c	adhB	alcohol dehydrogenase B	2794.75	2832.9	2286.45	2157.34	3170.5	2487.46	3833.85	1.30441	0.3834	0.229484	0.0869766	1.0606
Rv0762c	-	hypothetical protein	747.029	474.903	512.143	494.815	957.944	625.709	1416.66	2.0247	1.0177	0.356522	0.000802039	3.0958
Rv0763c	-	ferredoxin	305.322	218.868	159.52	197.795	387.088	225.891	642.768	2.17943	1.12395	0.358188	0.00354483	2.4504
Rv0764c	cyp51	lanosterol 14-alpha demethylase	1457.63	1168.67	1043.88	960.717	1764.87	999.543	2808.09	1.75608	0.812356	0.467372	0.0246588	1.60803
Rv0765c	-	oxidoreductase	1174.29	995.231	769.613	781.979	1408.08	772.591	2318.22	1.76647	0.820871	0.460952	0.0328676	1.48323
Rv0766c	cyp123	cytochrome P450 Cyp123	1361.66	1420.58	1337.73	912.747	1366.54	772.061	2360.28	1.2255	0.293371	0.635084	0.517235	0.286312
Rv0767c	-	HTH-type transcriptional regulator	455.335	582.272	520.538	296.363	382.2	282.629	668.004	0.952586	-0.0700787	0.643774	0.914311	0.038906
Rv0768	aldA	aldehyde dehydrogenase AldA	1321.33	935.637	811.041	671.582	1635.84	835.692	3038.18	2.27838	1.18801	0.624439	0.001665	2.77859
Rv0769	-	oxidoreductase	889.494	648.346	584.906	500.729	1104.57	600.786	1897.63	2.07787	1.0551	0.548265	0.00702434	2.15339
Rv0770	-	oxidoreductase	698.509	309.719	444.976	432.388	910.047	545.639	1548.28	2.53055	1.33945	0.474997	0.000366526	3.4359
Rv0771	-	4-carboxymuconolactone decarboxylase	303.363	143.646	176.311	202.108	405.171	218.998	673.942	2.48649	1.31411	0.440209	0.01215	1.91542
Rv0772	purD	phosphoribosylamine--glycine ligase	779.075	607.05	484.157	558.556	1043.96	754.562	1226.16	1.83341	0.874526	0.146902	0.000104362	3.98146
Rv0773c	ggtA	bifunctional cephalosporin acylase/gamma-glutamyltranspeptidase	1391.71	668.994	859.168	975.174	1870.44	1934.39	2042.11	2.33566	1.22383	0.125259	2.80094e-13	12.5527
Rv0774c	-	hypothetical protein	1338.16	908.51	1071.86	1242.62	1670.05	1625.25	1510.68	1.49115	0.576429	0.172332	0.000426537	3.37004
Rv0775	-	hypothetical protein	924.066	1284.3	1136.23	1036.94	773.198	658.585	655.139	0.603597	-0.728343	0.0359816	2.14111e-06	5.66936
Rv0776c	-	hypothetical protein	371.236	408.829	363.817	364.704	331.859	379.667	378.536	0.958422	-0.0612672	0.119534	0.812949	0.0899369
Rv0777	purB	adenylosuccinate lyase PurB	2105.81	1891.35	2297.64	2050.89	2144.13	2233.46	2017.37	1.02485	0.0354175	0.0712709	0.846494	0.0723759
Rv0778	cyp126	cytochrome P450 Cyp126	1455.98	1214.1	1502.84	1487.07	1483.35	1568.51	1480	1.07798	0.108335	0.0894056	0.52945	0.276175
Rv0779c	-	transmembrane protein	312.011	268.423	263.068	306.22	323.062	344.14	367.155	1.23474	0.304208	0.0410308	0.104644	0.980284
Rv0780	purC	phosphoribosylaminoimidazole-succinocarboxamide synthase	592.964	421.218	534.531	540.814	721.879	619.876	719.465	1.3773	0.461845	0.165037	0.00752912	2.12326
Rv0783c	emrB	multidrug resistance protein EmrB	1755.06	1932.65	1656.77	1908.29	1705.73	1750.92	1575.99	0.915408	-0.127513	0.10628	0.366081	0.436423
Rv0784	-	hypothetical protein	422.347	586.402	414.192	392.961	414.458	350.503	375.567	0.81843	-0.289069	0.126456	0.235642	0.627746
Rv0785	-	KsdD-like steroid dehydrogenase	817.709	664.864	775.21	743.208	830.87	894.551	997.553	1.24719	0.318684	0.0629769	0.0389225	1.4098
Rv0786c	-	hypothetical protein	471.614	450.125	551.323	573.013	423.744	432.163	399.318	0.797241	-0.326913	0.126241	0.0226157	1.64559
Rv0787	-	hypothetical protein	1768.66	2258.89	1961.81	2182.31	1447.18	1490.57	1271.19	0.657336	-0.605297	0.112138	3.74622e-06	5.42641
Rv0787A	-	hypothetical protein	609.358	693.771	685.655	642.668	591.873	504.809	537.372	0.808099	-0.307395	0.0665555	0.0377742	1.4228
Rv0788	purQ	phosphoribosylformylglycinamidine synthase	2202.17	2638.81	2529.93	2455.68	1862.62	1820.92	1905.05	0.732985	-0.448144	0.041535	5.82616e-06	5.23462
Rv0789c	-	hypothetical protein	1076.45	1164.54	1063.47	1080.31	993.623	841.525	1315.23	0.952257	-0.0705775	0.191655	0.796854	0.0986214
Rv0790c	-	hypothetical protein	1050.23	689.642	610.093	567.756	1374.85	682.447	2376.61	2.37426	1.24748	0.551014	0.00209545	2.67872
Rv0791c	-	hypothetical protein	1778.1	1028.27	1125.03	936.403	2317.64	1197.33	4063.94	2.45295	1.29452	0.58583	0.00106898	2.97103
Rv0792c	-	transcriptional regulator	1461.61	1119.12	1066.26	896.319	1817.16	938.033	2932.79	1.84573	0.884189	0.547459	0.0224734	1.64833
Rv0793	-	monooxygenase	87.5439	61.9439	67.1662	74.9123	106.058	43.4814	171.702	1.57454	0.65493	0.551402	0.23174	0.634998
Rv0794c	-	oxidoreductase	753.509	1057.18	873.161	778.693	600.181	563.138	648.706	0.668884	-0.580173	0.162669	0.000753533	3.1229
Rv0797	-	insertion sequence element IS1547 transposase	421.033	507.94	470.164	448.816	374.38	333.004	391.896	0.770387	-0.376345	0.0925759	0.0193208	1.71397
Rv0798c	cfp29	hypothetical protein	1366.64	1148.03	1446.87	1356.96	1394.4	1524.5	1329.08	1.07493	0.104244	0.091144	0.569867	0.244227
Rv0799c	-	hypothetical protein	1501.18	1304.95	1376.91	1343.16	1661.74	1726.53	1593.81	1.23778	0.307751	0.0309179	0.00505847	2.29598
Rv0800	pepC	M18 family aminopeptidase	616.102	507.94	562.517	554.614	675.937	773.121	622.481	1.27474	0.350201	0.0906582	0.0320711	1.49389
Rv0801	-	hypothetical protein	253.099	165.184	293.852	304.249	242.907	277.857	234.544	0.989549	-0.0151565	0.274956	0.861513	0.0647381
Rv0802c	-	succinyl-CoA transferase	466.307	487.292	579.309	488.244	378.29	433.224	431.481	0.799434	-0.32295	0.0729966	0.0472246	1.32583
Rv0803	purL	phosphoribosylformylglycinamidine synthase 2	4140.78	3378.01	3604.59	3673.99	4736.94	4836.52	4614.67	1.3314	0.412939	0.0461723	2.20758e-05	4.65608
Rv0804	-	hypothetical protein	954.789	879.603	825.585	939.689	997.533	1105.6	980.729	1.16597	0.221535	0.105734	0.130525	0.884306
Rv0805	-	3',5'-cyclic adenosine monophosphate phosphodiesterase CpdA	10797.7	13470.7	15417.4	15785.5	6121.56	7935.89	6055.09	0.45021	-1.15133	0.122953	6.10502e-13	12.2143
Rv0806c	cpsY	exopolysaccharide phosphotransferase CpsY	3501.71	3881.82	4793.99	4754.3	2425.65	2517.15	2637.38	0.564417	-0.825166	0.0740995	3.26879e-10	9.48561
Rv0807	-	hypothetical protein	142.621	156.924	201.499	145.225	106.058	142.11	103.912	0.69906	-0.516512	0.0247002	0.0509374	1.29296
Rv0808	purF	amidophosphoribosyltransferase	7293.44	9390.69	7936.81	8236.41	6090.28	6813.86	5292.57	0.711813	-0.490431	0.137153	0.00152646	2.81631
Rv0809	purM	phosphoribosylformylglycinamidine cyclo-ligase PurM	3645.1	4583.85	4248.26	4175.37	3054.67	2942.95	2865.49	0.681386	-0.553457	0.0168497	3.20604e-08	7.49403
Rv0810c	-	hypothetical protein	2155.89	3477.12	2667.06	2586.44	1454.02	1421.63	1329.08	0.481608	-1.05407	0.108979	2.68317e-11	10.5714
Rv0811c	-	hypothetical protein	2629.56	3534.93	2795.79	2803.95	2228.69	2379.28	2034.69	0.727192	-0.459592	0.125008	0.00367209	2.43509
Rv0812	-	amino acid aminotransferase	744.25	619.439	584.906	712.981	872.414	900.384	775.38	1.32903	0.41037	0.15035	0.0112222	1.94992
Rv0813c	-	hypothetical protein	1542.14	1255.4	1536.43	1426.62	1640.24	1676.16	1718.01	1.19343	0.255109	0.0752234	0.0547307	1.26177
Rv0814c	-	hypothetical protein	1006.58	991.102	923.536	889.747	965.764	948.638	1320.67	1.15358	0.206113	0.190979	0.311562	0.506456
Rv0815c	cysA2	thiosulfate sulfurtransferase CysA	1778.59	1515.56	1875.06	1684.87	1802.99	1625.25	2167.8	1.10256	0.140859	0.174197	0.485238	0.314046
Rv0816c	thiX	thioredoxin ThiX	435.903	429.477	481.358	504.015	412.503	367.471	420.595	0.848548	-0.236931	0.0964387	0.107831	0.967257
Rv0817c	-	exported protein	305.849	276.683	279.859	281.25	337.724	318.157	341.424	1.1904	0.251444	0.0329549	0.110727	0.955745
Rv0818	-	transcriptional regulator	3358.8	4166.76	3646.57	3564.9	2983.31	3218.69	2572.56	0.771171	-0.374878	0.0988105	0.0137215	1.8626
Rv0819	mshD	mycothiol acetyltransferase	2908.5	3423.43	2879.75	3198.23	2596.22	2841.67	2511.7	0.836675	-0.257261	0.119097	0.0554817	1.25585
Rv0820	phoT	phosphate ABC transporter ATP-binding protein PhoT	1761.51	1536.21	1634.38	1652.01	1963.3	1825.69	1957.5	1.19157	0.252869	0.056205	0.0259832	1.58531
Rv0821c	phoY2	phosphate-transport system transcriptional regulator PhoY2	3719.88	3109.58	3640.97	3689.76	4016.03	4179.52	3683.42	1.1378	0.186247	0.107379	0.199	0.701147
Rv0822c	-	hypothetical protein	6005.33	3679.47	5009.48	6056.06	7304.33	8040.89	5941.77	1.44367	0.529744	0.301118	0.0257466	1.58928
Rv0823c	-	tRNA-dihydrouridine synthase	19751	22411.3	20953.1	25762.6	17313.4	19166.8	12898.9	0.714325	-0.485347	0.258942	0.0151305	1.82015
Rv0824c	desA1	acyl-ACP desaturase DesA	32777.3	41126.6	36432.1	43326.2	26089.8	29688.3	20000.5	0.626866	-0.673771	0.237236	0.000350362	3.45548
Rv0825c	-	hypothetical protein	805.541	1020.01	1055.07	942.317	588.94	603.438	623.47	0.601793	-0.73266	0.0678926	9.82655e-10	9.0076
Rv0826	-	hypothetical protein	473.754	858.955	573.712	659.754	211.627	246.041	292.437	0.358487	-1.48001	0.274825	2.53816e-12	11.5955
Rv0827c	kmtR	HTH-type transcriptional regulator KmtR	838.254	1854.19	1119.44	1707.87	107.036	111.355	129.642	0.0743423	-3.74967	0.226637	3.18899e-68	67.4963
Rv0828c	-	deaminase	182.371	388.182	235.082	322.648	50.8297	37.1183	60.3678	0.156797	-2.67303	0.148691	1.03097e-24	23.9868
Rv0830	-	S-adenosylmethionine-dependent methyltransferase	897.362	929.158	979.508	944.946	803.011	742.366	985.182	0.886792	-0.173332	0.133503	0.340918	0.467351
Rv0831c	-	hypothetical protein	4987.36	4422.79	5594.39	5672.3	4747.2	4824.32	4663.16	0.907275	-0.140388	0.118439	0.374121	0.426987
Rv0832	PE_PGRS12	PE-PGRS family protein PE_PGRS12	542.17	487.292	531.733	612.441	554.239	518.065	549.248	0.993924	-0.00879235	0.100467	0.864405	0.0632825
Rv0833	PE_PGRS13	PE-PGRS family protein PE_PGRS13	361.513	301.46	324.637	367.333	399.306	414.134	362.207	1.18342	0.242965	0.133812	0.222029	0.65359
Rv0834c	PE_PGRS14	PE-PGRS family protein PE_PGRS14	2823.69	4290.64	2935.72	2696.18	2360.65	2313	2345.93	0.707437	-0.499327	0.200852	0.0202477	1.69362
Rv0835	lpqQ	lipoprotein LpqQ	375.144	396.441	386.206	402.161	363.628	389.212	313.22	0.899775	-0.152364	0.108614	0.393619	0.404924
Rv0836c	-	hypothetical protein	269.974	355.145	344.227	320.677	193.055	185.061	221.678	0.588006	-0.766097	0.118331	4.20741e-06	5.37599
Rv0837c	-	hypothetical protein	249.244	338.626	299.449	197.138	185.235	147.943	327.075	0.79052	-0.339127	0.559683	0.438506	0.358024
Rv0838	lpqR	lipoprotein LpqR	517.586	512.069	534.531	530.957	514.651	531.852	481.458	0.968561	-0.0460853	0.0472489	0.763977	0.11692
Rv0839	-	hypothetical protein	957.483	887.862	985.105	925.889	1073.78	842.055	1030.21	1.05259	0.0739413	0.150888	0.710519	0.148424
Rv0840c	pip	proline iminopeptidase	465.115	479.033	461.768	459.33	465.776	406.711	518.074	0.993165	-0.00989485	0.103683	0.983702	0.00713651
Rv0841	-	transmembrane protein	102.786	64.5146	51.4354	65.316	140.406	138.735	156.311	2.40229	1.26441	0.0895688	4.22928e-06	5.37373
Rv0842	-	integral membrane protein	2147.64	3039.38	2809.79	2755.98	1565.46	1364.89	1350.36	0.497459	-1.00735	0.0263318	5.46216e-17	16.2626
Rv0843	-	dehydrogenase	298.678	330.367	313.442	342.362	273.21	277.857	254.831	0.817198	-0.291242	0.0732904	0.0519071	1.28477
Rv0844c	narL	nitrate/nitrite response transcriptional regulator NarL	1803.2	1730.3	1763.11	1798.55	1915.89	2008.63	1602.71	1.04446	0.0627545	0.111916	0.731768	0.135627
Rv0845	-	sensor histidine kinase NarS	773.794	838.307	719.238	694.581	800.568	780.545	809.522	1.0615	0.0861057	0.0840661	0.491624	0.308367
Rv0846c	-	oxidase	1118.84	1643.58	979.508	716.923	1187.17	722.216	1463.67	1.00989	0.0142037	0.494798	0.968321	0.0139807
Rv0847	lpqS	lipoprotein LpqS	2360.46	3592.74	2146.52	1408.22	2490.17	1362.24	3162.88	0.981504	-0.0269341	0.587746	0.969366	0.0135121
Rv0848	cysK2	cysteine synthase CysK	2603.49	4018.09	2140.92	1665.81	2650.48	1385.04	3760.62	0.996333	-0.00530014	0.596396	0.996639	0.00146197
Rv0849	-	MFS-type transporter	1181.66	1317.34	903.946	719.552	1394.4	822.966	1931.77	1.41087	0.496582	0.48787	0.187845	0.726201
Rv0851c	-	short-chain type dehydrogenase/reductase	452.054	355.145	361.019	297.021	589.429	441.708	668.004	1.67703	0.745909	0.253536	0.000522069	3.28227
Rv0852	-	hypothetical protein	376.805	417.089	319.04	361.419	372.914	401.938	388.432	1.05989	0.0839208	0.14295	0.59831	0.223074
Rv0853c	pdc	alpha-keto-acid decarboxylase	1169.72	1337.99	1105.44	1136.17	1109.46	1142.18	1187.07	0.96064	-0.0579326	0.108569	0.770407	0.11328
Rv0854	-	hypothetical protein	283.9	235.387	338.63	320.677	266.367	274.145	268.191	0.903889	-0.145782	0.15383	0.353951	0.451056
Rv0855	far	fatty-acid-CoA racemase	599.513	656.605	590.503	560.528	609.956	641.616	537.867	0.989934	-0.0145961	0.0689013	0.999961	1.68217e-05
Rv0856	-	hypothetical protein	609.991	652.475	708.044	665.011	563.037	527.08	544.3	0.806908	-0.309524	0.0623457	0.0140829	1.85131
Rv0857	-	hypothetical protein	796.066	896.121	895.55	866.748	706.728	725.928	685.323	0.796706	-0.32788	0.0126243	0.00494691	2.30567
Rv0858c	dapC	N-succinyldiaminopimelate aminotransferase DapC	1111.15	1061.3	1063.47	1176.25	1100.66	1234.98	1030.21	1.01964	0.0280564	0.118249	0.914311	0.038906
Rv0859	-	acyltransferase	7616.95	9638.46	9352.9	9833.22	5625.97	6729.02	4522.14	0.585512	-0.77223	0.186514	1.2769e-05	4.89384
Rv0860	fadB	fatty oxidation protein FadB	20094	23282.6	23569.8	25379.5	16090	19064	13178	0.669123	-0.579657	0.187161	0.000825468	3.0833
Rv0861c	ercc3	DNA helicase Ercc3	2587	2110.22	2473.96	2718.53	2691.53	3037.34	2490.42	1.12551	0.170582	0.150822	0.353951	0.451056
Rv0862c	-	hypothetical protein	1337.98	821.789	1234.18	1262.99	1575.72	1710.62	1422.6	1.4188	0.504672	0.223337	0.0183015	1.73751
Rv0863	-	hypothetical protein	770.862	1094.34	794.8	983.716	622.175	606.619	523.517	0.609954	-0.713228	0.159898	3.11745e-05	4.5062
Rv0864	moaC2	cyclic pyranopterin monophosphate synthase accessory protein 2	4171.32	6148.96	4654.06	5004.01	3092.79	3090.89	3037.19	0.58334	-0.77759	0.118118	7.41807e-08	7.12971
Rv0865	mog	molybdopterin biosynthesis protein	1550.59	2056.54	1659.57	1701.95	1270.74	1304.44	1310.28	0.717132	-0.479689	0.11107	0.000383419	3.41633
Rv0866	moaE2	molybdopterin synthase catalytic subunit 2	1001.94	1226.49	968.313	1010	937.906	932.73	936.195	0.87582	-0.191294	0.10301	0.231853	0.634787
Rv0867c	rpfA	resuscitation-promoting factor RpfA	2611.21	1255.4	1981.4	2111.34	3419.27	3236.72	3663.14	1.92948	0.948211	0.232718	1.39065e-05	4.85678
Rv0868c	moaD2	cyclic pyranopterin monophosphate synthase 2	748.64	578.143	727.634	756.351	799.101	802.286	828.325	1.17825	0.236652	0.110346	0.17086	0.767358
Rv0869c	moaA2	molybdenum cofactor biosynthesis protein MoaA	2398.98	2126.74	2219.28	2363.68	2551.75	2956.74	2175.71	1.14524	0.195646	0.158748	0.281751	0.550134
Rv0870c	-	integral membrane protein	1345.73	1053.05	1301.35	1519.93	1382.18	1590.25	1227.64	1.08408	0.116471	0.218348	0.655476	0.183443
Rv0871	cspB	cold shock-like protein CspB	2061.97	2089.57	2132.53	2186.26	2025.86	2048.4	1889.21	0.930577	-0.103802	0.0532418	0.361544	0.441838
Rv0872c	PE_PGRS15	PE-PGRS family protein PE_PGRS15	3955.37	6508.24	4458.16	4586.73	2677.36	2833.19	2668.55	0.525881	-0.927191	0.191478	5.04411e-07	6.29722
Rv0873	fadE10	acyl-CoA dehydrogenase FadE10	4477.35	5731.87	4866.75	4832.5	3767.26	4227.24	3438.49	0.740905	-0.43264	0.119655	0.00381068	2.419
Rv0874c	-	hypothetical protein	1511.9	2362.13	1816.29	1535.04	1108.48	1162.86	1086.62	0.587729	-0.766778	0.178513	6.37737e-05	4.19536
Rv0875c	-	hypothetical protein	1230.11	1610.54	1441.28	1635.58	939.861	966.667	786.76	0.57458	-0.79942	0.139045	1.95686e-08	7.70844
Rv0876c	-	transmembrane protein	5305.12	8023.79	6285.64	6313	3630.9	4333.83	3243.53	0.543498	-0.879652	0.179928	7.86201e-07	6.10447
Rv0877	-	hypothetical protein	2332.26	2779.21	2241.67	2568.7	2180.79	2182.56	2040.63	0.843784	-0.245054	0.100921	0.0765888	1.11583
Rv0878c	PPE13	PPE family protein PPE13	1299.85	1532.08	1200.6	1353.68	1242.88	1247.18	1222.69	0.908574	-0.138324	0.103268	0.377471	0.423116
Rv0879c	-	transmembrane protein	427.695	342.756	324.637	395.589	502.432	506.93	493.828	1.41413	0.49991	0.0961258	0.00151781	2.81878
Rv0880	-	HTH-type transcriptional regulator	119.942	144.536	103.548	130.111	104.592	116.127	120.736	0.902855	-0.147434	0.183016	0.563583	0.249042
Rv0881	-	tRNA/rRNA methyltransferase	258.953	264.294	246.276	251.679	241.93	226.422	323.116	1.03833	0.0542679	0.161636	0.83631	0.0776328
Rv0882	-	transmembrane protein	208.279	185.832	221.089	217.508	216.026	207.332	201.886	1.00131	0.00188239	0.105859	0.927341	0.0327604
Rv0883c	-	hypothetical protein	1987.21	1722.04	1813.49	1989.12	2070.82	2452.46	1875.36	1.1582	0.211884	0.153254	0.234197	0.630418
Rv0884c	serC	phosphoserine aminotransferase	1352.62	1280.17	1343.32	1406.9	1389.02	1503.29	1193.01	1.01362	0.0195238	0.126638	0.943812	0.0251146
Rv0885	-	hypothetical protein	1209.54	1131.51	1295.75	1596.16	1070.84	1179.3	983.698	0.803756	-0.31517	0.197551	0.0856137	1.06746
Rv0886	fprB	ferredoxin/ferredoxin--NADP reductase	572.958	524.458	677.26	666.982	471.641	598.135	499.271	0.839647	-0.252146	0.0842164	0.168376	0.77372
Rv0887c	-	hypothetical protein	99.2368	148.665	81.1592	126.825	76.2445	77.4182	85.1087	0.669484	-0.578877	0.259211	0.0236305	1.62653
Rv0888	-	hypothetical protein	1578.34	1288.43	1270.56	1293.22	1949.61	1704.26	1963.93	1.45833	0.544318	0.0588501	7.15683e-06	5.14528
Rv0889c	citA	citrate synthase 2	2121.66	2729.66	2317.24	2515.47	1711.1	1905.23	1551.25	0.683329	-0.549348	0.134558	0.000112953	3.9471
Rv0890c	-	HTH-type transcriptional regulator	1585.47	1065.43	1264.96	1129.6	1934.46	2005.98	2112.38	1.74937	0.806836	0.0732263	2.22937e-11	10.6518
Rv0891c	-	hypothetical protein	414.318	293.201	372.213	283.878	511.229	483.068	542.32	1.6187	0.694835	0.168316	1.96981e-05	4.70557
Rv0892	-	monooxygenase	572.593	338.626	484.157	433.703	734.587	601.317	843.17	1.73426	0.79432	0.246112	0.000163575	3.78628
Rv0893c	-	S-adenosylmethionine-dependent methyltransferase	406.332	351.015	380.609	368.647	454.535	421.028	462.16	1.21581	0.28192	0.0692903	0.0584253	1.2334
Rv0894	-	transcriptional regulator	425.496	367.534	506.545	492.187	390.998	422.618	373.093	0.868578	-0.203272	0.145516	0.222692	0.652295
Rv0895	-	diacyglycerol O-acyltransferase	227.161	198.22	215.492	249.708	227.267	232.785	239.492	1.05445	0.0764933	0.0757077	0.888288	0.0514463
Rv0896	gltA2	citrate synthase 1	11070.9	12871.9	13942.6	14133.4	8529.13	9658.71	7289.66	0.622192	-0.684569	0.132472	3.74481e-06	5.42657
Rv0897c	-	oxidoreductase	2419.26	3022.86	3022.48	3090.46	1754.11	2030.37	1595.29	0.588868	-0.763985	0.109927	1.74594e-08	7.75797
Rv0898c	-	hypothetical protein	752.224	1131.51	836.779	767.522	623.641	621.466	532.424	0.649728	-0.622092	0.13016	0.00195512	2.70883
Rv0899	arfA	peptidoglycan-binding protein ArfA	517.488	623.568	492.552	513.215	492.657	469.812	513.126	0.905642	-0.142987	0.103784	0.46206	0.335302
Rv0900	arfB	membrane protein	223.887	251.905	229.485	208.309	221.891	218.468	213.266	0.947698	-0.0775015	0.0626429	0.856726	0.0671582
Rv0901	arfC	membrane protein	563.115	545.106	551.323	511.243	592.85	607.149	571.02	1.1016	0.139607	0.011092	0.283273	0.547795
Rv0902c	prrB	two component sensor histidine kinase PrrB	3160.03	4080.04	3890.04	3622.07	2463.77	2592.98	2311.29	0.635606	-0.653795	0.04124	6.98017e-09	8.15613
Rv0903c	prrA	two component transcriptional regulator PrrA	3886.3	4897.69	4150.31	4183.26	3410.48	3634.41	3041.65	0.762326	-0.391521	0.101428	0.00633455	2.19828
Rv0904c	accD3	acetyl-CoAcarboxylase carboxyl transferase subunit beta	901.957	891.992	979.508	1008.03	842.6	885.537	804.079	0.879385	-0.185433	0.0730849	0.140657	0.85184
Rv0905	echA6	enoyl-CoA hydratase EchA6	1505	1474.26	1690.35	1523.22	1394.4	1808.19	1139.57	0.926261	-0.11051	0.151306	0.665202	0.177046
Rv0906	-	hypothetical protein	2387.42	2469.5	2848.97	3085.2	1827.91	2462.53	1630.42	0.704558	-0.505209	0.209522	0.0159224	1.79799
Rv0907	-	hypothetical protein	1936.99	1866.58	2306.04	2324.25	1784.9	1682.52	1657.64	0.788852	-0.342174	0.135887	0.0136505	1.86485
Rv0908	ctpE	metal cation transporter ATPase E	2017.34	1912	1841.47	1924.72	2124.58	2232.4	2068.83	1.13167	0.178448	0.051751	0.106277	0.973562
Rv0909	-	antitoxin	419.458	309.719	495.351	492.187	457.467	407.241	354.784	0.940055	-0.0891835	0.318123	0.686157	0.163576
Rv0910	-	toxin	1564.28	1263.65	1673.56	1559.36	1713.06	1714.34	1461.69	1.08729	0.120739	0.160405	0.548336	0.260953
Rv0911	-	hypothetical protein	1063.51	896.121	906.744	976.488	1200.85	1302.85	1098	1.29588	0.373931	0.10522	0.00769465	2.11381
Rv0912	-	transmembrane protein	501.273	367.534	470.164	542.128	520.027	538.746	569.04	1.17972	0.238449	0.127844	0.29538	0.529619
Rv0913c	-	dioxygenase	1578.02	1680.74	2048.57	2166.54	1174.46	1375.5	1022.29	0.605892	-0.722868	0.180002	4.61768e-05	4.33558
Rv0914c	-	lipid carrier protein or keto acyl-CoA thiolase	1184.97	1342.12	1290.15	1466.05	908.092	1354.29	749.154	0.734823	-0.444532	0.302226	0.086546	1.06275
Rv0915c	PPE14	PPE family protein PPE14	313.08	351.015	305.047	409.389	260.013	315.506	237.513	0.763087	-0.390081	0.241744	0.0543052	1.26516
Rv0916c	PE7	PE family protein PE7	64.2453	45.4255	78.3606	86.0834	48.386	67.3432	59.873	0.836721	-0.257182	0.177513	0.290997	0.536112
Rv0917	betP	glycine betaine transport integral membrane protein BetP	587.343	532.717	646.475	599.955	594.316	564.728	585.864	0.980756	-0.0280341	0.102007	0.83631	0.0776328
Rv0918	-	hypothetical protein	144.964	115.629	145.527	153.11	152.978	158.548	143.992	1.09958	0.136952	0.142596	0.722797	0.140984
Rv0919	-	GCN5-like N-acetyltransferase	617.974	450.125	604.496	590.098	705.751	645.328	712.043	1.25439	0.326987	0.163551	0.0640374	1.19357
Rv0920c	-	transposase	540.163	359.274	551.323	460.645	640.259	560.486	668.994	1.36354	0.447354	0.236606	0.0258196	1.58805
Rv0921	-	resolvase	262.695	218.868	229.485	235.908	277.12	255.056	359.733	1.30346	0.382348	0.132395	0.0912569	1.03973
Rv0922	-	transposase	3667.38	3506.02	3512.23	3547.16	3862.08	3733.04	3843.74	1.08267	0.114594	0.0149063	0.24425	0.612166
Rv0923c	-	hypothetical protein	1656.3	1527.95	1480.46	1425.3	1797.12	1758.88	1948.1	1.24142	0.311992	0.06994	0.005907	2.22863
Rv0924c	mntH	divalent metal cationtransporter MntH	354.034	276.683	310.644	293.078	409.57	377.016	457.212	1.41276	0.498514	0.110308	0.00274421	2.56158
Rv0925c	-	hypothetical protein	746.627	772.233	794.8	712.981	767.333	694.643	737.773	0.964796	-0.0517043	0.0734305	0.805981	0.0936754
Rv0926c	-	hypothetical protein	663.635	697.901	710.843	724.152	591.384	669.19	588.338	0.866856	-0.206136	0.0632032	0.137386	0.862059
Rv0927c	-	oxidoreductase	336.901	408.829	271.464	277.964	333.326	384.44	345.383	1.10946	0.149858	0.240327	0.415141	0.381804
Rv0928	pstS3	phosphate ABC transporter substrate-binding lipoprotein PstS	825.3	846.566	766.815	864.119	809.854	849.479	814.965	0.998707	-0.00186601	0.0742129	0.968248	0.0140132
Rv0929	pstC2	phosphate ABC transporter permease PstC	683.93	627.698	747.224	718.895	624.13	749.79	635.841	0.959855	-0.0591117	0.0586152	0.727626	0.138092
Rv0930	pstA1	phosphate ABC transporter permease PstA	3048.08	2808.12	3148.42	2755.98	3249.68	2843.26	3483.02	1.0991	0.136327	0.14515	0.384954	0.414591
Rv0931c	pknD	serine/threonine-protein kinase PknD	24912.7	26949.7	23936.4	26987.5	23813.2	25169.9	22619.6	0.919475	-0.121118	0.0988485	0.340918	0.467351
Rv0932c	pstS2	phosphate ABC transporter substrate-binding lipoprotein PstS	23066.5	28428.1	27801.2	27318.7	18701.9	19736.9	16412.1	0.65652	-0.60709	0.0696221	2.12786e-07	6.67206
Rv0933	pstB	phosphate ABC transporter ATP-binding protein PstB	1957.4	1354.51	1933.83	1775.55	2196.43	2399.43	2084.67	1.31925	0.399718	0.143852	0.0278863	1.55461
Rv0934	pstS1	phosphate ABC transporter substrate-binding lipoprotein PstS	2643.05	1845.93	2219.28	2122.51	3187.12	3270.12	3213.35	1.56287	0.644195	0.0706161	3.29186e-08	7.48256
Rv0935	pstC1	phosphate ABC transporter permease PstC	3163.63	2762.7	2949.72	2457.65	3587.4	3826.9	3397.42	1.32333	0.404177	0.0303123	0.00194776	2.71046
Rv0936	pstA2	phosphate ABC transporter permease PstA	2036.7	1420.58	1701.54	1622.44	2472.08	2664.56	2339	1.57562	0.655923	0.0785723	4.30211e-07	6.36632
Rv0937c	mku	non-homologous end joining protein Ku	1433.71	1077.82	1511.24	1351.71	1573.28	1584.95	1503.26	1.18289	0.242312	0.146926	0.169019	0.772066
Rv0938	ligD	multifunctional non-homologous end joining DNA repair protein/ATP dependent DNA ligase LigD	6049.48	7858.61	7122.42	7224.43	4673.89	5443.66	3973.88	0.634593	-0.656096	0.143146	3.6336e-05	4.43966
Rv0939	-	bifunctional 2-hydroxyhepta-2,4-diene-1,7-dioate isomerase/cyclase/dehydrase	4258.39	5711.22	4486.14	5220.2	3431	3604.72	3097.06	0.657223	-0.605544	0.14296	3.10983e-05	4.50726
Rv0940c	-	oxidoreductase	1174.77	1655.97	1455.27	1190.05	946.703	747.138	1053.47	0.638718	-0.64675	0.240337	0.00202879	2.69276
Rv0941c	-	hypothetical protein	1226.42	2366.26	1547.62	1512.7	620.709	717.974	593.287	0.35602	-1.48997	0.244046	3.97171e-12	11.401
Rv0942	-	hypothetical protein	688.494	1267.78	744.426	780.665	406.149	506.4	425.543	0.479109	-1.06157	0.322349	1.5421e-05	4.81189
Rv0943c	-	monooxygenase	113.659	103.24	134.332	132.739	83.5758	125.142	102.922	0.841561	-0.248861	0.0799416	0.319562	0.495444
Rv0944	-	formamidopyrimidine-DNA glycosylase	79.6241	53.6847	69.9648	67.0268	111.923	81.13	94.0154	1.50553	0.59027	0.249283	0.0453153	1.34376
Rv0945	-	oxidoreductase	1072.69	842.437	1060.67	945.603	1194.01	1214.3	1179.15	1.25933	0.332655	0.089506	0.0143814	1.8422
Rv0946c	pgi	glucose-6-phosphate isomerase	1274.56	1585.76	1357.32	1446.99	1054.23	1238.16	964.895	0.741966	-0.430575	0.151419	0.00705615	2.15143
Rv0948c	-	chorismate mutase	635.769	528.588	624.086	649.897	656.876	567.91	787.255	1.11621	0.158604	0.144104	0.502404	0.298947
Rv0949	uvrD1	ATP-dependent DNA helicase UvrD	2822.42	3658.82	3109.24	3265.25	2281.47	2474.73	2145.04	0.687833	-0.539871	0.107063	2.59515e-05	4.58584
Rv0950c	-	hypothetical protein	2802.08	2118.48	2955.31	2861.12	2829.85	3168.84	2878.85	1.11879	0.161945	0.123836	0.420436	0.3763
Rv0951	sucC	succinyl-CoA ligase subunit beta	5218.79	4955.51	5734.32	5406.83	4889.91	5260.72	5065.45	0.945295	-0.081163	0.0312472	0.529865	0.275834
Rv0952	sucD	succinyl-CoA ligase subunit alpha	3817.41	3931.37	3778.1	3637.19	3742.83	3987.04	3827.91	1.01861	0.0265958	0.0488796	0.823459	0.084358
Rv0953c	-	oxidoreductase	398.061	351.015	375.011	398.218	430.097	425.8	408.225	1.12442	0.16918	0.0745462	0.337536	0.47168
Rv0954	-	transmembrane protein	6940.34	6846.86	6252.06	6749.99	7058.97	7513.28	7220.88	1.09795	0.134814	0.0666189	0.215856	0.665837
Rv0955	-	integral membrane protein	3739.94	3221.08	3352.71	3670.7	4079.08	4176.34	3939.74	1.19041	0.25146	0.075898	0.0298677	1.5248
Rv0956	purN	phosphoribosylglycinamide formyltransferase PurN	546.633	569.884	542.927	542.785	528.824	538.215	557.165	0.981039	-0.0276172	0.0426955	0.89793	0.0467576
Rv0957	purH	bifunctional phosphoribosylaminoimidazolecarboxamide formyltransferase/inosinemonophosphate cyclohydrolase	1738.25	1354.51	1606.39	1663.84	1812.76	1936.51	2055.47	1.25515	0.327862	0.0455319	0.025139	1.59965
Rv0958	-	magnesium chelatase	1399.81	1271.91	1158.62	1261.68	1438.38	1710.09	1558.18	1.27475	0.350218	0.113015	0.00969734	2.01335
Rv0959	-	hypothetical protein	1835.72	1936.78	1667.96	1606.67	1936.9	2095.06	1770.95	1.1135	0.155105	0.0952582	0.30541	0.515117
Rv0959A	vapB9	antitoxin VapB9	183.073	206.48	190.304	212.251	151.023	176.577	161.805	0.803575	-0.315496	0.105867	0.0819432	1.08649
Rv0960	vapC9	ribonuclease VapC9	447.26	437.737	500.948	505.986	410.059	429.512	399.318	0.857558	-0.221695	0.0714103	0.101198	0.994826
Rv0961	-	integral membrane protein	576.858	561.624	596.1	611.783	603.603	576.394	511.642	0.955994	-0.0649271	0.104896	0.676005	0.17005
Rv0962c	lprP	lipoprotein LprP	494.497	524.458	486.955	534.243	456.979	472.993	491.354	0.919562	-0.120982	0.0452447	0.39151	0.407258
Rv0963c	-	hypothetical protein	86.2384	70.203	89.555	70.3124	91.3957	89.0839	106.881	1.24901	0.320785	0.178719	0.190181	0.720834
Rv0964c	-	hypothetical protein	86.1568	74.3326	83.9578	73.598	111.923	73.1761	99.9532	1.22927	0.297796	0.241948	0.31509	0.501565
Rv0965c	-	hypothetical protein	274.944	293.201	246.276	253.65	290.805	261.419	304.313	1.07995	0.110962	0.0803353	0.498122	0.302664
Rv0966c	-	hypothetical protein	873.375	863.084	889.953	931.803	887.076	855.842	812.491	0.951792	-0.0712822	0.0688982	0.579408	0.237016
Rv0967	csoR	copper-sensing transcriptional repressor CsoR	2339.09	4187.41	2112.94	1538.99	2201.81	1239.22	2754.16	0.790269	-0.339584	0.564576	0.637111	0.195785
Rv0968	-	hypothetical protein	2313.52	4084.17	1956.22	1525.19	2220.87	1378.15	2716.55	0.834777	-0.260537	0.51962	0.593036	0.226919
Rv0969	ctpV	copper transporter ATPase V	11456.9	17141.9	8798.78	7693.62	12378.5	7814.99	14913.8	1.04379	0.0618366	0.43375	0.898448	0.0465071
Rv0970	-	integral membrane protein	2471.78	2477.75	2107.34	1784.75	2997.97	1969.92	3492.92	1.32826	0.409538	0.312357	0.12852	0.891028
Rv0971c	echA7	enoyl-CoA hydratase EchA7	1170.55	941.547	940.327	973.859	1494.59	1109.84	1563.13	1.45936	0.54534	0.145252	0.00285368	2.5446
Rv0972c	fadE12	acyl-CoA dehydrogenase FadE12	1091.57	726.808	1214.59	1331.99	1102.12	1216.42	957.472	1.0008	0.00115736	0.311524	0.981554	0.00808591
Rv0973c	accA2	acetyl-/propionyl-CoA carboxylase subunit alpha	1675.03	1243.01	1863.86	2118.57	1646.1	1812.96	1365.7	0.923321	-0.115095	0.300856	0.676245	0.169896
Rv0974c	accD2	acetyl-/propionyl-CoA carboxylase subunit beta	1045.09	1317.34	1281.76	1275.48	834.78	910.989	650.191	0.61838	-0.693434	0.140609	5.02281e-05	4.29905
Rv0975c	fadE13	acyl-CoA dehydrogenase FadE13	758.729	966.324	780.807	909.461	653.944	693.582	548.258	0.713615	-0.486783	0.165765	0.00376783	2.42391
Rv0976c	-	hypothetical protein	985.557	1296.69	1130.63	1152.6	767.822	917.883	647.717	0.651808	-0.617481	0.165763	0.000676829	3.16952
Rv0977	PE_PGRS16	PE-PGRS family protein PE_PGRS16	805.08	838.307	912.341	881.205	778.085	694.643	725.898	0.835391	-0.259477	0.0830653	0.0409784	1.38744
Rv0978c	PE_PGRS17	PE-PGRS family protein PE_PGRS17	55.2019	78.4622	44.7775	46.6559	40.0773	44.542	76.6968	0.949501	-0.00351782	0.293777	0.990446	0.00416921
Rv0979A	rpmF	50S ribosomal protein L32	449.283	367.534	478.559	521.757	461.377	415.195	451.274	0.970754	-0.0428227	0.178409	0.740613	0.130408
Rv0979c	-	hypothetical protein	29.9536	20.648	39.1803	34.8276	35.1898	28.1039	21.772	0.898683	-0.154116	0.452875	0.642585	0.192069
Rv0980c	PE_PGRS18	PE-PGRS family protein PE_PGRS18	2339.71	1507.3	2196.9	2341.34	2735.52	2461.47	2795.72	1.32209	0.402816	0.218241	0.0576497	1.2392
Rv0981	mprA	two-component response regulator MrpA	1430.43	1594.02	1466.46	1477.87	1417.86	1470.95	1155.4	0.891115	-0.166316	0.103811	0.329387	0.482293
Rv0982	mprB	two component histidine-protein kinase/phosphatase MprB	6150.84	7871	6347.21	6268.32	5465.17	5886.43	5066.93	0.801431	-0.31935	0.120588	0.0418585	1.37822
Rv0983	pepD	serine protease PepD	8982.67	8680.4	8124.32	8290.95	9676.7	8793.33	10330.3	1.14762	0.198648	0.0618401	0.106167	0.97401
Rv0984	moaB2	pterin-4-alpha-carbinolamine dehydratase	3522.57	3233.47	2669.86	3010.29	4212.02	3711.3	4298.48	1.37114	0.455374	0.0393299	0.000880863	3.05509
Rv0985c	mscL	large-conductance ion mechanosensitive channel	1678.76	1713.78	1460.87	1533.73	1768.29	1599.8	1996.1	1.13928	0.188128	0.100448	0.239014	0.621576
Rv0986	-	adhesion component ABC transporter ATP-binding protein	362.692	239.516	514.941	348.933	372.914	365.35	334.497	0.97224	-0.0406152	0.330291	0.89193	0.049669
Rv0987	-	adhesion component ABC transporter permease	1683.61	2089.57	2115.74	1832.06	1288.34	1465.64	1310.28	0.673183	-0.570929	0.0650663	1.33426e-05	4.87476
Rv0988	-	hypothetical protein	1134.29	1366.89	1418.89	1333.31	887.076	931.669	867.91	0.652245	-0.616513	0.00506458	1.07469e-08	7.96872
Rv0989c	grcC2	polyprenyl-diphosphate synthase GrcC	462.726	392.881	258.044	227.554	620.709	607.68	669.488	2.16041	1.11131	0.262406	0.000384264	3.41537
Rv0990c	-	hypothetical protein	457.513	772.233	400.199	376.533	354.342	282.629	559.144	0.772203	-0.372948	0.494835	0.38402	0.415646
Rv0991c	-	hypothetical protein	1961.19	3724.89	2532.73	1587.61	1218.94	774.182	1928.8	0.499911	-1.00026	0.647824	0.0145397	1.83745
Rv0992c	-	hypothetical protein	824.149	1077.82	839.578	852.948	698.908	652.752	822.882	0.784934	-0.349356	0.165667	0.0646554	1.1894
Rv0993	galU	UTP--glucose-1-phosphate uridylyltransferase	1560.56	1408.19	1164.21	1529.79	1863.59	1668.2	1729.39	1.28253	0.358992	0.100497	0.0255787	1.59212
Rv0994	moeA1	molybdopterin molybdenumtransferase 1	3258.76	3200.43	2633.48	2868.35	3691.02	3764.86	3394.45	1.24684	0.318276	0.0976831	0.0153138	1.81492
Rv0995	rimJ	ribosomal-protein-alanine acetyltransferase RimJ	829.885	693.771	666.065	680.782	979.449	1018.1	941.143	1.4401	0.526169	0.0441349	5.93771e-06	5.22638
Rv0996	-	transmembrane protein	5629.59	7474.56	6050.56	5308.26	4996.95	5009.91	4937.29	0.793493	-0.33371	0.139522	0.0533909	1.27253
Rv0997	-	hypothetical protein	975.019	759.845	940.327	856.891	1085.02	1201.57	1006.46	1.28783	0.364937	0.0816145	0.0191399	1.71806
Rv0997a	-	hypothetical protein	419.568	454.255	478.559	407.418	407.126	416.255	353.795	0.878338	-0.187152	0.0148113	0.331371	0.479686
Rv0998	-	acetyltransferase	1807.22	2258.89	2020.58	1882.01	1556.66	1605.1	1520.08	0.759857	-0.3962	0.072678	0.0017273	2.76263
Rv0999	-	hypothetical protein	1026.51	887.862	1038.28	1074.4	1031.26	1066.89	1060.39	1.05266	0.0740345	0.0706408	0.706742	0.150739
Rv1000c	-	hypothetical protein	925.884	1040.66	1032.68	1037.6	784.439	892.96	766.968	0.785733	-0.347889	0.071189	0.00796159	2.099
Rv1001	arcA	arginine deiminase	1322.7	1631.19	1424.48	1461.45	1137.31	1209	1072.77	0.756915	-0.401796	0.0849303	0.00156597	2.80522
Rv1002c	-	dolichyl-phosphate-mannose--protein mannosyltransferase	1371.03	1342.12	1438.48	1270.22	1355.78	1400.95	1418.64	1.03075	0.043694	0.05906	0.732231	0.135352
Rv1003	-	rRNA small subunit methyltransferase I	350.507	260.164	299.449	295.049	420.322	440.117	387.937	1.46067	0.546626	0.0858909	0.000556663	3.25441
Rv1004c	-	membrane protein	791.901	660.735	722.037	715.609	950.613	906.747	795.667	1.26432	0.338363	0.107382	0.0222477	1.65272
Rv1005c	-	para-aminobenzoate synthase component I	989.161	916.769	895.55	892.376	1123.63	1083.85	1022.79	1.19432	0.25619	0.0296847	0.030756	1.51207
Rv1006	-	hypothetical protein	6834.99	4963.77	6254.86	6370.17	8142.53	7945.44	7333.2	1.3316	0.413156	0.152262	0.00645002	2.19044
Rv1007c	metS	methionine--tRNA ligase	2083.93	1676.61	1975.81	1855.06	2344.52	2462	2189.57	1.27029	0.345156	0.0721116	0.00731452	2.13581
Rv1008	tatD	deoxyribonuclease TatD	174.63	128.017	159.52	149.167	209.672	171.805	229.595	1.39928	0.484687	0.188434	0.0338748	1.47012
Rv1009	rpfB	resuscitation-promoting factor RpfB	3842.12	2878.32	3215.58	3441.36	4268.72	4642.97	4605.76	1.41763	0.503477	0.0443595	4.53028e-05	4.34387
Rv1010	ksgA	rRNA small subunit methyltransferase A	2432.52	1205.84	1746.32	1958.23	3071.78	3349.13	3263.82	1.97229	0.979872	0.180017	1.14001e-06	5.94309
Rv1011	ispE	4-diphosphocytidyl-2-C-methyl-D-erythritol kinase	1064.66	759.845	948.723	875.948	1235.55	1218.01	1349.86	1.47162	0.557406	0.103177	5.50166e-05	4.25951
Rv1012	-	hypothetical protein	102.174	107.369	111.944	86.0834	86.0195	102.871	118.756	1.00737	0.0105901	0.235401	0.859561	0.0657234
Rv1013	pks16	polyketide synthase	5350.7	4666.44	5580.39	5703.85	5178.28	5717.81	5257.44	1.01272	0.0182312	0.0775393	0.935747	0.0288416
Rv1014c	pth	peptidyl-tRNA hydrolase	544.16	392.311	688.454	582.87	489.725	521.777	589.823	0.962546	-0.0550731	0.208686	0.819035	0.0866975
Rv1015c	rplY	50S ribosomal protein L25	1117.36	1040.66	1427.28	1356.96	919.333	798.574	1161.34	0.752763	-0.409733	0.212431	0.0602619	1.21996
Rv1016c	lpqT	lipoprotein LpqT	1424.11	1565.11	1522.43	1500.22	1326.95	1332.55	1297.41	0.862491	-0.213418	0.0134009	0.0444336	1.35229
Rv1017c	prsA	ribose-phosphate pyrophosphokinase	2702.13	2746.18	2751.02	2759.27	2675.89	2579.72	2700.72	0.963648	-0.0534211	0.0196137	0.636841	0.195969
Rv1018c	glmU	bifunctional UDP-N-acetylglucosamine pyrophosphorylase/glucosamine-1-phosphate N-acetyltransferase	2890.51	2481.88	2574.71	2671.87	3234.53	3166.72	3213.35	1.24405	0.315045	0.0345258	0.00139897	2.85419
Rv1019	-	transcriptional regulator	960.295	1271.91	1113.84	1121.71	773.198	801.225	679.88	0.642715	-0.637748	0.0816623	3.64986e-06	5.43772
Rv1020	mfd	transcription-repair coupling factor	4446.33	3972.67	4245.47	4193.77	4781.9	5144.6	4339.55	1.14938	0.200862	0.0743884	0.120319	0.919666
Rv1021	-	nucleoside triphosphate pyrophosphohydrolase	1201.98	999.361	1393.7	1253.79	1141.22	1268.39	1155.4	0.977557	-0.0327469	0.106268	0.858776	0.0661202
Rv1022	lpqU	lipoprotein LpqU	929.687	1057.18	786.405	998.173	908.581	939.093	888.693	0.962915	-0.0545195	0.150408	0.782092	0.106742
Rv1023	eno	enolase	1823.82	1767.46	1530.83	1577.76	2051.76	2023.48	1991.64	1.24422	0.315241	0.0548374	0.00468137	2.32963
Rv1024	-	membrane protein	751.912	520.328	626.885	596.67	873.88	970.379	923.33	1.58703	0.666326	0.0392941	8.1056e-07	6.09121
Rv1025	-	hypothetical protein	526.122	429.477	375.011	419.246	614.844	717.444	600.709	1.57959	0.659548	0.139226	2.07674e-05	4.68262
Rv1026	-	hypothetical protein	834.005	462.514	811.592	666.982	1019.53	1085.45	957.967	1.57795	0.658051	0.225112	0.00281702	2.55021
Rv1027c	kdpE	transcriptional regulator KdpE	304.194	417.089	383.407	386.39	225.312	204.151	208.813	0.537774	-0.894928	0.00703793	5.32573e-10	9.27362
Rv1028A	kdpF	membrane protein KdpF	21.6805	37.1663	22.3887	18.3995	17.5949	13.2565	21.2772	0.668705	-0.580558	0.387079	0.42126	0.37545
Rv1028c	kdpD	sensor protein KdpD	1426.38	2238.24	1743.52	1791.32	999.488	1020.22	765.483	0.482445	-1.05156	0.141763	8.34978e-09	8.07833
Rv1029	kdpA	potassium-transporting ATPase subunit A	500.727	549.236	512.143	495.472	491.191	463.979	492.344	0.92977	-0.105054	0.0478624	0.557009	0.254138
Rv1030	kdpB	potassium-transporting ATPase subunit B	494.685	483.162	422.588	450.131	499.988	553.593	558.649	1.18907	0.249828	0.102893	0.0851709	1.06971
Rv1031	kdpC	potassium-transporting ATPase subunit C	237.544	256.035	249.075	251.022	228.245	214.756	226.132	0.884942	-0.176345	0.019065	0.311612	0.506385
Rv1032c	trcS	two component sensor histidine kinase TrcS	802.438	681.382	931.932	774.093	787.372	881.295	758.556	1.01668	0.0238612	0.0890772	0.930989	0.0310555
Rv1033c	trcR	two component transcriptional regulator TrcR	569.04	346.886	514.941	581.556	660.297	759.334	551.227	1.36544	0.449371	0.293833	0.0875073	1.05796
Rv1037c	esxI	ESAT-6 like protein EsxI	161.097	214.739	162.318	164.938	161.775	141.58	121.23	0.783374	-0.352226	0.0770785	0.177291	0.751313
Rv1038c	esxJ	ESAT-6 like protein EsxJ	313.766	367.534	313.442	328.563	281.518	299.598	291.943	0.86481	-0.209546	0.0939916	0.221829	0.653981
Rv1039c	PPE15	PPE family protein PPE15	263.096	276.683	285.456	256.936	235.087	265.131	259.285	0.927269	-0.108941	0.0716533	0.636841	0.195969
Rv1040c	PE8	PE family protein PE8	94.9705	202.35	72.7634	111.054	60.1159	64.1616	59.3781	0.475585	-1.07222	0.453571	0.00292991	2.53315
Rv1041c	-	IS-like 2 transposase	433.62	594.661	534.531	528.329	299.113	293.765	351.321	0.569645	-0.811865	0.118818	1.14718e-07	6.94037
Rv1042c	-	ID-like 2 transposase	936.976	1833.54	1080.26	1057.31	560.593	556.244	533.908	0.415689	-1.26642	0.246115	1.51258e-07	6.82028
Rv1043c	-	hypothetical protein	1566.58	1490.78	1810.69	1561.99	1585.5	1413.15	1537.4	0.932678	-0.100549	0.134142	0.524584	0.280185
Rv1044	-	hypothetical protein	180.427	148.665	251.873	165.596	163.242	153.776	199.412	0.912202	-0.132574	0.306877	0.682185	0.166098
Rv1045	-	hypothetical protein	627.678	545.106	607.295	504.672	688.156	595.484	825.356	1.27272	0.347919	0.213049	0.0719889	1.14273
Rv1047	-	transposase	1414.06	751.586	1427.28	1640.18	1575.23	1701.61	1388.46	1.22159	0.288755	0.381313	0.390156	0.408761
Rv1048c	-	hypothetical protein	375.001	359.274	369.414	272.707	405.171	307.552	535.888	1.24687	0.318312	0.362754	0.247992	0.605562
Rv1049	-	transcriptional repressor	78.7609	136.276	75.562	76.8836	56.2059	51.4354	76.2019	0.636748	-0.651206	0.366385	0.0846931	1.07215
Rv1050	-	oxidoreductase	94.3152	132.147	95.1522	76.8836	82.1095	81.13	98.4687	0.860365	-0.216979	0.302019	0.715206	0.145569
Rv1051c	-	hypothetical protein	52.0244	61.9439	36.3817	41.3989	53.7622	50.3748	68.2849	1.23401	0.303358	0.276481	0.274337	0.561716
Rv1052	-	hypothetical protein	383.205	412.959	503.747	357.476	391.975	306.491	326.58	0.804474	-0.313883	0.205295	0.174827	0.757392
Rv1056	-	hypothetical protein	399.144	499.68	433.782	454.073	325.506	362.169	319.652	0.725982	-0.461994	0.105743	0.00208667	2.68055
Rv1057	-	hypothetical protein	785.583	1131.51	1197.8	1034.31	399.306	718.504	232.07	0.401318	-1.31718	0.409977	0.000454212	3.34274
Rv1058	fadD14	fatty-acid--CoA ligase FadD14	760.623	1057.18	940.327	781.322	567.924	677.144	539.846	0.642327	-0.63862	0.132098	0.000614866	3.21122
Rv1059	-	hypothetical protein	1028.44	1114.99	1038.28	1103.31	930.086	1039.84	944.112	0.894816	-0.160337	0.0824783	0.225365	0.647113
Rv1060	-	hypothetical protein	893.57	768.104	878.758	929.832	922.754	806.528	1055.45	1.08074	0.112015	0.118208	0.617594	0.209297
Rv1061	-	hypothetical protein	494.316	417.089	458.969	463.273	542.998	479.887	603.678	1.21446	0.280313	0.105653	0.115541	0.937264
Rv1062	-	hypothetical protein	636.253	850.696	593.302	592.727	586.008	633.662	561.123	0.874342	-0.19373	0.188699	0.416853	0.380017
Rv1063c	-	NTE family protein	1896.17	3477.12	2210.89	1991.75	1261.46	1344.74	1091.07	0.481431	-1.0546	0.22755	1.38228e-05	4.8594
Rv1064c	lpqV	lipoprotein LpqV	219.298	231.257	212.693	233.279	217.004	214.226	207.329	0.942897	-0.0848273	0.0522556	0.631832	0.199398
Rv1065	-	hypothetical protein	1353.58	1486.65	1348.92	1480.5	1304.95	1326.71	1173.71	0.881675	-0.181681	0.0898423	0.170123	0.769236
Rv1066	-	hypothetical protein	456.71	379.922	341.428	423.189	547.885	493.143	554.691	1.3942	0.47944	0.0463091	0.00388665	2.41042
Rv1067c	PE_PGRS19	PE-PGRS family protein PE_PGRS19	301.959	194.091	212.693	218.166	416.413	362.169	408.225	1.89904	0.925273	0.096783	1.81093e-08	7.7421
Rv1068c	PE_PGRS20	PE-PGRS family protein PE_PGRS20	119.325	70.203	89.555	95.2831	162.753	137.338	160.816	1.80718	0.853743	0.180167	0.000351899	3.45358
Rv1069c	-	hypothetical protein	2063.7	2300.18	2387.2	2065.34	1827.91	2107.79	1693.76	0.833658	-0.262472	0.0450363	0.0954845	1.02007
Rv1070c	echA8	enoyl-CoA hydratase EchA8	1246.49	1251.27	1259.37	1193.34	1252.66	1269.45	1252.88	1.01917	0.0273971	0.0214213	0.812971	0.0899251
Rv1071c	echA9	enoyl-CoA hydratase EchA9	1459.71	1428.84	1460.87	1319.51	1502.9	1540.41	1505.73	1.08073	0.112011	0.038603	0.330308	0.481081
Rv1072	-	transmembrane protein	31586.9	38347.4	29877.8	30470.9	31604.8	24612.6	34608.1	0.920255	-0.119895	0.154335	0.606788	0.216963
Rv1073	-	hypothetical protein	8825.56	10485	8121.52	8080.67	8762.26	6029.07	11474.8	0.984222	-0.0229437	0.287696	0.954113	0.0204001
Rv1074c	fadA3	beta-ketoacyl CoA thiolase FadA	5703.73	5364.34	5641.96	6301.83	5785.3	6092.7	5036.26	0.977244	-0.03321	0.144454	0.851897	0.069613
Rv1075c	-	hypothetical protein	753.787	978.713	696.85	804.321	647.59	760.395	634.851	0.823763	-0.279699	0.211336	0.157858	0.801733
Rv1076	lipU	lipase LipU	1417.25	2444.72	1849.87	1870.84	711.616	962.425	664.045	0.379226	-1.39887	0.245872	1.01377e-11	10.9941
Rv1077	cbs	cystathionine beta-synthase	3534.85	5298.27	4267.85	4329.14	2384.11	2796.6	2133.16	0.526357	-0.925887	0.16335	2.62729e-08	7.58049
Rv1078	-	hypothetical protein	3353.99	2977.43	3184.8	3416.39	3337.65	3451.47	3756.16	1.10092	0.138708	0.0141254	0.314484	0.502401
Rv1079	metB	cystathionine gamma-synthase	3282.9	2795.73	2672.66	2937.35	3586.43	3581.92	4123.32	1.34333	0.425811	0.0375242	0.000596022	3.22474
Rv1080c	greA	transcription elongation factor GreA	6875.45	7429.13	8230.66	7593.08	6279.91	6035.97	5683.97	0.774091	-0.369424	0.0639598	0.000620318	3.20739
Rv1081c	-	membrane protein	1921.36	1998.72	2342.42	2097.54	1672.49	1669.79	1747.2	0.790454	-0.339246	0.0760122	0.00398016	2.4001
Rv1082	mca	mycothiol S-conjugate amidase	989.955	1358.64	1113.84	1135.51	784.439	784.787	762.514	0.646272	-0.629787	0.0865422	1.54331e-06	5.81155
Rv1083	-	hypothetical protein	452.606	578.143	596.1	547.385	310.354	337.777	345.878	0.577365	-0.792443	0.0691707	4.02047e-09	8.39572
Rv1084	-	hypothetical protein	1474.46	1622.93	1550.42	1421.36	1398.31	1438.07	1415.67	0.925422	-0.111816	0.0603754	0.429046	0.367496
Rv1085c	-	hemolysin-like protein	1156.55	524.458	537.33	584.184	1778.28	1721.38	1793.69	3.21594	1.68524	0.0414665	7.27193e-06	5.13835
Rv1086	-	(2Z,6E)-farnesyl diphosphate synthase	924.243	1313.21	957.119	941.66	827.449	781.605	724.413	0.726487	-0.460992	0.11311	0.014835	1.82871
Rv1087	PE_PGRS21	PE-PGRS family protein PE_PGRS21	779.568	863.084	724.836	783.293	815.23	785.848	705.115	0.972579	-0.0401121	0.080399	0.85823	0.0663965
Rv1088	PE9	PE family protein PE9	28.9057	28.9071	39.1803	34.8276	22.4824	22.8012	25.2357	0.685219	-0.545364	0.125939	0.130999	0.882733
Rv1088a	-	hypothetical protein	22.5939	37.1663	19.5902	23.6565	19.0611	14.3171	21.772	0.685837	-0.544063	0.245333	0.337822	0.471312
Rv1091	PE_PGRS22	PE-PGRS family protein PE_PGRS22	736.413	607.05	657.669	720.209	826.471	835.162	771.916	1.22601	0.293975	0.102486	0.0471003	1.32698
Rv1092c	coaA	pantothenate kinase	1120.53	1094.34	1225.78	1328.71	1139.76	1063.7	870.879	0.842555	-0.247157	0.194315	0.161211	0.792605
Rv1093	glyA1	serine hydroxymethyltransferase	3768.58	3790.96	3794.89	3779.78	3729.14	3958.93	3557.74	0.989457	-0.015291	0.0429828	0.913447	0.0393167
Rv1094	desA2	acyl-ACP desaturase DesA	37307.2	46230.8	43417.4	48363.7	29334.1	31623.7	24873.5	0.621913	-0.685216	0.145963	6.85482e-07	6.164
Rv1095	phoH2	phosphate starvation-inducible protein PsiH	15088.7	15246.4	14163.7	15770.3	15109.1	15991.6	14251.2	1.0038	0.0054668	0.0931895	0.977232	0.0100023
Rv1096	-	glycosyl hydrolase	2392.78	2399.29	2552.32	2322.28	2320.08	2237.17	2525.55	0.97373	-0.038406	0.089951	0.812949	0.0899369
Rv1097c	-	membrane glycine/proline-rich protein	2365.96	1858.32	2160.51	2056.8	2732.1	2812.51	2575.53	1.33651	0.418468	0.0697468	0.000414114	3.38288
Rv1098c	fum	fumarate hydratase	3635	2205.2	2882.55	3081.92	4536.55	4947.34	4156.47	1.66963	0.739532	0.176436	2.04019e-05	4.69033
Rv1099c	glpX	fructose 1,6-bisphosphatase	2143.6	1635.32	1931.03	1978.6	2462.31	2652.9	2201.44	1.31952	0.400009	0.129218	0.00831161	2.08031
Rv1100	-	hypothetical protein	1454.65	1713.78	1469.26	1650.04	1309.84	1407.31	1177.67	0.805867	-0.311386	0.128222	0.030174	1.52037
Rv1101c	-	hypothetical protein	2561.79	2890.71	3011.29	2790.81	2216.47	2342.17	2119.3	0.768214	-0.38042	0.0100377	0.00042076	3.37597
Rv1102c	mazF3	mRNA interferase MazF3	1448.44	1635.32	1833.08	1720.35	1243.37	1202.1	1056.44	0.674905	-0.567244	0.0911356	9.67256e-06	5.01446
Rv1103c	mazE3	antitoxin MazE3	1102.29	1309.08	1385.3	1261.68	947.681	842.055	867.91	0.671791	-0.573917	0.074853	2.03719e-06	5.69097
Rv1106c	-	3 beta-hydroxysteroid dehydrogenase/delta 5-->4-isomerase	1108.02	697.901	957.119	893.033	1345.52	1389.82	1364.71	1.60909	0.686244	0.125846	5.62017e-06	5.25025
Rv1107c	xseB	exodeoxyribonuclease VII small subunit	790.866	627.698	766.815	724.152	898.317	907.808	820.408	1.23971	0.310005	0.103427	0.0342183	1.46574
Rv1108c	xseA	exodeoxyribonuclease VII large subunit	2166.24	1668.35	2269.66	2431.36	2178.35	2403.68	2046.07	1.04062	0.0574416	0.183005	0.837431	0.0770507
Rv1109c	-	hypothetical protein	3202.57	3241.73	3487.05	3604.33	2930.04	3354.96	2597.3	0.859596	-0.218269	0.126682	0.166886	0.77758
Rv1110	lytB2	4-hydroxy-3-methylbut-2-enyl diphosphate reductase	2601.98	2523.18	2515.94	2888.06	2619.68	2666.15	2398.88	0.969414	-0.0448158	0.11254	0.754495	0.122344
Rv1111c	-	hypothetical protein	2009.79	1750.95	2000.99	2050.89	2120.67	2088.7	2046.57	1.07808	0.108471	0.0844286	0.449257	0.347505
Rv1112	-	GTP-binding protein	395.642	384.052	361.019	393.618	411.036	418.376	405.751	1.08472	0.117329	0.049801	0.48878	0.310886
Rv1113	vapB32	antitoxin VapB32	127.982	86.7214	111.944	101.197	152.978	145.822	169.228	1.56081	0.642292	0.134813	0.00293721	2.53207
Rv1114	vapC32	ribonuclease VapC32	242.805	185.832	215.492	190.566	294.714	284.22	286.005	1.46132	0.547271	0.0788081	0.000550908	3.25892
Rv1115	-	hypothetical protein	193.211	111.499	167.916	181.367	210.161	250.814	237.513	1.51588	0.600153	0.153596	0.0144182	1.84109
Rv1116	-	hypothetical protein	69.5984	20.648	72.7634	61.1126	89.4407	80.5997	93.0257	1.70243	0.767595	0.59429	0.0369113	1.43284
Rv1117	-	hypothetical protein	903.288	801.141	892.751	883.833	1048.85	968.788	824.366	1.10252	0.140811	0.141481	0.444899	0.351738
Rv1118c	-	hypothetical protein	1166.33	1209.97	1049.47	995.545	1241.42	1269.98	1231.6	1.14993	0.201541	0.0851775	0.11159	0.952375
Rv1119c	-	hypothetical protein	111.869	156.924	86.7564	96.5974	114.367	93.8563	122.715	0.972551	-0.0401542	0.23818	0.943463	0.0252749
Rv1120c	-	hypothetical protein	134.762	181.702	61.569	135.368	132.45	127.263	170.217	1.13546	0.183281	0.434223	0.636841	0.195969
Rv1121	zwf1	glucose-6-phosphate 1-dehydrogenase	3550.34	3799.22	3696.94	3879.01	3371.38	3429.2	3126.26	0.872676	-0.196483	0.0598597	0.0646554	1.1894
Rv1122	gnd2	6-phosphogluconate dehydrogenase	1979.78	2246.5	2070.96	1978.6	1817.16	1908.41	1857.05	0.886685	-0.173506	0.0675309	0.159925	0.796082
Rv1123c	bpoB	peroxidase BpoB	1230.84	1251.27	1354.52	1186.11	1164.68	1197.33	1231.11	0.947579	-0.0776816	0.0682833	0.616094	0.210353
Rv1124	ephC	epoxide hydrolase EphC	484.063	619.439	391.803	502.044	449.647	485.72	455.727	0.919254	-0.121464	0.223909	0.631878	0.199367
Rv1125	-	hypothetical protein	693.94	751.586	657.669	727.437	626.085	755.623	645.242	0.948639	-0.0760687	0.141958	0.682151	0.166119
Rv1126c	-	hypothetical protein	796.272	1028.27	864.765	981.088	654.921	676.083	572.504	0.662292	-0.59446	0.125048	3.5397e-05	4.45103
Rv1127c	ppdK	pyruvate, phosphate dikinase PpdK	1846.79	2168.04	2054.17	1955.6	1671.03	1706.38	1525.52	0.793636	-0.33345	0.0334991	0.00564946	2.24799
Rv1128c	-	hypothetical protein	410.558	346.886	456.171	356.162	440.85	360.048	503.23	1.12501	0.169932	0.258344	0.467101	0.330589
Rv1129c	-	transcriptional regulator	671.654	222.108	294.602	294.392	1085.76	1090.93	1042.13	3.96846	1.98858	0.145595	3.27396e-11	10.4849
Rv1130	prpD	methylcitrate dehydratase PrpD	1723.03	557.495	1038.28	609.155	2729.65	2097.71	3305.88	3.68867	1.8831	0.452466	2.00702e-11	10.6974
Rv1131	prpC	methylcitrate synthase PrpC	1842.06	912.64	1558.82	999.487	2469.64	2010.75	3101.02	2.18425	1.12714	0.393329	1.91076e-05	4.71879
Rv1132	-	hypothetical protein	5293.2	3514.28	5653.16	5320.08	5594.69	5718.87	5958.1	1.19217	0.253596	0.198176	0.271674	0.565952
Rv1133c	metE	5-methyltetrahydropteroyltriglutamate--homocysteine methyltransferase	46975.2	45004.3	48222.6	51655.3	43790.3	49231.1	43947.7	0.945383	-0.0810294	0.0786967	0.568054	0.245611
Rv1134	-	hypothetical protein	44.3744	66.0735	27.9859	32.1991	32.7461	42.4209	64.8211	1.10874	0.148924	0.617254	0.627444	0.202425
Rv1135c	PPE16	PPE family protein PPE16	321.983	326.238	355.421	354.19	322.573	281.039	292.437	0.865038	-0.209165	0.0987491	0.185788	0.730983
Rv1138a	-	hypothetical protein	50.072	28.9071	33.5831	52.57	52.7847	58.859	73.7279	1.61108	0.68803	0.118287	0.132934	0.876363
Rv1138c	-	oxidoreductase	362.582	371.663	347.026	295.049	402.239	391.863	367.65	1.14601	0.196617	0.060219	0.177511	0.750776
Rv1139c	-	hypothetical protein	231.592	156.924	282.658	253.65	236.554	238.087	221.678	1.00445	0.00640958	0.271457	0.916031	0.0380897
Rv1140	-	integral membrane protein	1365.49	1428.84	1410.49	1481.82	1247.28	1339.97	1284.55	0.896012	-0.15841	0.042461	0.163062	0.787646
Rv1141c	echA11	enoyl-CoA hydratase EchA11	947.063	1251.27	1167.01	1060.6	757.069	778.424	668.004	0.633393	-0.658828	0.0408262	2.69034e-06	5.57019
Rv1142c	echA10	enoyl-CoA hydratase EchA10	2026.36	2362.13	2115.74	2179.68	1796.63	2054.76	1649.23	0.826224	-0.275395	0.11881	0.0647238	1.18894
Rv1143	mcr	alpha-methylacyl-CoA racemase	795.243	858.955	808.793	867.405	778.085	717.974	740.247	0.882119	-0.180955	0.0252635	0.153093	0.815043
Rv1144	-	oxidoreductase	919.918	780.493	800.398	887.119	1070.84	953.41	1027.24	1.23642	0.306169	0.0756935	0.0303725	1.51752
Rv1145	-	transmembrane transport protein	196.412	152.795	201.499	178.738	226.29	200.439	218.709	1.21088	0.276058	0.165799	0.177506	0.750788
Rv1146	-	transmembrane transport protein	358.254	359.274	316.241	350.248	398.329	355.805	369.629	1.09554	0.131641	0.0279336	0.446518	0.350161
Rv1147	-	hypothetical protein	301.778	301.46	277.061	270.078	317.686	327.702	316.683	1.13372	0.181059	0.0535518	0.21032	0.67712
Rv1148c	-	hypothetical protein	1274.1	1808.76	1463.66	1402.96	979.938	971.439	1017.84	0.635074	-0.655003	0.124661	6.90495e-06	5.16084
Rv1149	-	transposase	784.036	1470.13	901.147	873.319	518.561	472.463	468.592	0.44986	-1.15245	0.196402	8.3017e-07	6.08083
Rv1151c	-	NAD-dependent protein deacylase	343.334	355.145	352.623	327.248	323.551	374.365	327.075	0.990313	-0.0140434	0.0641915	0.997315	0.00116749
Rv1152	-	transcriptional regulator	520.171	817.659	618.489	573.013	363.628	378.607	369.629	0.553397	-0.853614	0.16768	1.57008e-06	5.80408
Rv1153c	omt	O-methyltransferase	1042.74	1635.32	1348.92	1157.85	669.095	723.807	721.444	0.510453	-0.970149	0.177593	6.76234e-09	8.1699
Rv1154c	-	hypothetical protein	395.526	412.959	433.782	410.703	364.117	399.287	352.31	0.887287	-0.172527	0.0295963	0.283273	0.547795
Rv1155	-	pyridoxine/pyridoxamine 5'-phosphate oxidase	827.451	801.141	993.501	914.061	758.535	809.179	688.292	0.832873	-0.263831	0.0969499	0.0823181	1.0845
Rv1155a	-	hypothetical protein	372.424	528.588	450.573	450.788	289.827	276.266	238.502	0.562674	-0.829628	0.0640798	3.26174e-07	6.48655
Rv1156	-	hypothetical protein	4870.42	7276.34	6305.23	5606.59	3481.83	3414.88	3137.64	0.522945	-0.935268	0.0687958	4.47807e-11	10.3489
Rv1157c	-	hypothetical protein	3582.03	5356.08	3657.76	3748.24	2835.71	2807.73	3086.67	0.684067	-0.547791	0.197715	0.0049931	2.30163
Rv1158c	-	hypothetical protein	1415.08	1040.66	1292.95	1318.19	1523.91	1768.95	1545.81	1.32501	0.406005	0.0948094	0.0115417	1.93773
Rv1159	pimE	polyprenol-phosphate-mannose-dependent alpha-(1-2)-phosphatidylinositol pentamannoside mannosyltransferase	1534.77	1874.83	1791.1	1747.95	1257.55	1432.24	1104.93	0.700922	-0.512675	0.101827	0.00059406	3.22617
Rv1159A	-	pterin-4-alpha-carbinolamine dehydratase	993.466	1569.24	1320.94	1261.02	608.979	602.377	598.235	0.43592	-1.19787	0.0886378	4.93845e-20	19.3064
Rv1160	mutT2	8-oxo-dGTP diphosphatase	388.016	462.514	461.768	458.016	313.287	327.702	304.808	0.68422	-0.547468	0.0276536	3.54827e-05	4.44998
Rv1161	narG	nitrate reductase subunit alpha	20026.2	20181.3	19027.6	20970.8	20188.7	20633.5	19155.4	0.99664	-0.00485504	0.0714979	0.973218	0.0117899
Rv1162	narH	nitrate reductase subunit beta	8473.9	9898.63	8006.77	8377.03	8392.28	8513.88	7654.83	0.934502	-0.0977304	0.0961111	0.551783	0.258232
Rv1163	narJ	nitrate reductase subunit delta	1509.08	1494.91	1332.13	1471.96	1608.96	1672.44	1474.06	1.10618	0.145584	0.0961929	0.290643	0.53664
Rv1164	narI	nitrate reductase subunit gamma	1480.11	1304.95	1427.28	1514.02	1632.9	1650.17	1351.35	1.09142	0.126201	0.147192	0.486153	0.313227
Rv1165	typA	GTP-binding translation elongation factor	2508.37	1697.26	2017.79	2192.83	3117.72	3119.53	2905.08	1.54748	0.629921	0.136178	8.74513e-06	5.05823
Rv1166	lpqW	monoacyl phosphatidylinositol tetramannoside-binding protein LpqW	1967.26	1391.67	1709.94	1772.27	2216.96	2422.23	2290.51	1.4218	0.507723	0.0873081	0.000424125	3.37251
Rv1167c	-	transcriptional regulator	1107.28	1036.53	892.751	1017.89	1326.95	1131.05	1238.53	1.25426	0.326842	0.0223552	0.0222576	1.65252
Rv1168c	PPE17	PPE family protein PPE17	1964.26	1313.21	1147.42	1206.48	3168.55	1668.73	3281.14	2.21384	1.14655	0.276759	2.61051e-05	4.58327
Rv1169c	lipX	lipase LipX	478.469	359.274	265.866	245.765	793.237	308.082	898.589	2.29635	1.19935	0.479744	0.00229924	2.63842
Rv1170	mshB	1D-myo-inositol 2-acetamido-2-deoxy-alpha-D-glucopyranoside deacetylase	930.895	1040.66	889.953	786.579	941.816	970.379	955.988	1.05557	0.0780221	0.124212	0.588274	0.230421
Rv1171	-	hypothetical protein	753.79	735.067	733.231	808.264	850.909	694.112	701.157	0.986653	-0.0193849	0.12323	0.897288	0.0470682
Rv1172c	PE12	PE family protein PE12	2578.92	2692.49	3120.43	2876.89	2248.73	2242.48	2292.49	0.780648	-0.357255	0.0640397	0.00109623	2.9601
Rv1173	fbiC	FO synthase	11618.6	12120.3	11689.7	12398	11143.9	11866.7	10493.1	0.925312	-0.111988	0.0758322	0.336369	0.473185
Rv1174c	TB8.4	low molecular weight T-cell antigen	5106.26	5062.88	5073.85	5433.77	5163.12	5006.73	4897.21	0.967668	-0.0474164	0.0533035	0.679104	0.168064
Rv1175c	fadH	NADPH dependent 2,4-dienoyl-CoA reductase FadH	2828.5	2048.28	2378.8	2435.31	3368.44	3127.48	3612.66	1.47304	0.5588	0.0933118	2.69719e-05	4.56909
Rv1176c	-	hypothetical protein	331.919	156.924	341.428	350.905	402.728	322.399	417.131	1.34501	0.427614	0.436135	0.220802	0.655997
Rv1177	fdxC	ferredoxin FdxC	5997.81	9072.71	7074.84	8182.52	4249.66	3948.33	3458.78	0.479109	-1.06157	0.117016	2.85368e-12	11.5446
Rv1178	-	aminotransferase	16180.4	20441.5	18336.4	20979.4	12552.5	13609.7	11163.1	0.624615	-0.678961	0.139056	2.4888e-07	6.60401
Rv1179c	-	hypothetical protein	6863.13	5149.6	6000.18	6785.47	7904.51	7908.85	7430.18	1.29597	0.374031	0.140887	0.0128925	1.88966
Rv1180	pks3	polyketide beta-ketoacyl synthase	1682.06	722.678	957.119	1174.28	2514.6	2541.54	2182.15	2.53612	1.34262	0.262062	2.89945e-11	10.5377
Rv1181	pks4	polyketide beta-ketoacyl synthase	7891.31	8374.81	7287.54	7628.57	7860.52	9135.88	7060.56	1.03289	0.0466866	0.142667	0.812618	0.0901138
Rv1182	papA3	acyltransferase PapA	3753.12	5405.63	4640.07	4184.57	2655.85	3028.85	2603.73	0.582451	-0.779792	0.126699	2.30345e-07	6.63762
Rv1183	mmpL10	transmembrane transport protein MmpL10	6414.55	7528.24	6548.71	6835.42	5894.78	6306.93	5373.23	0.840409	-0.250837	0.0986087	0.0600811	1.22126
Rv1184c	-	hypothetical protein	2999.04	1276.04	2168.91	2452.39	4220.33	4442.53	3434.04	2.05124	1.0365	0.358734	7.93668e-05	4.10036
Rv1185c	fadD21	fatty-acid--CoA ligase FadD21	8912.17	5360.21	9131.81	8871.85	10090.2	10240.4	9778.59	1.28871	0.365925	0.25335	0.135401	0.86838
Rv1186c	-	hypothetical protein	1029.71	1255.4	957.119	983.059	990.69	960.304	1031.7	0.933381	-0.0994613	0.12767	0.639588	0.1941
Rv1187	rocA	pyrroline-5-carboxylate dehydrogenase RocA	1033.81	1957.43	1404.89	1274.82	536.644	582.227	446.82	0.337642	-1.56644	0.173104	8.21041e-14	13.0856
Rv1188	-	proline dehydrogenase	478.426	1032.4	467.365	518.472	291.782	287.402	273.139	0.422311	-1.24362	0.342768	6.15233e-05	4.21096
Rv1189	sigI	ECF RNA polymerase sigma factor SigI	205.311	268.423	156.721	198.452	225.312	199.378	183.577	0.97542	-0.0359052	0.181177	0.984076	0.00697152
Rv1190	-	hypothetical protein	133.739	140.406	153.923	105.797	122.676	149.003	130.632	1.00546	0.00785699	0.147965	0.823459	0.084358
Rv1191	-	hypothetical protein	582.132	346.886	576.51	589.441	649.545	686.158	644.253	1.30877	0.388212	0.241037	0.112423	0.949147
Rv1192	-	hypothetical protein	4224.28	4348.46	4511.33	4931.07	3658.27	4800.99	3095.58	0.837862	-0.255215	0.220254	0.239817	0.62012
Rv1193	fadD36	fatty-acid--CoA ligase FadD36	2377.47	2081.31	2233.28	2590.39	2354.29	2716	2289.52	1.06587	0.0920329	0.139366	0.642135	0.192374
Rv1194c	-	hypothetical protein	2961.72	2622.29	3811.68	3557.02	2535.62	2777.51	2466.17	0.778632	-0.360987	0.149452	0.052735	1.2779
Rv1195	PE13	PE family protein PE13	3290.03	1276.04	3016.88	2990.58	4459.33	4813.71	3183.66	1.71026	0.774217	0.503377	0.0293594	1.53225
Rv1196	PPE18	PPE family protein PPE18	10736.9	3811.61	8815.57	9720.85	14562.7	15563.7	11946.9	1.88264	0.912757	0.482533	0.00823516	2.08433
Rv1197	esxK	ESAT-6 like protein EsxK	6178.22	2820.51	6669.05	7125.86	6919.68	7631.52	5902.68	1.23102	0.299852	0.464378	0.441642	0.35493
Rv1198	esxL	ESAT-6 like protein EsxL	6299.55	3002.21	7175.59	7417.63	6778.92	7654.85	5768.09	1.14813	0.199288	0.456032	0.631692	0.199495
Rv1199c	-	insertion sequence element IS1081 transposase	4259.76	1841.8	4486.14	5077.61	4665.58	5438.36	4049.09	1.24089	0.311376	0.487404	0.450257	0.34654
Rv1200	-	integral membrane transport protein	3576.72	3980.93	4105.54	4357.4	2927.6	3118.47	2970.39	0.724571	-0.464802	0.0462551	2.98422e-06	5.52517
Rv1201c	dapD	2,3,4,5-tetrahydropyridine-2,6-dicarboxylate N-succinyltransferase	2316.24	1953.3	2261.26	2295.34	2283.43	2466.25	2637.87	1.13482	0.18246	0.0301145	0.221644	0.654344
Rv1202	dapE	succinyl-diaminopimelate desuccinylase DapE	820.588	763.974	766.815	819.435	841.134	878.113	854.056	1.09492	0.130823	0.0393876	0.352995	0.452231
Rv1203c	-	hypothetical protein	220.311	169.313	237.88	202.395	226.779	238.087	247.409	1.16845	0.224599	0.124116	0.27568	0.559595
Rv1204c	-	hypothetical protein	554.27	466.644	537.33	527.671	558.149	655.403	580.421	1.17127	0.228077	0.0457299	0.174827	0.757392
Rv1205	-	hypothetical protein	439.307	301.46	391.803	426.474	516.117	532.383	467.603	1.35398	0.437207	0.185634	0.0247251	1.60686
Rv1206	fadD6	fatty-acid--CoA ligase FadD6	990.985	668.994	881.557	910.118	1139.27	1155.44	1190.53	1.41638	0.502208	0.126385	0.00195591	2.70865
Rv1207	folP2	dihydropteroate synthase	1373.07	1461.88	1259.37	1381.93	1393.42	1429.05	1312.75	1.00781	0.0112245	0.0846805	0.939716	0.0270034
Rv1208	gpgS	glucosyl-3-phosphoglycerate synthase	2331.66	2440.59	2280.85	2289.42	2271.21	2364.44	2343.46	0.995469	-0.00655136	0.0491363	0.984136	0.00694492
Rv1209	-	hypothetical protein	922.192	1007.62	839.578	963.345	912.002	926.367	884.239	0.968712	-0.0458597	0.0920683	0.780506	0.107623
Rv1210	tagA	DNA-3-methyladenine glycosylase I TagA	1600.94	1738.56	1751.92	1735.47	1497.03	1508.06	1374.6	0.838069	-0.25486	0.0400989	0.0217817	1.66191
Rv1211	-	hypothetical protein	2848.25	4121.33	3347.12	3341.48	2270.23	2040.98	1968.39	0.58091	-0.783614	0.0430416	5.57449e-08	7.25379
Rv1212c	glgA	capsular glucan synthase	5343.2	7429.13	6299.63	6446.4	3780.95	4122.78	3980.31	0.589043	-0.763554	0.109651	1.06144e-10	9.9741
Rv1213	glgC	glucose-1-phosphate adenylyltransferase	1821.26	2832.9	1967.41	2403.76	1289.8	1423.75	1009.92	0.516857	-0.952162	0.244464	3.6636e-06	5.43609
Rv1214c	PE14	PE family protein PE14	153.465	161.054	145.527	172.167	159.332	150.594	132.116	0.92333	-0.115081	0.13429	0.557009	0.254138
Rv1215c	-	hypothetical protein	2376.65	2531.44	2252.87	2506.93	2335.72	2434.96	2197.98	0.955759	-0.0652819	0.0908734	0.642585	0.192069
Rv1216c	-	integral membrane protein	2445.54	2700.75	2294.85	2295.34	2581.07	2406.33	2394.92	1.01253	0.0179697	0.0434635	0.890455	0.0503879
Rv1217c	-	tetronasin ABC transporter integral membrane protein	5583.77	6173.74	3459.06	4093.89	6609.82	7010.59	6155.53	1.44069	0.526762	0.265963	0.031222	1.50554
Rv1218c	-	tetronasin ABC transporter ATP-binding protein	3502.92	4757.29	3223.98	3304.02	3368.44	3345.42	3018.39	0.862384	-0.213598	0.162097	0.333486	0.476922
Rv1219c	-	transcriptional regulator	2926.87	5005.06	3240.77	2865.07	2410.5	2237.7	1802.13	0.580541	-0.784531	0.155742	0.002095	2.67882
Rv1220c	-	methyltransferase	1262.57	1296.69	1043.88	1145.37	1382.18	1468.29	1239.02	1.17314	0.230377	0.12996	0.135385	0.868428
Rv1221	sigE	ECF RNA polymerase sigma factor SigE	4983.32	2908.81	2608.38	2218.09	7217.38	7070.82	7876.48	2.8654	1.51874	0.155547	0.000893338	3.04898
Rv1222	rseA	anti-sigma E factor RseA	3909.11	4402.14	3881.65	3411.14	3686.13	3555.93	4517.69	1.00554	0.00797439	0.202359	0.965385	0.0152993
Rv1223	htrA	serine protease HtrA	12479.2	12302.1	11261.5	11688.3	12976.2	12537	14110.2	1.12401	0.168654	0.0565826	0.146147	0.835209
Rv1224	tatB	Sec-independent protein translocase protein TatB	2854.31	2663.59	2507.54	2312.42	3131.4	2940.3	3570.61	1.28847	0.365656	0.131737	0.00888539	2.05132
Rv1225c	-	hypothetical protein	2299.78	1965.69	1863.86	1833.38	2704.73	2500.71	2930.31	1.43667	0.522727	0.0788045	1.22431e-05	4.91211
Rv1226c	-	transmembrane protein	993.756	1375.15	962.716	1163.77	777.108	909.398	774.39	0.702784	-0.508846	0.21864	0.00544388	2.26409
Rv1227c	-	transmembrane protein	455.999	710.29	408.595	536.214	330.393	419.967	330.538	0.653072	-0.614686	0.334782	0.012706	1.89599
Rv1228	lpqX	lipoprotein LpqX	955.687	1234.75	1063.47	951.517	870.947	863.796	749.649	0.764492	-0.387427	0.0618343	0.0221044	1.65552
Rv1228a	-	hypothetical protein	676.231	710.29	775.21	716.266	671.538	643.737	540.341	0.842786	-0.246762	0.0943674	0.131824	0.880006
Rv1229c	mrp	Mrp-like protein	4449.97	5186.77	4167.11	4601.19	4307.82	4445.71	3991.2	0.913269	-0.130888	0.111446	0.396418	0.401847
Rv1230c	-	membrane protein	1361.38	1362.76	1306.94	1209.77	1458.42	1399.89	1430.52	1.10552	0.144723	0.0477728	0.208956	0.679945
Rv1231c	-	membrane protein	998.314	1234.75	1069.06	1090.83	896.851	965.076	733.32	0.764514	-0.387386	0.1273	0.024258	1.61514
Rv1232c	-	hypothetical protein	1553.25	1589.89	1595.2	1675.01	1480.41	1661.31	1317.7	0.917558	-0.124129	0.117628	0.435133	0.361378
Rv1233c	-	hypothetical protein	2395.36	1870.7	2224.88	2593.02	2612.84	2781.22	2289.52	1.14876	0.200075	0.199296	0.318585	0.496775
Rv1234	-	transmembrane protein	674.115	850.696	708.044	716.266	589.429	608.74	571.515	0.777881	-0.362379	0.0912793	0.0110197	1.95783
Rv1235	lpqY	trehalose ABC transporter substrate-binding lipoprotein LpqY	1367.72	1850.06	1449.67	1592.87	1091.37	1157.03	1065.34	0.677298	-0.562138	0.1265	5.59933e-05	4.25186
Rv1236	sugA	sugar ABC transporter permease SugA	788.777	871.344	856.369	891.719	660.297	772.061	680.869	0.80675	-0.309806	0.0817772	0.0221044	1.65552
Rv1237	sugB	sugar ABC transporter permease SugB	817.845	830.048	887.154	881.862	709.661	837.813	760.535	0.888016	-0.171343	0.0458912	0.231299	0.635826
Rv1238	sugC	sugar ABC transporter ATP-binding protein SugC	1184.32	1276.04	1340.53	1241.97	1088.93	1155.97	1002.5	0.841614	-0.248769	0.0295853	0.0579417	1.23701
Rv1239c	corA	magnesium and cobalt transport transmembrane protein CorA	635.572	677.253	719.238	715.609	537.622	583.288	580.421	0.805516	-0.312015	0.0103121	0.0120307	1.91971
Rv1240	mdh	malate dehydrogenase	2867.29	2502.53	2907.74	2769.13	2964.74	3072.87	2986.72	1.1033	0.141825	0.0507527	0.254595	0.59415
Rv1241	vapB33	antitoxin VapB33	767.164	668.994	819.988	826.006	720.902	784.787	782.307	0.98834	-0.0169201	0.0597163	0.866272	0.0623457
Rv1242	vapC33	ribonuclease VapC33	555.383	379.922	559.719	509.929	628.529	634.193	620.007	1.29882	0.3772	0.167651	0.0373585	1.42761
Rv1243c	PE_PGRS23	PE-PGRS family protein PE_PGRS23	175.674	181.702	153.923	139.311	202.341	180.819	195.948	1.21934	0.286103	0.101923	0.086546	1.06275
Rv1244	lpqZ	lipoprotein LpqZ	1144.31	974.583	1027.08	1210.42	1258.03	1233.92	1161.83	1.13751	0.185879	0.128729	0.270718	0.567483
Rv1245c	-	short-chain type dehydrogenase/reductase	958.147	1007.62	867.564	1020.52	971.14	958.713	923.33	0.985318	-0.0213394	0.0851434	0.882513	0.0542789
Rv1246c	relE	toxin RelE	200.451	317.978	181.909	188.595	184.258	154.306	175.66	0.746895	-0.421022	0.209402	0.164738	0.783205
Rv1247c	relB	antitoxin RelB	363.338	627.698	411.393	333.82	257.57	278.387	271.16	0.587888	-0.766388	0.294472	0.00387607	2.41161
Rv1248c	-	multifunctional 2-oxoglutarate dehydrogenase E1 component /2-oxoglutarate dehydrogenase dihydrolipoyllysine-residue succinyltransferase	10486.5	13450.1	11460.2	11163.2	8866.85	8899.38	9079.41	0.744192	-0.426254	0.0919265	0.000538947	3.26845
Rv1249c	-	membrane protein	938.173	1106.73	917.939	919.975	923.243	882.355	878.796	0.911619	-0.133496	0.0667073	0.424373	0.372252
Rv1250	-	MFS drug transporter	1023.73	1263.65	1113.84	1140.77	897.34	886.067	840.695	0.745851	-0.42304	0.0482286	0.000409053	3.38822
Rv1251c	-	hypothetical protein	1984.01	1817.02	1684.75	1613.9	2172.97	2298.68	2316.74	1.32698	0.408146	0.0785077	0.000177751	3.75019
Rv1252c	lprE	lipoprotein LprE	557.542	578.143	568.114	482.987	547.885	545.639	622.481	1.05325	0.0748513	0.144753	0.608535	0.215715
Rv1253	deaD	ATP-dependent RNA helicase DeaD	2234.59	2630.55	2367.61	2520.07	1978.94	2010.75	1899.61	0.783335	-0.352299	0.0578413	0.00084954	3.07082
Rv1254	-	acyltransferase	1345.2	1317.34	1276.16	1266.28	1360.67	1385.57	1465.16	1.0911	0.125782	0.04739	0.278756	0.554775
Rv1255c	-	HTH-type transcriptional regulator	748.186	788.752	643.676	631.497	786.394	717.444	921.351	1.17504	0.232706	0.163041	0.192457	0.715666
Rv1256c	cyp130	cytochrome P450 Cyp130	730.006	640.087	598.899	557.242	810.343	755.623	1017.84	1.43846	0.524527	0.177114	0.00303958	2.51719
Rv1257c	-	oxidoreductase	2099.72	2073.05	1956.22	2066.66	2090.86	2253.61	2157.9	1.06667	0.0931198	0.0574549	0.436331	0.360184
Rv1258c	-	multidrug-efflux transporter	446.376	499.68	372.213	429.103	436.451	461.327	479.478	1.05862	0.0821813	0.14972	0.618378	0.208746
Rv1259	udgB	uracil DNA glycosylase	199.075	260.164	165.117	183.995	192.078	195.666	197.432	0.960445	-0.0582249	0.207831	0.965647	0.0151816
Rv1260	-	oxidoreductase	1711.95	1230.62	1667.96	1772.92	1882.17	1827.81	1890.2	1.1988	0.261586	0.167321	0.174176	0.759013
Rv1261c	-	hypothetical protein	651.803	640.087	758.419	684.724	596.76	595.484	635.346	0.877287	-0.18888	0.0814856	0.174999	0.756966
Rv1262c	-	hypothetical protein	449.306	425.348	506.545	443.559	473.596	453.904	392.885	0.959964	-0.0589477	0.107334	0.776316	0.109962
Rv1263	amiB2	amidase AmiB2	374.956	326.238	293.852	352.876	416.413	442.238	418.121	1.31225	0.392039	0.101926	0.0157316	1.80323
Rv1264	-	adenylyl cyclase	2917.48	3088.93	2899.34	3003.06	2884.59	2974.77	2654.2	0.946862	-0.0787742	0.0628315	0.543759	0.264594
Rv1265	-	hypothetical protein	2405.01	2073.05	2308.84	1958.23	2774.13	2731.38	2584.43	1.27599	0.351617	0.0562384	0.00384155	2.41549
Rv1266c	pknH	serine/threonine-protein kinase PknH	970.323	305.357	301.346	300.535	1679.44	1610.18	1625.08	5.41721	2.43755	0.0120929	0.000345371	3.46171
Rv1267c	embR	transcriptional regulator EmbR	1297.57	351.015	418.29	262.108	2234.6	2286.87	2232.56	6.54833	2.71113	0.187654	0.000926011	3.03338
Rv1268c	-	hypothetical protein	347.367	99.1102	145.527	130.768	543.692	631.505	533.601	4.55188	2.18646	0.130066	0.000724358	3.14005
Rv1269c	-	hypothetical protein	257.415	272.553	260.269	230.651	256.103	287.402	237.513	1.02298	0.0327781	0.0674275	0.791187	0.101721
Rv1270c	lprA	lipoprotein LprA	877.678	536.847	484.157	519.129	1203.9	1266.85	1255.19	2.41923	1.27455	0.0642562	0.000636984	3.19587
Rv1271c	-	hypothetical protein	450.924	313.849	520.538	457.359	513.673	474.584	425.543	1.09449	0.130256	0.276617	0.661754	0.179304
Rv1272c	-	drug ABC transporter ATP-binding protein	2104.95	1689	1598	1981.89	2427.12	2515.03	2418.67	1.39703	0.482367	0.107358	0.000414114	3.38288
Rv1273c	-	drug ABC transporter ATP-binding protein	822.057	602.92	674.461	763.579	919.333	1046.74	925.309	1.41668	0.502509	0.114968	0.00165188	2.78202
Rv1274	lprB	lipoprotein LprB	2087.18	2011.11	2112.94	2004.89	2068.87	1963.03	2362.26	1.04327	0.0611167	0.0992956	0.704042	0.152401
Rv1275	lprC	lipoprotein LprC	1728.06	1796.37	1595.2	1607.33	1781.48	1740.32	1847.65	1.07413	0.103164	0.0623656	0.387692	0.411513
Rv1276c	-	hypothetical protein	308.118	313.849	310.644	255.622	284.94	322.929	360.722	1.10053	0.138197	0.188186	0.435133	0.361378
Rv1277	-	hypothetical protein	1136.04	1168.67	990.702	993.573	1222.36	1206.88	1234.08	1.16187	0.216445	0.0784008	0.077361	1.11148
Rv1278	-	hypothetical protein	2200.23	2448.85	1939.43	2015.4	2233.57	2338.45	2225.69	1.06153	0.0861504	0.118872	0.574686	0.24057
Rv1279	-	GMC-type oxidoreductase	2167.06	2601.64	2417.98	2122.51	1861.64	2012.87	1985.7	0.820512	-0.285403	0.111947	0.0409134	1.38813
Rv1280c	oppA	oligopeptide ABC transporter substrate-binding lipoprotein OppA	2368.28	2775.09	2493.55	2402.45	2188.12	2236.11	2114.36	0.852369	-0.23045	0.0578946	0.05904	1.22885
Rv1281c	oppD	oligopeptide ABC transporter ATP-binding protein OppD	1431.25	1321.47	1164.21	1349.08	1518.05	1770.54	1464.17	1.23939	0.309628	0.150454	0.0427907	1.36865
Rv1282c	oppC	oligopeptide ABC transporter permease OppC	627.538	491.421	554.121	559.871	728.722	815.542	615.553	1.34533	0.427965	0.142099	0.0178566	1.7482
Rv1283c	oppB	oligopeptide ABC transporter permease OppB	630.037	289.071	629.683	534.9	763.912	866.447	696.209	1.6005	0.678519	0.328023	0.0194259	1.71162
Rv1284	canA	beta-carbonic anhydrase	224.966	330.367	299.449	241.822	179.37	124.611	174.176	0.548573	-0.866244	0.228514	0.000312137	3.50565
Rv1285	cysD	sulfate adenylyltransferase subunit 2	1482.11	1337.99	814.391	889.747	2240.91	1035.07	2574.54	1.92317	0.943483	0.348765	0.0098654	2.00589
Rv1286	-	bifunctional sulfate adenyltransferase subunit 1 CysN/adenylylsulfate kinase CysC	3293.11	2225.85	2070.96	2260.51	5136.73	2458.82	5605.79	2.01322	1.00951	0.338234	0.0010134	2.99422
Rv1287	-	HTH-type transcriptional regulator	913.442	697.901	640.878	709.695	1274.65	823.496	1334.03	1.67548	0.744575	0.176425	0.00104893	2.97925
Rv1288	-	hypothetical protein	731.766	697.901	486.955	557.242	938.883	666.539	1043.08	1.52029	0.604348	0.154853	0.0108427	1.96486
Rv1289	-	hypothetical protein	885.949	1127.38	1024.29	946.26	709.172	790.62	717.981	0.71589	-0.48219	0.0945491	0.000510925	3.29164
Rv1290A	-	hypothetical protein	85.555	66.0735	100.749	89.369	100.193	90.1445	66.8004	1.00369	0.00531848	0.306244	0.950535	0.0220319
Rv1290c	-	hypothetical protein	1083.62	1209.97	1292.95	1227.51	887.076	1006.44	877.807	0.742895	-0.428769	0.0363085	0.000663231	3.17833
Rv1291c	-	hypothetical protein	46.3551	28.9071	55.9719	57.827	44.476	42.9512	47.9973	0.948975	-0.0755574	0.317353	0.601794	0.220552
Rv1292	argS	arginine--tRNA ligase	1989.88	1812.89	2188.5	2272.34	1879.23	1975.75	1810.54	0.903055	-0.147113	0.109631	0.313611	0.503609
Rv1293	lysA	diaminopimelate decarboxylase	2928.8	2853.55	3229.58	3060.89	2778.04	2886.21	2764.55	0.921783	-0.1175	0.0388662	0.307215	0.512558
Rv1294	thrA	homoserine dehydrogenase	4046.36	4162.63	4564.51	4322.57	3644.1	3883.64	3700.74	0.860439	-0.216855	0.0124819	0.0371889	1.42959
Rv1295	thrC	threonine synthase	3759.3	3795.09	3473.05	3997.29	3589.85	3940.9	3759.63	1.00221	0.00318993	0.0889134	0.995451	0.00198028
Rv1296	thrB	homoserine kinase	1838.92	1610.54	1771.51	2039.06	1763.4	1944.47	1904.55	1.03529	0.0500355	0.0770257	0.830135	0.0808514
Rv1297	rho	transcription termination factor Rho	36067.7	22555.8	28201.4	28286.6	45612.8	42406.6	49343.2	1.7378	0.797265	0.123385	4.57321e-08	7.33978
Rv1298	rpmE	50S ribosomal protein L31	6039.54	3332.58	5115.83	4467.79	8185.05	7144.21	7991.8	1.80557	0.852452	0.235731	6.93368e-06	5.15904
Rv1299	prfA	peptide chain release factor PrfA	5361.88	3501.89	5062.65	4666.9	6202.69	5819.09	6918.05	1.43142	0.517452	0.181026	0.0054957	2.25998
Rv1300	hemK	release factor glutamine methyltransferase	3292.14	2746.18	2899.34	3045.12	3587.89	3932.42	3541.91	1.27289	0.348107	0.0667359	0.00257524	2.58918
Rv1301	-	threonylcarbamoyl-AMP synthase	2927.95	2519.05	2535.53	2920.26	3157.79	3396.86	3038.18	1.20289	0.266501	0.109188	0.0474207	1.32403
Rv1302	rfe	decaprenyl-phosphate N-acetylglucosaminephosphotransferase	1489.27	1143.9	1158.62	1427.93	1664.18	1844.78	1696.24	1.39533	0.480605	0.124966	0.0017273	2.76263
Rv1303	-	hypothetical protein	3832.55	5038.1	5031.87	6098.12	2170.04	2331.03	2326.14	0.422264	-1.24378	0.081758	1.86813e-22	21.7286
Rv1304	atpB	ATP synthase subunit A	4314.29	5455.19	5488.04	6713.19	2673.45	2695.85	2860.05	0.466082	-1.10134	0.0679136	5.09166e-17	16.2931
Rv1305	atpE	ATP synthase subunit C	3072.47	4241.09	3557.01	4332.43	2093.79	2133.24	2077.25	0.519704	-0.944239	0.101332	1.31923e-14	13.8797
Rv1306	atpF	ATP synthase subunit B	9687.78	13351	11905.2	12534	6474.43	6976.65	6885.39	0.538142	-0.893942	0.0801574	3.74586e-19	18.4264
Rv1307	atpH	ATP synthase subunit b/delta	19284.5	25285.5	21389.6	24079.7	14094	15639.5	15218.6	0.635323	-0.654438	0.113123	3.73455e-08	7.42776
Rv1308	atpA	ATP synthase subunit alpha	15900.7	19004.4	17342.9	20068.6	12528.5	13770.9	12689.1	0.691092	-0.533051	0.101011	2.80558e-06	5.55198
Rv1309	atpG	ATP synthase subunit gamma	7553.61	8292.22	9252.15	9536.2	5890.38	6234.28	6116.44	0.673587	-0.570065	0.042537	9.76232e-08	7.01045
Rv1310	atpD	ATP synthase subunit beta	11702.8	12876.1	13469.6	15199.3	9425.49	10101.5	9144.73	0.690136	-0.535047	0.100638	8.18373e-06	5.08705
Rv1311	atpC	ATP synthase subunit epsilon	2779.39	3514.28	3338.72	3577.39	2051.27	2133.24	2061.41	0.59882	-0.739806	0.0468889	1.63628e-15	14.7861
Rv1312	-	hypothetical protein	1685.87	1862.45	2006.59	2159.97	1328.9	1424.28	1333.04	0.677761	-0.561152	0.0685531	1.02767e-06	5.98814
Rv1313c	-	insertion sequence element IS1557 transposase	1706.87	1453.62	1584	1784.75	1869.95	1733.42	1815.49	1.12369	0.168246	0.100075	0.27671	0.557975
Rv1314c	-	cob(I)yrinic acid a,c-diamide adenosyltransferase	478.166	557.495	503.747	437.645	454.535	476.175	439.398	0.914084	-0.129602	0.0892213	0.574968	0.240356
Rv1315	murA	UDP-N-acetylglucosamine 1-carboxyvinyltransferase	2072.79	1986.33	2157.72	2073.23	2071.8	2125.82	2021.83	1.00035	0.000502206	0.030178	0.994234	0.00251124
Rv1316c	ogt	methylated-DNA--protein-cysteine methyltransferase	540.346	396.441	629.683	573.67	519.049	555.184	568.051	1.02656	0.0378172	0.169282	0.943463	0.0252749
Rv1317c	alkA	bifunctional regulatory protein/DNA repair enzyme AlkA	1700.91	1358.64	1659.57	1588.93	1837.2	1836.3	1924.84	1.21515	0.28113	0.0836605	0.0351946	1.45352
Rv1318c	-	adenylate cyclase	987.626	561.624	786.405	939.689	1163.22	1247.18	1227.64	1.59025	0.669251	0.192716	0.00175965	2.75457
Rv1319c	-	adenylate cyclase	863.395	714.419	610.093	670.925	1052.76	1132.64	999.532	1.59611	0.674558	0.108551	2.5089e-07	6.60052
Rv1320c	-	adenylate cyclase	1431.64	875.473	1267.76	1282.71	1752.65	1613.59	1797.67	1.50729	0.591961	0.198736	0.00171535	2.76565
Rv1321	-	endonuclease NucS	1245.45	1226.49	1382.5	1332.65	1206.72	1120.97	1203.4	0.895841	-0.158685	0.0807374	0.195435	0.708997
Rv1322	-	hypothetical protein	1343.03	1779.85	1575.61	1611.93	1020.99	1021.28	1048.52	0.622217	-0.68451	0.0596203	2.24144e-10	9.64947
Rv1322A	-	hypothetical protein	10095.6	12504.4	11784.9	12075.3	8428.44	8929.07	6851.74	0.665737	-0.586976	0.121155	4.79372e-05	4.31933
Rv1323	fadA4	acetyl-CoA acetyltransferase	11240	11769.3	12487.3	13337	9825.28	10708.1	9312.97	0.79392	-0.332935	0.0930104	0.00569027	2.24487
Rv1324	-	thioredoxin	7545.27	7718.21	7844.46	8516.34	7250.56	7625.69	6316.35	0.880128	-0.184215	0.122715	0.186141	0.730157
Rv1325c	PE_PGRS24	PE-PGRS family protein PE_PGRS24	719.224	607.05	626.885	695.895	744.362	856.372	784.781	1.23613	0.305827	0.0800665	0.0460357	1.33691
Rv1326c	glgB	1,4-alpha-glucan branching protein	2891.99	3427.56	3095.24	3199.54	2514.6	2606.77	2508.23	0.784749	-0.349697	0.0574778	0.000600008	3.22184
Rv1327c	glgE	alpha-1,4-glucan:maltose-1-phosphate maltosyltransferase	3794.75	5195.03	4360.21	4553.22	2888.98	3079.23	2691.81	0.613818	-0.704117	0.103392	3.3793e-08	7.47117
Rv1328	glgP	glycogen phosphorylase	4076.24	4323.68	3923.63	4002.55	3957.39	4265.95	3984.27	0.996551	-0.00498404	0.0717123	0.98617	0.00604823
Rv1329c	dinG	ATP-dependent helicase DinG	1022.35	1077.82	943.126	1076.37	1000.47	1008.56	1027.74	0.980447	-0.0284879	0.0624012	0.844501	0.0734
Rv1330c	pncB1	nicotinic acid phosphoribosyltransferase PncB1	681.129	644.216	663.267	704.438	690.6	758.804	625.45	1.03128	0.044436	0.109665	0.858026	0.0664997
Rv1331	-	ATP-dependent Clp protease adapter protein ClpS	1479.42	2064.8	1796.7	1617.18	1218.94	1232.33	946.586	0.620195	-0.689206	0.0742739	0.000109828	3.95929
Rv1332	-	transcriptional regulator	5188.2	7970.11	6674.64	6135.58	3419.27	3874.09	3055.5	0.498013	-1.00575	0.125888	6.64704e-10	9.17737
Rv1333	-	hydrolase	3298.93	3795.09	3719.33	3996.63	2751.65	2957.8	2573.05	0.719525	-0.474883	0.0882134	2.33354e-05	4.63198
Rv1334	mec	CysO-cysteine peptidase	1346.97	1350.38	1418.89	1420.05	1299.09	1207.41	1385.98	0.929146	-0.106023	0.0627572	0.426288	0.370297
Rv1335	cysO	sulfur carrier protein CysO	1085.85	1073.69	1192.2	1067.83	1063.51	1029.24	1088.6	0.954294	-0.0674948	0.0740031	0.652639	0.185327
Rv1336	cysM	O-phosphoserine sulfhydrylase	3190.19	3212.82	3056.06	3061.55	3297.09	3188.46	3325.18	1.05148	0.0724161	0.0242952	0.496687	0.303918
Rv1337	-	integral membrane protein	3894.98	3770.32	3629.78	3941.44	4146.53	4084.07	3797.73	1.06056	0.0848214	0.0697366	0.497485	0.30322
Rv1338	murI	glutamate racemase	2158.47	1577.5	2104.54	2010.8	2421.74	2307.7	2528.52	1.27493	0.350413	0.140944	0.0294518	1.53089
Rv1339	-	hypothetical protein	3176	2213.46	2904.94	3067.46	3577.14	4106.34	3186.63	1.32791	0.409161	0.188738	0.0362462	1.44074
Rv1340	rphA	ribonuclease PH	2952.59	2729.66	2667.06	2910.41	3126.03	3341.71	2940.7	1.13257	0.179606	0.090005	0.155436	0.80845
Rv1341	-	non-canonical purine NTP pyrophosphatase	1432.18	1218.23	1404.89	1452.9	1493.61	1548.36	1475.05	1.10819	0.14821	0.0787948	0.312014	0.505827
Rv1342c	-	hypothetical protein	407.189	305.59	383.407	413.332	401.261	523.898	415.647	1.21634	0.282547	0.138867	0.235642	0.627746
Rv1343c	lprD	lipoprotein LprD	400.357	297.331	439.379	369.961	375.847	588.59	331.033	1.1706	0.227249	0.181726	0.497465	0.303237
Rv1344	mbtL	acyl carrier protein MbtL	186.198	119.758	111.944	100.54	256.592	361.108	167.248	2.36258	1.24036	0.278352	0.000118617	3.92585
Rv1345	mbtM	long-chain-fatty-acid--ACP ligase MbtM	2808.47	1676.61	1625.98	1981.23	3887.01	4759.1	2920.91	2.18913	1.13036	0.290443	1.44754e-07	6.83937
Rv1346	mbtN	acyl-ACP dehydrogenase MbtN	1739.3	1032.4	861.967	1004.09	2575.7	3132.78	1828.85	2.60047	1.37877	0.288101	9.14564e-10	9.03879
Rv1347c	mbtK	lysine N-acetyltransferase MbtK	1046.43	342.756	223.887	279.278	1976.98	2381.93	1073.75	6.42219	2.68307	0.426792	3.24499e-18	17.4888
Rv1348	irtA	iron ABC transporter ATP-binding protein/permease IrtA	4545.17	743.326	923.536	908.147	8396.19	12163.7	4136.18	9.59066	3.26163	0.478021	3.14174e-21	20.5028
Rv1349	irtB	iron ABC transporter ATP-binding protein/permease IrtB	2489.79	458.385	514.941	634.126	4371.84	6977.71	1981.75	8.29344	3.05197	0.637996	1.03846e-14	13.9836
Rv1350	fabG2	3-oxoacyl-ACP reductase FabG	536.665	479.033	503.747	484.301	601.159	693.052	458.696	1.19483	0.256801	0.162026	0.249165	0.603512
Rv1351	-	hypothetical protein	273.292	297.331	307.845	294.392	251.216	267.782	221.184	0.822819	-0.281353	0.0645983	0.114053	0.942893
Rv1352	-	hypothetical protein	741.858	838.307	694.051	749.123	677.403	738.654	753.608	0.95099	-0.0724979	0.12119	0.70426	0.152267
Rv1353c	-	HTH-type transcriptional regulator	492.191	561.624	436.581	530.3	440.85	497.385	486.406	0.932049	-0.101523	0.155837	0.587897	0.230699
Rv1354c	-	hypothetical protein	932.207	1156.29	1141.83	969.917	825.005	724.337	775.874	0.711504	-0.491055	0.0965856	0.000746351	3.12706
Rv1355c	moeY	molybdopterin biosynthesis protein MoeY	519.627	602.92	601.698	559.213	478.483	438.526	436.924	0.76761	-0.381555	0.0377695	0.00601749	2.22058
Rv1356c	-	hypothetical protein	266.149	289.071	313.442	297.021	249.261	211.574	236.523	0.775244	-0.367278	0.104041	0.0279151	1.55416
Rv1357c	-	hypothetical protein	450.893	429.477	565.316	448.159	425.21	384.44	452.758	0.874878	-0.192846	0.185678	0.317714	0.497963
Rv1358	-	transcriptional regulator	314.526	355.145	372.213	316.077	269.788	280.508	293.427	0.808602	-0.306498	0.0984082	0.0806886	1.09319
Rv1359	-	transcriptional regulator	425.585	569.884	506.545	392.304	355.319	342.019	387.442	0.738582	-0.437169	0.204738	0.0377977	1.42254
Rv1360	-	oxidoreductase	1559.36	1222.36	1323.73	1562.64	1750.2	1885.08	1612.12	1.27713	0.352908	0.156338	0.0315118	1.50153
Rv1361c	PPE19	PPE family protein PPE19	3048.8	2052.41	2552.32	2694.87	3881.14	3917.04	3195.04	1.506	0.590726	0.194797	0.000538141	3.2691
Rv1362c	-	membrane protein	518.212	474.903	486.955	464.587	521.982	562.607	598.235	1.17973	0.23846	0.0674174	0.0977835	1.00973
Rv1363c	-	membrane protein	784.38	751.586	819.988	827.978	739.963	742.896	823.872	0.961318	-0.0569146	0.0427668	0.681418	0.166586
Rv1364c	-	sigma factor regulatory protein	1677.32	1676.61	1805.09	1724.95	1660.27	1628.43	1568.57	0.932897	-0.10021	0.0430337	0.388353	0.410773
Rv1365c	rsfA	anti-sigma-F factor antagonist RsfA	259.086	256.035	265.866	277.964	244.374	268.312	241.966	0.943474	-0.0839453	0.0621919	0.600377	0.221576
Rv1366	-	hypothetical protein	235.547	198.22	212.693	263.507	251.705	248.162	238.997	1.09555	0.13166	0.145799	0.72005	0.142637
Rv1366A	-	hypothetical protein	194.133	231.257	240.679	189.909	192.566	157.488	152.899	0.759925	-0.396071	0.10872	0.0941071	1.02638
Rv1367c	-	hypothetical protein	716.363	904.38	671.662	731.38	653.455	655.933	681.364	0.86276	-0.212969	0.134986	0.231581	0.635297
Rv1368	lprF	lipoprotein LprF	905.591	805.27	772.412	841.12	946.214	1024.47	1044.07	1.24638	0.317743	0.0505162	0.0137363	1.86213
Rv1371	-	membrane protein	19.8275	8.25918	22.3887	24.3136	23.4599	21.7407	18.8031	1.16452	0.219732	0.578722	0.953798	0.0205437
Rv1372	-	alpha-pyrone synthesis polyketide synthase-like protein	226.567	334.497	330.234	246.422	171.55	119.839	156.857	0.491955	-1.0234	0.236106	1.32366e-05	4.87822
Rv1373	-	glycolipid sulfotransferase	605.347	1011.75	792.002	689.981	438.895	329.823	369.629	0.456483	-1.13137	0.112585	4.06976e-08	7.39043
Rv1374c	-	hypothetical protein	40.5107	57.8143	44.7775	53.2271	33.2348	23.3315	30.6787	0.559913	-0.836726	0.0479015	0.0114209	1.9423
Rv1375	-	hypothetical protein	3438.52	7152.45	4598.09	3999.92	1533.2	1643.81	1703.66	0.309875	-1.69024	0.297166	3.75828e-13	12.425
Rv1376	-	hypothetical protein	1218.92	1647.71	1130.63	1318.19	1058.63	1028.71	1129.67	0.785299	-0.348686	0.154948	0.0603116	1.2196
Rv1377c	-	transferase	681.697	797.011	674.461	699.181	628.04	644.268	647.222	0.88431	-0.177376	0.0860024	0.232215	0.634109
Rv1378c	-	hypothetical protein	1089.55	1127.38	1181.01	1091.48	1045.92	1116.73	974.791	0.922812	-0.115891	0.0242208	0.429116	0.367426
Rv1379	pyrR	bifunctional pyrimidine operon regulatory protein/uracil phosphoribosyltransferase	973.8	792.881	1164.21	1039.57	923.243	903.566	1019.32	0.949766	-0.074356	0.169605	0.710519	0.148424
Rv1380	pyrB	aspartate carbamoyltransferase	465.768	450.125	492.552	467.873	416.413	522.308	445.336	0.981217	-0.0273562	0.0599815	0.892959	0.0491687
Rv1381	pyrC	dihydroorotase	758.852	805.27	769.613	747.151	705.262	811.3	714.517	0.960829	-0.0576478	0.0772298	0.765235	0.116205
Rv1382	-	hypothetical protein	260.689	363.404	237.88	260.222	238.02	243.92	220.689	0.815582	-0.294098	0.187402	0.221776	0.654085
Rv1383	carA	carbamoyl-phosphate synthase small subunit	651.96	916.769	626.885	696.553	587.474	583.818	500.261	0.74616	-0.422443	0.159597	0.0351158	1.4545
Rv1384	carB	carbamoyl-phosphate synthase large subunit	2922.26	4154.37	3198.79	3238.97	2258.01	2531.47	2151.96	0.65534	-0.609685	0.156593	0.000182486	3.73877
Rv1385	pyrF	orotidine 5'-phosphate decarboxylase	770.751	970.454	764.016	881.205	686.69	688.279	633.862	0.767997	-0.380827	0.112391	0.00919113	2.03663
Rv1386	PE15	PE family protein PE15	2960.99	2110.22	2781.8	3144.34	3008.24	3778.64	2942.68	1.21069	0.275832	0.191829	0.225365	0.647113
Rv1387	PPE20	PPE family protein PPE20	25368.7	15956.7	22288	22922.5	29276.9	33020.4	28747.4	1.48846	0.573818	0.158868	0.00207545	2.68289
Rv1388	mihF	integration host factor MihF	4426.64	3890.07	4556.11	4043.29	4572.72	4554.42	4943.23	1.12658	0.171947	0.0888934	0.186721	0.728806
Rv1389	gmk	guanylate kinase	4971.17	6053.98	5076.65	4708.96	4621.59	4699.71	4666.13	0.883068	-0.179404	0.112701	0.248806	0.604138
Rv1390	rpoZ	DNA-directed RNA polymerase subunit omega	4754.38	6495.85	5655.96	5958.81	3436.87	3781.29	3197.51	0.575115	-0.798079	0.109277	1.4329e-10	9.84378
Rv1391	dfp	bifunctional phosphopantothenoylcysteine decarboxylase/phosphopantothenate--cysteine ligase	11057.8	13483.1	12736.4	13506.5	8815.04	9589.25	8216.45	0.670108	-0.577535	0.0903388	1.89714e-07	6.7219
Rv1392	metK	S-adenosylmethionine synthetase	5715.78	5157.86	5376.1	5578.33	6143.06	5883.78	6155.53	1.12848	0.174379	0.0388409	0.0873027	1.05897
Rv1393c	-	monoxygenase	1063.73	1234.75	1153.02	1330.68	868.015	987.877	808.037	0.716409	-0.481144	0.143903	0.000896114	3.04764
Rv1394c	cyp132	cytochrome P450 Cyp132	783.621	1048.92	875.96	1004.74	600.181	676.614	495.313	0.604893	-0.725247	0.190522	3.46365e-05	4.46047
Rv1395	-	HTH-type transcriptional regulator	284.08	112.959	152.623	179.935	431.371	415.2	412.391	2.82584	1.49868	0.216427	0.00781218	2.10723
Rv1396c	PE_PGRS25	PE-PGRS family protein PE_PGRS25	2303.33	1631.19	2054.17	2353.16	2693.49	2564.87	2523.08	1.28863	0.365841	0.182417	0.0429024	1.36752
Rv1397c	vapC10	ribonuclease VapC10	7604.37	11030.1	9235.36	9855.56	5334.19	5529.57	4641.39	0.514761	-0.958025	0.10964	6.94593e-13	12.1583
Rv1398c	vapB10	antitoxin VapB10	9834.32	14131.5	12470.5	12886.2	7057.51	7294.81	5165.4	0.494267	-1.01664	0.158112	4.24314e-09	8.37231
Rv1399c	nlhH	carboxylesterase NlhH	1753.66	1940.91	2196.9	2141.57	1445.71	1579.65	1217.25	0.675643	-0.565667	0.122431	0.000199801	3.6994
Rv1400c	lipI	lipase	1049.21	834.177	971.112	1013.29	1160.29	1304.97	1011.41	1.23348	0.302738	0.151967	0.093142	1.03085
Rv1401	-	membrane protein	782.729	429.477	624.086	750.437	947.192	1037.19	907.991	1.60331	0.681054	0.250167	0.00313085	2.50434
Rv1402	priA	primosomal protein N'	1274.99	648.346	842.377	1021.83	1697.91	1828.87	1610.63	2.0447	1.03189	0.213834	1.07039e-07	6.97046
Rv1403c	-	methyltransferase	689.495	1437.1	903.946	859.52	308.888	304.9	322.621	0.292577	-1.77311	0.246456	1.9467e-15	14.7107
Rv1404	-	transcriptional regulator	4382.98	6367.83	6151.31	6054.09	2547.84	2924.92	2251.92	0.415904	-1.26568	0.105038	1.1936e-20	19.9231
Rv1405c	-	methyltransferase	7322.34	20396	10922.9	8944.13	1105.06	1321.94	1243.97	0.0911746	-3.45522	0.423906	4.91556e-32	31.3084
Rv1406	fmt	methionyl-tRNA formyltransferase	795.54	1020.01	915.14	835.206	690.6	718.504	593.781	0.722971	-0.467991	0.06286	0.0036743	2.43483
Rv1407	fmu	methyltransferase	699.714	594.661	680.058	631.497	748.761	776.833	766.473	1.20242	0.265937	0.0409624	0.0381672	1.41831
Rv1408	rpe	ribulose-phosphate 3-epimerase	1593.03	1387.54	1404.89	1571.19	1797.61	1873.41	1523.54	1.19043	0.251478	0.146761	0.114729	0.940326
Rv1409	ribG	bifunctional riboflavin biosynthesis diaminohydroxyphosphoribosylaminopyrimidine deaminase/5-amino-6-(5-phosphoribosylamino) uracil reductase	2548.68	2312.57	2613.89	2514.16	2622.62	2733.5	2495.37	1.05522	0.0775425	0.0559531	0.578754	0.237506
Rv1410c	-	aminoglycosides/tetracycline-transport integral membrane protein	14134.4	15027.6	14916.5	15998.4	12732.8	14498.4	11632.7	0.845926	-0.241396	0.120935	0.0835856	1.07787
Rv1411c	lprG	lipoprotein LprG	5719.54	5467.58	6086.94	6509.48	5383.06	6003.62	4866.53	0.899757	-0.152392	0.132825	0.337581	0.471623
Rv1412	ribC	riboflavin synthase	447.866	561.624	436.581	483.644	392.953	420.497	391.896	0.813407	-0.297951	0.133255	0.0660948	1.17983
Rv1413	-	hypothetical protein	325.414	346.886	296.651	379.161	290.316	328.232	311.24	0.909152	-0.137406	0.139154	0.402213	0.395544
Rv1414	-	hypothetical protein	114.905	140.406	69.9648	138.653	95.3057	120.9	124.199	0.975303	-0.0360771	0.399723	0.886573	0.0522855
Rv1415	ribA2	bifunctional riboflavin biosynthesis GTP cyclohydrolase II/3,4-dihydroxy-2-butanone 4-phosphate synthase	5630.21	7127.67	6512.33	6912.3	4524.82	4808.94	3895.21	0.643673	-0.635599	0.11285	1.12193e-06	5.95004
Rv1416	ribH	6,7-dimethyl-8-ribityllumazine synthase	2846.72	3790.96	3431.08	3661.5	2097.21	2169.3	1930.28	0.569373	-0.812553	0.0784206	8.33625e-14	13.079
Rv1417	-	membrane protein	1263.48	1614.67	1474.86	1657.27	913.468	1010.15	910.465	0.597051	-0.744074	0.0997388	3.47897e-10	9.45855
Rv1418	lprH	lipoprotein LprH	1228.4	1271.91	1416.09	1344.48	1112.88	1137.94	1087.11	0.827762	-0.272712	0.03952	0.014002	1.85381
Rv1419	-	hypothetical protein	1531.92	1850.06	1718.34	1872.15	1196.94	1432.77	1121.26	0.689447	-0.536489	0.144192	0.000311065	3.50715
Rv1420	uvrC	excinuclease ABC subunit UvrC	3391.29	4108.94	3822.88	3913.84	2782.93	3043.17	2675.97	0.717737	-0.478472	0.0755221	1.46291e-05	4.83478
Rv1421	-	hypothetical protein	1845.85	2217.59	1847.07	1793.95	1845.51	1765.77	1605.19	0.890393	-0.167486	0.0577644	0.316156	0.500099
Rv1422	-	hypothetical protein	2063.36	1936.78	1905.84	2029.2	2136.31	2240.35	2131.68	1.1084	0.148482	0.0469662	0.193149	0.714108
Rv1423	whiA	transcriptional regulator WhiA	1956.49	1957.43	1771.51	1956.26	1992.62	2053.17	2007.97	1.06483	0.0906224	0.0604985	0.466343	0.331295
Rv1424c	-	membrane protein	919.603	1102.6	1055.07	1071.11	736.542	815.012	737.279	0.708884	-0.496379	0.0638996	2.55665e-05	4.59233
Rv1425	-	diacyglycerol O-acyltransferase	1600.3	1804.63	1620.39	1859.66	1420.3	1616.24	1280.59	0.816913	-0.291746	0.156295	0.0603116	1.2196
Rv1426c	lipO	esterase LipO	1349.91	1218.23	1522.43	1615.21	1216	1414.74	1112.85	0.859433	-0.218543	0.163809	0.239825	0.620106
Rv1427c	fadD12	long-chain-fatty-acid--CoA ligase FadD12	1490.54	1185.19	1639.98	1662.53	1497.52	1702.67	1255.35	0.992836	-0.0103731	0.216409	0.954449	0.0202472
Rv1428c	-	hypothetical protein	844.018	805.27	940.327	1012.63	759.024	859.554	687.302	0.836001	-0.258424	0.151088	0.122805	0.910783
Rv1429	-	hypothetical protein	374.494	412.959	419.789	405.446	347.988	321.338	339.445	0.814712	-0.295638	0.0447231	0.0405848	1.39164
Rv1430	PE16	PE family protein PE16	918.309	1267.78	1055.07	883.176	789.327	760.395	754.102	0.718591	-0.476758	0.13166	0.00845138	2.07307
Rv1431	-	hypothetical protein	895.521	1061.3	982.306	884.49	832.825	822.966	789.234	0.835021	-0.260116	0.0535123	0.0717515	1.14417
Rv1432	-	dehydrogenase	307.486	326.238	293.852	301.62	344.567	291.644	286.994	1.00162	0.00233731	0.0437326	0.964094	0.0158805
Rv1433	-	hypothetical protein	1187.34	1552.73	1323.73	1138.14	1051.78	994.771	1062.87	0.774528	-0.36861	0.136483	0.0299288	1.52391
Rv1434	-	hypothetical protein	339.555	445.996	375.011	347.619	293.737	310.733	264.233	0.743354	-0.427879	0.0966031	0.0214743	1.66808
Rv1435c	-	hypothetical protein	4407.59	5418.02	3892.84	4517.73	4247.21	4706.07	3663.63	0.912378	-0.132296	0.20066	0.546634	0.262303
Rv1436	gap	glyceraldehyde 3-phosphate dehydrogenase	5523.26	4505.38	5406.88	5544.16	5900.15	6357.31	5425.68	1.14406	0.194167	0.122681	0.221829	0.653981
Rv1437	pgk	phosphoglycerate kinase	5991.61	5079.4	5860.25	5838.56	6150.39	7023.84	5997.19	1.14264	0.192369	0.0767791	0.186141	0.730157
Rv1438	tpi	triosephosphate isomerase	3210.31	2688.36	3355.51	3451.88	3296.6	3475.33	2994.14	1.02847	0.0404962	0.144204	0.862304	0.0643398
Rv1439c	-	hypothetical protein	196.955	161.054	277.061	211.594	174.483	167.032	190.505	0.818859	-0.288313	0.24957	0.19498	0.710011
Rv1440	secG	protein-export membrane protein SecG	392.397	408.829	372.213	389.675	439.384	386.03	358.248	1.01106	0.0158642	0.0681666	0.930989	0.0310555
Rv1441c	PE_PGRS26	PE-PGRS family protein PE_PGRS26	912.095	788.752	786.405	786.579	1049.34	1022.87	1038.62	1.31718	0.397456	0.00957116	0.000269048	3.57017
Rv1442	bisC	biotin sulfoxide reductase BisC	2846.8	2196.94	2625.08	2723.78	3134.82	3370.87	3029.27	1.26361	0.337553	0.104195	0.0184883	1.7331
Rv1443c	-	hypothetical protein	784.78	900.251	898.348	869.376	689.622	669.72	681.364	0.764889	-0.386677	0.020857	0.000614136	3.21174
Rv1444c	-	hypothetical protein	685.535	739.197	671.662	703.124	674.96	705.248	619.017	0.945715	-0.0805232	0.0774627	0.628994	0.201353
Rv1445c	devB	6-phosphogluconolactonase	1240.75	1532.08	1178.21	1269.57	1098.21	1291.19	1075.24	0.870545	-0.200009	0.17814	0.283136	0.548004
Rv1446c	opcA	OXPP cycle protein OpcA	1801.67	1957.43	1942.22	1887.26	1604.07	1885.08	1533.94	0.868007	-0.204221	0.0834222	0.166685	0.778103
Rv1447c	zwf2	glucose-6-phosphate 1-dehydrogenase	4220.17	4703.6	4908.73	4634.7	3635.79	3999.23	3438.98	0.777285	-0.363485	0.0390342	0.00169029	2.77204
Rv1448c	tal	transaldolase	4433.35	5277.62	5082.25	4915.3	3559.54	4222.47	3542.9	0.741394	-0.431687	0.0887223	0.000816746	3.08791
Rv1449c	tkt	transketolase	8749.17	9312.23	9089.83	9264.81	7990.53	9001.19	7836.43	0.897396	-0.156183	0.0726011	0.190657	0.719746
Rv1450c	PE_PGRS27	PE-PGRS family protein PE_PGRS27	252.873	251.905	212.693	256.936	265.878	279.448	250.378	1.10279	0.141164	0.128868	0.516398	0.287015
Rv1451	-	protoheme IX farnesyltransferase	4153.85	6367.83	5166.2	5674.28	2489.19	2818.34	2407.29	0.448319	-1.1574	0.14468	1.54107e-17	16.8122
Rv1452c	PE_PGRS28	PE-PGRS family protein PE_PGRS28	717.611	916.769	943.126	932.461	484.837	551.472	477.004	0.541949	-0.883772	0.0579744	2.19339e-12	11.6589
Rv1453	-	transcriptional activator protein	695.566	755.715	601.698	631.497	721.879	746.608	716.001	1.09833	0.135318	0.110681	0.323194	0.490537
Rv1454c	qor	quinone reductase	1433.98	1437.1	1620.39	1439.1	1418.83	1460.34	1228.14	0.913429	-0.130636	0.0613298	0.408666	0.388632
Rv1455	-	hypothetical protein	221.76	181.702	240.679	227.365	232.644	220.059	228.111	1.04781	0.0673824	0.144855	0.862304	0.0643398
Rv1456c	-	antibiotic ABC transporter permease	482.833	594.661	523.337	606.526	358.74	403.529	410.204	0.679882	-0.556643	0.102288	0.000111514	3.95267
Rv1457c	-	antibiotic ABC transporter permease	707.415	499.68	646.475	650.554	808.388	881.825	757.566	1.36237	0.446116	0.136962	0.00890458	2.05039
Rv1458c	-	antibiotic ABC transporter ATP-binding protein	1058.95	891.992	954.32	1106.6	1125.58	1214.83	1060.39	1.15168	0.20374	0.134523	0.239398	0.62088
Rv1459c	-	alpha-(1->6)-mannopyranosyltransferase	1889.86	1577.5	1670.76	1882.01	2100.63	2284.37	1823.9	1.21025	0.275303	0.15954	0.0972327	1.01219
Rv1460	-	transcriptional regulator	732.46	536.847	811.592	615.726	768.799	1039.31	622.481	1.23747	0.307392	0.14808	0.282438	0.549078
Rv1461	-	hypothetical protein	7272.28	7478.69	9546	7923.61	5446.11	7142.62	6096.65	0.748964	-0.417032	0.0229268	0.0185775	1.73101
Rv1462	-	hypothetical protein	2714.15	3373.88	3092.45	2939.98	2125.56	2417.99	2335.05	0.731276	-0.451512	0.107836	0.000262048	3.58162
Rv1463	-	ABC transporter ATP-binding protein	1406.67	1755.08	1642.77	1496.27	1119.23	1252.48	1174.2	0.724524	-0.464894	0.0936106	0.000341183	3.46701
Rv1464	csd	cysteine desulfurase	1921.96	2448.85	1709.94	1760.44	1813.74	2022.42	1776.4	0.94819	-0.0767512	0.198261	0.76631	0.115595
Rv1465	-	nitrogen fixation related protein	708.618	891.992	598.899	626.24	702.818	781.075	650.685	1.00824	0.0118411	0.21021	0.918137	0.0370926
Rv1466	-	hypothetical protein	666.027	867.214	710.843	610.469	587.963	650.631	569.04	0.82596	-0.275857	0.148902	0.185788	0.730983
Rv1467c	fadE15	acyl-CoA dehydrogenase FadE15	732.308	912.64	778.009	710.352	661.275	651.691	679.88	0.830006	-0.268806	0.115949	0.104089	0.982597
Rv1468c	PE_PGRS29	PE-PGRS family protein PE_PGRS29	577.041	685.512	615.69	597.327	501.943	575.864	485.911	0.823647	-0.279902	0.102288	0.0869575	1.06069
Rv1469	ctpD	cobalt/nickel-exporting P-type ATPase	858.812	805.27	741.627	742.551	921.288	999.013	943.123	1.2507	0.322741	0.0689019	0.00687191	2.16292
Rv1470	trxA	thioredoxin TrxA	183.721	276.683	162.318	178.738	179.859	139.459	165.269	0.784452	-0.350242	0.154837	0.251995	0.598608
Rv1471	trxB1	thioredoxin	572.534	590.531	593.302	429.76	587.474	341.488	892.651	1.12892	0.17494	0.536409	0.675899	0.170118
Rv1472	echA12	enoyl-CoA hydratase EchA12	1656.5	1532.08	1589.6	1364.19	1694.49	1369.67	2388.98	1.21562	0.281697	0.29965	0.27568	0.559595
Rv1473	-	macrolide ABC transporter ATP-binding protein	2073.22	1750.95	1970.21	1732.18	2258.5	2205.89	2521.59	1.28105	0.357323	0.109443	0.00584404	2.23329
Rv1473A	-	transcriptional regulator	185.585	256.035	151.124	159.681	181.814	180.289	184.567	0.964416	-0.0522719	0.242238	0.985914	0.00616082
Rv1474c	-	transcriptional regulator	605.531	697.901	744.426	756.351	483.371	504.809	446.326	0.65244	-0.616083	0.0724761	1.13289e-06	5.94581
Rv1475c	acn	iron-regulated aconitate hydratase	8659.57	10646.1	10732.6	11187.6	6503.27	6312.76	6575.14	0.595438	-0.747977	0.018384	5.14714e-19	18.2884
Rv1476	-	membrane protein	592.679	706.16	738.829	633.469	492.657	507.46	477.499	0.71092	-0.492241	0.041481	0.000353902	3.45112
Rv1477	ripA	peptidoglycan endopeptidase RipA	7136.01	7012.05	7189.59	7173.18	7171.39	7363.21	6906.67	1.00311	0.00447847	0.0293538	0.977329	0.00995925
Rv1478	-	peptidoglycan endopeptidase RipB	2269.44	1750.95	1947.82	2018.03	2606.98	2861.82	2431.04	1.38186	0.466616	0.0988326	0.000474497	3.32377
Rv1479	moxR1	transcriptional regulator MoxR1	9054.47	10885.6	10116.9	10304.4	7595.13	8133.15	7291.64	0.735299	-0.443598	0.0650074	1.55034e-05	4.80957
Rv1480	-	hypothetical protein	6781.38	6817.95	6641.06	7308.55	6624.48	6862.64	6433.62	0.959224	-0.0600603	0.0673653	0.614885	0.211206
Rv1481	-	membrane protein	3842.6	2890.71	3531.82	3706.19	4221.8	4445.18	4259.89	1.27626	0.35192	0.100722	0.0154877	1.81001
Rv1482c	-	hypothetical protein	328.943	276.683	333.033	331.191	338.213	345.2	349.341	1.09762	0.134375	0.075461	0.521974	0.282352
Rv1483	fabG1	3-oxoacyl-ACP reductase FabG1	2308.97	2254.76	2121.33	2094.91	2449.11	2566.47	2367.21	1.1409	0.190175	0.045426	0.0804295	1.09458
Rv1484	inhA	NADH-dependent enoyl-[ACP] reductase	2750.44	2205.2	2412.39	2709.98	2977.45	3257.93	2939.71	1.25213	0.324386	0.105313	0.0215329	1.6669
Rv1485	hemZ	ferrochelatase	1112.13	970.454	1113.84	1021.83	1132.43	1291.19	1143.03	1.14826	0.199452	0.0189387	0.166113	0.779595
Rv1486c	-	hypothetical protein	2368.07	2675.97	2577.5	2582.5	2171.99	2279.59	1920.88	0.813232	-0.298261	0.0721125	0.0181996	1.73994
Rv1487	-	hypothetical protein	766.171	763.974	682.857	927.204	756.092	825.617	641.284	0.936378	-0.0948377	0.235704	0.642509	0.19212
Rv1488	-	hypothetical protein	3800.01	4996.8	4057.96	4109	3256.52	3525.18	2854.6	0.732032	-0.450021	0.125691	0.00468847	2.32897
Rv1489	-	hypothetical protein	1382.21	1837.67	1458.07	1569.21	1158.82	1210.59	1058.91	0.704697	-0.504925	0.119381	0.000541059	3.26676
Rv1489A	-	hypothetical protein	595.091	673.123	590.503	680.782	544.464	570.031	511.642	0.836315	-0.257882	0.107177	0.0665598	1.17679
Rv1490	-	membrane protein	502.422	569.884	439.379	417.274	526.869	499.506	561.618	1.11318	0.154688	0.156674	0.331875	0.479025
Rv1491c	-	TVP38/TMEM64 family membrane protein	1322.77	1148.03	1211.79	1397.05	1323.53	1519.73	1336.5	1.11257	0.153891	0.115411	0.382512	0.417355
Rv1492	mutA	methylmalonyl-CoA mutase small subunit	1973.8	2415.81	2370.41	2597.62	1538.58	1510.18	1410.23	0.603886	-0.727653	0.0768653	8.39197e-12	11.0761
Rv1493	mutB	methylmalonyl-CoA mutase large subunit	2763.79	3547.32	2832.18	3143.03	2262.41	2273.23	2524.56	0.741421	-0.431635	0.110741	0.00210991	2.67574
Rv1494	mazE4	antitoxin MazE4	413.085	404.7	333.033	400.189	442.805	417.316	480.468	1.1781	0.236465	0.0577499	0.174827	0.757392
Rv1495	mazF4	mRNA interferase MazF4	294.066	227.127	279.859	262.193	335.28	308.612	351.321	1.29386	0.371685	0.12373	0.0330643	1.48064
Rv1496	-	transport system kinase	690.667	540.976	486.955	542.128	840.156	835.692	898.094	1.63939	0.71316	0.0421855	1.82613e-08	7.73847
Rv1497	lipL	esterase LipL	3544.39	3819.87	3529.03	3426.25	3470.1	3762.74	3258.38	0.973649	-0.0385259	0.0687078	0.823459	0.084358
Rv1498A	-	hypothetical protein	304.749	359.274	380.609	346.962	232.155	226.952	282.541	0.682386	-0.55134	0.134768	0.00170461	2.76837
Rv1498c	-	methyltransferase	857.585	1032.4	929.133	941.66	769.288	717.444	755.587	0.772363	-0.372648	0.0308361	0.00224722	2.64835
Rv1499	-	hypothetical protein	210.708	231.257	209.894	252.993	184.746	176.047	209.308	0.8213	-0.284019	0.0209145	0.113382	0.945455
Rv1500	-	glycosyltransferase	1172.49	1271.91	1270.56	1341.19	1029.79	1039.31	1082.17	0.811416	-0.301487	0.00593597	0.00524726	2.28007
Rv1501	-	hypothetical protein	1613.35	2229.98	2283.65	1933.92	1072.8	1071.66	1088.1	0.501363	-0.996073	0.0819437	3.90286e-17	16.4086
Rv1502	-	hypothetical protein	1631.49	1978.07	1810.69	1848.49	1365.56	1500.11	1286.03	0.736475	-0.441291	0.0859082	0.000388164	3.41098
Rv1505c	-	hypothetical protein	539.114	342.756	503.747	427.788	660.786	573.213	726.393	1.53842	0.621447	0.2292	0.00149656	2.82491
Rv1506c	-	hypothetical protein	260.613	251.905	235.082	201.08	283.473	271.494	320.642	1.27256	0.347738	0.161743	0.0377018	1.42364
Rv1507A	-	hypothetical protein	632.608	503.81	696.85	663.039	676.915	572.682	682.354	1.03662	0.0518896	0.204975	0.876256	0.0573692
Rv1507c	-	hypothetical protein	682.906	540.976	643.676	612.441	817.185	639.495	843.664	1.28004	0.356185	0.183397	0.0582605	1.23463
Rv1508A	-	hypothetical protein	360.493	388.182	447.775	405.446	301.557	325.581	294.417	0.742349	-0.42983	0.0321394	0.00349805	2.45617
Rv1508c	-	membrane protein	3228.58	3431.69	3347.12	3326.37	3104.03	3261.64	2900.62	0.916985	-0.12503	0.0471518	0.289308	0.53864
Rv1509	-	hypothetical protein	529.294	557.495	582.107	639.383	440.85	450.722	505.209	0.785156	-0.348948	0.00994248	0.0136873	1.86368
Rv1510	-	hypothetical protein	787.638	644.216	786.405	803.007	845.532	857.433	789.234	1.11576	0.158031	0.122048	0.372066	0.42938
Rv1511	gmdA	GDP-D-mannose dehydratase GmdA	2218.07	1978.07	2370.41	2391.28	2232.6	2383	1953.05	0.97461	-0.0371031	0.136523	0.83631	0.0776328
Rv1512	epiA	nucleotide-sugar epimerase EpiA	1699.87	1622.93	1578.41	1726.27	1779.04	1853.26	1639.33	1.06982	0.0973643	0.09019	0.502341	0.299001
Rv1513	-	hypothetical protein	1019.84	1090.21	987.903	1037.6	961.854	1085.98	955.493	0.963927	-0.053004	0.0971105	0.755966	0.121498
Rv1514c	-	glycosyltransferase	388.691	491.421	347.026	316.077	339.679	410.422	427.523	1.02001	0.028581	0.29589	0.837587	0.07697
Rv1515c	-	hypothetical protein	271.812	268.423	198.7	215.537	314.264	260.358	373.587	1.38899	0.474039	0.168273	0.0294458	1.53098
Rv1516c	-	sugar transferase	384.616	276.683	324.637	354.848	435.474	394.515	521.538	1.41348	0.499255	0.111608	0.0159395	1.79753
Rv1517	-	hypothetical protein	147.475	156.924	153.923	140.625	142.714	151.125	139.539	0.959921	-0.0590124	0.039618	0.898448	0.0465071
Rv1518	-	hypothetical protein	250.87	210.609	170.714	172.824	324.039	327.171	299.86	1.71628	0.779283	0.091606	8.33117e-07	6.07929
Rv1519	-	hypothetical protein	153.722	37.1663	27.9859	24.3136	318.663	267.782	246.419	9.3093	3.21867	0.0707836	1.59289e-35	34.7978
Rv1520	-	sugar transferase	920.931	586.402	559.719	559.213	1371.42	1369.14	1079.69	2.24018	1.16361	0.104668	8.33625e-14	13.079
Rv1521	fadD25	fatty-acid--CoA ligase FadD25	7572.11	8957.08	9210.17	8889.59	6261.83	6297.39	5816.58	0.679155	-0.558187	0.0280619	1.33194e-09	8.87552
Rv1522c	mmpL12	transmembrane transport protein MmpL12	2745.42	2758.57	2804.19	2662.01	2786.84	2703.8	2757.12	1.0028	0.0040276	0.030258	0.964094	0.0158805
Rv1523	-	methyltransferase	573.492	499.68	556.92	547.385	573.789	650.101	613.079	1.14525	0.195666	0.0173488	0.20832	0.681269
Rv1524	-	glycosyltransferase	633.549	507.94	657.669	613.098	673.982	632.602	716.001	1.13711	0.185372	0.134925	0.298633	0.524863
Rv1525	wbbL2	rhamnosyl transferase WbbL	461.037	499.68	380.609	369.304	487.281	490.492	538.857	1.2137	0.27941	0.171886	0.0804598	1.09442
Rv1526c	-	glycosyltransferase	475.461	458.385	500.948	459.988	482.393	444.359	506.693	1.00995	0.0142873	0.0950937	0.928428	0.0322517
Rv1527c	pks5	polyketide synthase	3342.85	3270.64	2904.94	2921.58	3571.76	3532.07	3856.12	1.20477	0.268754	0.0791397	0.0203853	1.69068
Rv1528c	papA4	polyketide synthase associated protein PapA	125.59	165.184	134.332	90.6833	117.299	68.4037	177.64	0.931172	-0.102881	0.584582	0.908627	0.0416142
Rv1529	fadD24	fatty-acid--CoA ligase FadD24	725.087	735.067	635.281	593.384	812.298	658.585	915.908	1.21544	0.281474	0.178059	0.148676	0.82776
Rv1530	adh	alcohol dehydrogenase	269.445	330.367	190.304	222.765	301.068	276.266	295.901	1.17459	0.23216	0.205901	0.248806	0.604138
Rv1531	-	hypothetical protein	372.778	301.46	363.817	304.906	455.512	399.287	411.688	1.30541	0.384504	0.135102	0.0167575	1.77579
Rv1532c	-	hypothetical protein	275.579	243.646	302.248	250.365	276.631	291.114	289.468	1.07655	0.106416	0.0838175	0.544583	0.263936
Rv1533	-	monooxygenase	1461.26	1247.14	1250.97	1224.22	1646.1	1705.85	1693.27	1.35539	0.43871	0.0199827	1.10842e-05	4.9553
Rv1534	-	transcriptional regulator	886.232	623.568	632.482	612.441	1138.78	1100.29	1209.83	1.84582	0.884264	0.0534224	3.55487e-14	13.4492
Rv1535	-	hypothetical protein	1083.21	991.102	1097.05	1109.23	972.118	1016.51	1313.25	1.03268	0.0463967	0.10684	0.859561	0.0657234
Rv1536	ileS	isoleucine--tRNA ligase	5841.53	7515.86	7508.63	7630.54	4095.21	4239.44	4059.49	0.547081	-0.870173	0.0249304	1.88516e-26	25.7247
Rv1537	dinX	DNA polymerase IV	396.989	470.773	478.559	415.96	331.859	332.474	352.31	0.744634	-0.425397	0.0919866	0.00548865	2.26053
Rv1538c	ansA	L-aparaginase	950.797	1020.01	906.744	970.574	915.423	1071.13	820.903	0.968981	-0.0454599	0.148473	0.837234	0.0771531
Rv1539	lspA	lipoprotein signal peptidase	2087.42	2820.51	2370.41	2380.11	1665.65	1847.43	1440.41	0.65427	-0.612042	0.127938	0.000111514	3.95267
Rv1540	-	RNA pseudouridine synthase	4880.91	7408.49	6025.37	6272.92	3162.19	3600.48	2816.01	0.48606	-1.04079	0.151136	1.65413e-11	10.7814
Rv1541c	lprI	lipoprotein LprI	1856.42	2391.03	2451.57	2366.31	1279.05	1352.17	1298.4	0.545106	-0.875391	0.0136363	1.1936e-20	19.9231
Rv1542c	glbN	hemoglobin GlbN	412.544	445.996	481.358	497.444	318.174	354.745	377.546	0.737273	-0.439728	0.0257985	0.00295919	2.52883
Rv1543	-	oxidoreductase	2354.35	2077.18	2479.55	2563.44	2347.45	2424.89	2233.61	0.983956	-0.0233345	0.108531	0.870735	0.060114
Rv1544	-	ketoacyl reductase	2474.4	2395.16	2476.75	2518.1	2437.87	2658.2	2360.28	1.00898	0.0128916	0.0568412	0.947374	0.0234787
Rv1545	-	hypothetical protein	470.909	474.903	472.962	474.444	450.625	532.913	419.606	0.986524	-0.0195733	0.103766	0.930417	0.0313226
Rv1546	-	hypothetical protein	618.16	516.199	554.121	613.098	720.413	618.815	686.312	1.20323	0.266914	0.106628	0.114055	0.942886
Rv1547	dnaE1	DNA polymerase III subunit alpha	7066.5	5632.76	6086.94	5906.24	8237.34	8607.73	7927.97	1.40549	0.491071	0.0359656	4.79562e-07	6.31915
Rv1548c	PPE21	PPE family protein PPE21	1143.56	925.028	1144.62	1013.94	1273.67	1218.54	1285.54	1.22511	0.292914	0.109413	0.0305873	1.51446
Rv1550	fadD11	fatty-acid--CoA ligase FadD11	497.637	367.534	389.004	346.305	652.477	546.169	684.333	1.70739	0.77179	0.145606	1.85275e-06	5.73218
Rv1551	plsB1	acyltransferase PlsB	260.307	123.888	237.88	185.309	341.145	343.079	330.538	1.85488	0.891326	0.274574	2.62716e-05	4.58051
Rv1552	frdA	fumarate reductase flavoprotein subunit	154.831	53.6847	106.347	100.54	232.644	256.647	179.124	2.56519	1.35906	0.376338	1.42065e-06	5.84751
Rv1553	frdB	fumarate reductase iron-sulfur subunit	66.9672	74.3326	47.5761	55.8556	53.2734	97.0379	73.7279	1.26032	0.333785	0.43762	0.332657	0.478003
Rv1554	frdC	fumarate reductase membrane anchor subunit	21.6423	8.25918	16.7916	17.7424	28.3473	34.467	24.2461	2.03445	1.02464	0.384397	0.0598424	1.22299
Rv1555	frdD	fumarate reductase membrane anchor subunit	42.6429	20.648	27.9859	34.1705	60.1159	68.4037	44.5336	2.0899	1.06344	0.352092	0.0101486	1.9936
Rv1556	-	HTH-type transcriptional regulator	202.184	173.443	201.499	220.794	218.47	200.969	197.927	1.03631	0.0514544	0.144895	0.971811	0.012418
Rv1557	mmpL6	transmembrane transport protein MmpL6	468.74	590.531	526.136	509.272	420.322	328.762	437.419	0.729734	-0.454557	0.133217	0.0161375	1.79216
Rv1558	-	hypothetical protein	576.56	623.568	551.323	611.126	618.754	512.763	541.825	0.936913	-0.0940136	0.0470741	0.601794	0.220552
Rv1559	ilvA	threonine dehydratase IlvA	3880.89	3039.38	3363.91	3777.81	4445.15	4512.53	4146.57	1.28712	0.364142	0.122651	0.00807255	2.09299
Rv1560	vapB11	antitoxin VapB11	296.73	239.516	260.269	290.449	330.393	291.114	368.639	1.25298	0.32536	0.0879324	0.126105	0.899269
Rv1561	vapC11	ribonuclease VapC11	396.664	355.145	394.602	367.333	425.699	421.558	415.647	1.13054	0.177013	0.0479465	0.232899	0.632832
Rv1562c	treZ	malto-oligosyltrehalose trehalohydrolase	778.54	623.568	859.168	830.606	821.095	790.62	746.185	1.01926	0.0275239	0.17838	0.957965	0.0186504
Rv1563c	treY	maltooligosyl trehalose synthase	981.647	602.92	853.571	908.804	1164.2	1326.71	1033.67	1.49012	0.575433	0.221607	0.00693359	2.15904
Rv1564c	treX	maltooligosyl trehalose synthase	1651.35	1602.28	1662.36	1605.36	1751.67	1722.29	1564.12	1.03451	0.048951	0.0479982	0.730958	0.136108
Rv1565c	-	hypothetical protein	5036.07	4410.4	5678.35	5398.28	4794.61	5564.03	4370.73	0.951078	-0.072365	0.124493	0.727447	0.138198
Rv1566c	-	hypothetical protein	3194.54	2923.75	3265.96	3261.97	3064.93	3631.76	3018.88	1.02792	0.0397293	0.0780772	0.839016	0.07623
Rv1567c	-	membrane protein	298.914	313.849	291.054	311.477	288.85	294.825	293.427	0.957138	-0.0632014	0.0416517	0.713006	0.146907
Rv1568	bioA	adenosylmethionine-8-amino-7-oxononanoate aminotransferase	681.784	512.069	615.69	597.327	722.368	902.505	740.742	1.3713	0.455547	0.0729735	0.00854654	2.06821
Rv1569	bioF1	8-amino-7-oxononanoate synthase	1395.99	1135.64	1267.76	1329.36	1506.81	1728.12	1408.25	1.2439	0.314869	0.115311	0.0446565	1.35011
Rv1570	bioD	ATP-dependent dethiobiotin synthetase BioD	865.437	846.566	766.815	848.348	889.52	1009.09	832.284	1.10934	0.1497	0.127962	0.361789	0.441544
Rv1571	-	hypothetical protein	413.595	445.996	375.011	381.79	426.187	451.783	400.802	1.06317	0.0883667	0.0970541	0.544581	0.263938
Rv1573	-	phage protein	258.542	90.851	83.9578	91.3404	418.766	412.946	453.394	4.82851	2.27158	0.0336369	0.000390159	3.40876
Rv1574	-	phage protein	253.603	28.9071	44.7775	33.5134	504.74	400.3	509.378	13.1944	3.72186	0.294308	0.000145579	3.8369
Rv1575	-	phage protein	114.705	56.9245	50.7494	58.0548	130.984	192.265	199.251	3.15275	1.65661	0.219916	0.000866456	3.06225
Rv1576c	-	phage capsid protein	2617.87	3039.38	2487.95	2387.99	2710.59	2287.55	2793.74	0.984405	-0.0226762	0.123841	0.939503	0.0271016
Rv1577c	-	phage prohead protease	1108	1470.13	1466.46	1157.85	914.446	789.029	850.097	0.623666	-0.681154	0.129549	2.00586e-05	4.6977
Rv1578c	-	phage protein	1078.62	1614.67	1346.12	1228.17	850.909	715.853	716.001	0.544947	-0.875811	0.0465359	1.19135e-07	6.92396
Rv1579c	-	phage protein	214.039	222.998	148.325	180.052	261.968	197.257	273.634	1.32915	0.410502	0.107258	0.0778431	1.10878
Rv1580c	-	phage protein	236.28	247.775	232.283	193.852	277.12	193.015	273.634	1.10366	0.142297	0.221224	0.526155	0.278886
Rv1581c	-	phage protein	227.28	289.071	223.887	203.709	244.374	175.517	227.121	0.902806	-0.147513	0.154464	0.695547	0.157673
Rv1582c	-	phage protein	627.993	441.866	383.407	407.73	793.237	877.766	863.952	2.05592	1.03978	0.10348	0.00864206	2.06338
Rv1583c	-	phage protein	461.07	706.16	422.588	439.617	423.744	354.215	420.1	0.763891	-0.388562	0.199846	0.148983	0.826864
Rv1584c	-	phage protein	528.613	838.307	654.871	676.182	318.663	330.353	353.3	0.462033	-1.11393	0.145268	1.25107e-13	12.9027
Rv1585c	-	phage protein	1239.11	2229.98	1486.05	1314.91	771.243	600.786	1031.7	0.477788	-1.06556	0.362289	0.000175525	3.75566
Rv1586c	-	phage integrase	2152.47	3580.36	1835.88	1690.13	1968.67	1154.91	2684.88	0.817362	-0.290954	0.481114	0.523992	0.280676
Rv1587c	-	hypothetical protein	670.323	1069.56	699.648	523.729	603.603	380.197	745.196	0.754052	-0.407265	0.454078	0.292148	0.534397
Rv1588c	-	hypothetical protein	156.497	181.702	176.311	141.282	154.933	129.384	155.373	0.88062	-0.183408	0.170336	0.590689	0.228641
Rv1589	bioB	biotin synthetase	1979.22	2027.63	2031.78	2083.09	1820.58	1868.64	2043.6	0.933305	-0.0995791	0.0381543	0.424022	0.372612
Rv1590	-	hypothetical protein	645.119	644.216	556.92	674.21	672.027	684.037	639.305	1.064	0.0894985	0.108992	0.63817	0.195064
Rv1591	-	transmembrane protein	1226.94	970.454	1161.42	1230.14	1264.39	1397.77	1337.49	1.18966	0.250551	0.0755329	0.116065	0.935298
Rv1592c	-	hypothetical protein	4745.59	4889.44	6478.74	6525.91	3319.57	4358.75	2901.12	0.591225	-0.75822	0.201481	0.000408098	3.38924
Rv1593c	-	hypothetical protein	2570.88	4187.41	3464.66	3334.25	1418.83	1750.92	1269.21	0.404045	-1.30741	0.171268	1.40366e-13	12.8527
Rv1594	nadA	quinolinate synthetase A	19578.9	27209.9	23860.8	23669.6	14299.8	15504.8	12928.6	0.571756	-0.806529	0.0941752	4.15196e-10	9.38175
Rv1595	nadB	L-aspartate oxidase	27192.8	37108.5	31405.8	34190.2	20767.8	21435.8	18248.9	0.588606	-0.764625	0.108667	2.63224e-09	8.57967
Rv1596	nadC	nicotinate-nucleotide pyrophosphatase	14053	19008.5	15854	16954.5	11152.2	10964.2	10384.7	0.62723	-0.672934	0.0710368	1.06211e-08	7.97383
Rv1597	-	hypothetical protein	3806.13	4488.87	4614.88	4538.76	3145.09	2702.74	3346.45	0.673944	-0.5693	0.100735	9.49216e-06	5.02263
Rv1598c	-	hypothetical protein	554.675	540.976	590.503	601.269	560.104	563.138	472.056	0.920675	-0.119237	0.118355	0.455903	0.341127
Rv1599	hisD	histidinol dehydrogenase	4424.9	5946.61	5115.83	5362.8	3418.79	3829.02	2876.38	0.61638	-0.698109	0.146437	8.6067e-06	5.06516
Rv1600	hisC1	histidinol-phosphate aminotransferase	3245.02	4080.04	4307.03	4591.99	2116.27	2444.51	1930.28	0.500118	-0.999659	0.128335	4.23891e-13	12.3727
Rv1601	hisB	imidazole glycerol-phosphate dehydratase	1428.62	1763.34	1866.66	1947.06	1008.29	1023.93	962.421	0.536957	-0.897121	0.0625053	7.57282e-18	17.1207
Rv1602	hisH	imidazole glycerol phosphate synthase subunit HisH	1569.05	1821.15	1802.29	2016.72	1260.97	1288.01	1225.17	0.669155	-0.579588	0.0717264	1.07876e-07	6.96707
Rv1603	hisA	phosphoribosyl isomerase A	2062.61	2362.13	2121.33	2275.62	1936.42	1920.61	1759.57	0.83097	-0.267132	0.0664411	0.023114	1.63613
Rv1604	impA	inositol-monophosphatase ImpA	1760.97	1602.28	1570.01	1800.52	1879.72	1920.08	1793.22	1.12472	0.169564	0.0904256	0.215388	0.666779
Rv1605	hisF	imidazole glycerol phosphate synthase subunit HisF	1452.33	1309.08	1136.23	1301.11	1695.46	1774.79	1497.32	1.32595	0.407028	0.128316	0.00400979	2.39688
Rv1606	hisI	phosphoribosyl-AMP cyclohydrolase	535.721	326.238	520.538	492.187	647.59	682.977	544.794	1.40061	0.486053	0.250227	0.0333605	1.47677
Rv1607	chaA	ionic transporter integral membrane protein ChaA	1914.51	1614.67	1838.68	1956.26	1976.98	2160.29	1940.18	1.12345	0.167942	0.0930054	0.273536	0.562985
Rv1608c	bcpB	peroxidoxin	888.877	759.845	1046.67	895.004	894.896	933.26	803.584	0.974169	-0.0377558	0.132188	0.846132	0.0725617
Rv1609	trpE	anthranilate synthase component I	3075.08	2527.31	3098.04	3199.54	3185.65	3351.25	3088.65	1.09073	0.125291	0.111501	0.455287	0.341714
Rv1610	-	membrane protein	1437.26	1288.43	1099.85	1465.39	1522.94	1724.41	1522.55	1.23776	0.307727	0.175287	0.0759404	1.11953
Rv1611	trpC	indole-3-glycerol phosphate synthase	6906.4	4236.96	6120.52	6846.59	8332.65	8124.14	7777.55	1.40864	0.494302	0.2356	0.0193061	1.71431
Rv1612	trpB	tryptophan synthase subunit beta	6411.81	2680.1	4150.31	5099.95	9059.9	8974.68	8505.92	2.22462	1.15356	0.297643	1.59551e-06	5.7971
Rv1613	trpA	tryptophan synthase subunit alpha	4427.28	1660.1	2566.31	3097.03	6515.98	6766.67	5957.61	2.62722	1.39353	0.297671	3.08754e-09	8.51039
Rv1614	lgt	prolipoprotein diacylglyceryl transferase	8433.46	3894.2	6355.6	6688.88	11366.8	12278.2	10017.1	1.98729	0.990803	0.280522	2.17511e-05	4.66252
Rv1615	-	membrane protein	1188.85	1106.73	1329.33	1271.54	1177.39	1223.31	1024.77	0.923906	-0.114182	0.115672	0.475654	0.322709
Rv1616	-	hypothetical protein	1491.25	1494.91	1514.04	1601.41	1400.26	1549.42	1387.47	0.94074	-0.0881323	0.0693917	0.495599	0.30487
Rv1617	pykA	pyruvate kinase	3536.22	3481.25	3156.81	3419.68	3659.74	3632.82	3867	1.10955	0.149975	0.0399551	0.184318	0.734432
Rv1618	tesB1	acyl-CoA thioesterase TesB	1661.41	1218.23	1329.33	1326.08	2069.36	2104.08	1921.38	1.57341	0.653892	0.0663654	5.11603e-09	8.29107
Rv1619	-	hypothetical protein	920.848	982.843	901.147	887.119	891.963	1021.81	840.201	0.993818	-0.00894617	0.098446	0.992032	0.00347433
Rv1620c	cydC	cytochrome biosyntheisis ATP-bindingprotein/permease CydC	1052.42	2254.76	1077.46	1452.25	503.898	494.734	531.434	0.319799	-1.64476	0.306647	5.82579e-10	9.23465
Rv1621c	cydD	cytochrome biosyntheisis ABC transporter ATP-binding protein/permease CydD	1595.38	3088.93	1833.08	2386.02	802.523	696.233	765.483	0.309829	-1.69046	0.15848	4.6605e-16	15.3316
Rv1622c	cydB	cytochrome D ubiquinol oxidase subunit II CydB	1522.41	3010.47	2135.33	2732.33	423.744	412.013	420.595	0.159473	-2.64861	0.135391	2.9556e-65	64.5294
Rv1623c	cydA	cytochrome D ubiquinol oxidase subunit I CydA	3320.5	5579.08	4463.76	5188.66	1570.83	1537.76	1582.92	0.308014	-1.69893	0.0846093	2.38181e-44	43.6231
Rv1624c	-	membrane protein	864.051	1172.8	1116.64	1096.74	607.513	615.634	574.978	0.531018	-0.913168	0.0275551	1.19573e-16	15.9224
Rv1625c	cya	adenylyl cyclase	3969.82	6446.29	4950.71	5205.09	2298.09	2839.02	2079.72	0.434694	-1.20193	0.206709	3.22971e-11	10.4908
Rv1626	-	two-component system transcriptional regulator	4673.49	4967.9	4936.72	4748.39	4614.75	4546.46	4226.73	0.913666	-0.130262	0.0187785	0.23837	0.622748
Rv1627c	-	nonspecific lipid-transfer protein	5457.19	5756.65	5538.42	5212.97	5645.03	5255.95	5334.14	0.983467	-0.024051	0.0314583	0.878312	0.0563514
Rv1628c	-	hypothetical protein	1246.53	1408.19	1385.3	1264.31	1133.4	1012.8	1275.15	0.843153	-0.246133	0.137563	0.12735	0.895
Rv1629	polA	DNA polymerase I	3177.33	4319.55	3307.94	3466.99	2745.29	2634.34	2589.88	0.718331	-0.47728	0.0968309	0.0014569	2.83657
Rv1630	rpsA	30S ribosomal protein S1	23716.3	21742.3	24400.9	25452.4	23415.9	23426.4	23860.1	0.987524	-0.0181126	0.0617977	0.899841	0.0458343
Rv1631	coaE	dephospho-CoA kinase CoaE	6313.05	4777.94	5196.99	5467.28	7306.77	7495.78	7633.55	1.45291	0.538943	0.0384209	2.66502e-07	6.5743
Rv1632c	-	hypothetical protein	952.159	648.346	831.182	791.836	1167.13	1122.03	1152.43	1.51521	0.599517	0.12434	1.3258e-05	4.87752
Rv1633	uvrB	excinuclease ABC subunit UvrB	4977.87	5095.92	4718.43	4890.98	5144.06	5222.55	4795.28	1.03105	0.0441107	0.0527242	0.727332	0.138268
Rv1634	-	multidrug-efflux transporter	2302.02	2068.92	2160.51	2257.88	2386.06	2597.75	2340.98	1.12909	0.175166	0.0636388	0.159925	0.796082
Rv1635c	-	mannosyltransferase	1791.53	2304.31	1917.04	2188.23	1420.3	1597.68	1321.66	0.677055	-0.562655	0.150197	9.26713e-05	4.03305
Rv1636	TB15.3	iron-regulated universal stress protein	1698.38	2130.87	2255.67	2107.4	1222.36	1397.24	1076.72	0.569196	-0.813004	0.0807518	1.7296e-08	7.76205
Rv1637c	-	hypothetical protein	2156.2	2989.82	2426.38	2451.73	1635.84	1745.09	1688.32	0.644292	-0.634215	0.122404	2.23322e-06	5.65107
Rv1638	uvrA	excinuclease ABC subunit UvrA	5794.49	6359.57	5423.67	5692.67	5865.94	5807.42	5617.67	0.989421	-0.0153442	0.0622136	0.932521	0.0303413
Rv1638A	-	hypothetical protein	922.183	995.231	1038.28	900.918	870.947	930.079	797.646	0.885581	-0.175305	0.00972212	0.274589	0.561317
Rv1639c	-	hypothetical protein	4396.41	3138.49	3694.14	4048.55	5110.83	6036.5	4349.94	1.42423	0.510179	0.200801	0.00693008	2.15926
Rv1640c	lysX	bifunctional lysine--tRNA ligase/phosphatidylglycerol lysyltransferase	2747.02	3051.77	3014.08	2835.49	2478.44	2557.98	2544.35	0.851643	-0.231679	0.0416397	0.0245988	1.60909
Rv1641	infC	initiation factor IF-3	11370.2	9452.63	12884.7	12957.8	10727.5	11003.5	11194.8	0.932867	-0.100257	0.134047	0.614885	0.211206
Rv1642	rpmI	50S ribosomal protein L35	2513.08	1804.63	2322.83	2796.07	2712.06	2722.36	2720.51	1.17786	0.236164	0.181682	0.269839	0.568896
Rv1643	rplT	50S ribosomal protein L20	6010.87	3394.52	5689.54	5854.33	6847.84	7232.77	7046.21	1.41426	0.50005	0.236316	0.0376031	1.42478
Rv1644	tsnR	23S rRNA methyltransferase TsnR	5216.79	3307.8	4321.03	4800.96	6061.44	6443.21	6366.33	1.51821	0.602367	0.136392	0.000544782	3.26378
Rv1645c	-	hypothetical protein	1131.22	755.715	864.765	992.916	1367.51	1366.48	1439.92	1.59712	0.675476	0.0929733	5.4141e-06	5.26647
Rv1646	PE17	PE family protein PE17	2613.68	3576.23	2580.3	2839.44	2180.3	2369.21	2136.62	0.743237	-0.428106	0.170564	0.0120242	1.91994
Rv1647	-	adenylate cyclase	542.028	602.92	565.316	586.813	502.432	541.927	452.758	0.853035	-0.229324	0.0916756	0.139136	0.85656
Rv1648	-	transmembrane protein	617.227	652.475	548.524	595.355	640.747	681.386	584.875	1.0616	0.0862385	0.112938	0.594233	0.226043
Rv1649	pheS	phenylalanine--tRNA ligase subunit alpha	998.453	875.473	861.967	1022.49	1060.58	983.635	1186.57	1.17061	0.227257	0.0256759	0.191592	0.717622
Rv1650	pheT	phenylalanine--tRNA ligase subunit beta	2578.83	2192.81	2076.56	2037.74	2889.47	3111.04	3165.35	1.45326	0.539291	0.0720182	2.49458e-07	6.603
Rv1651c	PE_PGRS30	PE-PGRS family protein PE_PGRS30	1424.45	1738.56	1220.19	1360.91	1361.16	1434.36	1431.51	0.978557	-0.0312716	0.174963	0.917717	0.037291
Rv1652	argC	N-acetyl-gamma-glutamyl-phoshate reductase	292.21	313.849	321.838	260.222	248.284	287.932	321.137	0.956964	-0.0634635	0.191254	0.886292	0.0524231
Rv1653	argJ	bifunctional glutamate N-acetyltransferase/amino-acid acetyltransferase	748.183	821.789	537.33	617.04	817.185	821.905	873.848	1.27163	0.346677	0.191275	0.0590271	1.22895
Rv1654	argB	acetylglutamate kinase	717.559	858.955	674.461	597.984	688.645	790.09	695.219	1.01997	0.0285198	0.180575	0.840248	0.0755924
Rv1655	argD	acetylornithine aminotransferase	649.351	726.808	649.274	608.498	618.265	678.204	615.059	0.96319	-0.0541069	0.0918695	0.844501	0.0734
Rv1656	argF	ornithine carbamoyltransferase	689.992	858.955	786.405	673.553	617.776	605.028	598.235	0.785299	-0.348686	0.0897684	0.0284043	1.54662
Rv1657	argR	arginine repressor	322.208	388.182	341.428	354.848	275.165	312.854	260.769	0.782684	-0.353497	0.115758	0.0388113	1.41104
Rv1658	argG	argininosuccinate synthase	1606.82	2101.96	1821.88	1612.58	1375.33	1380.27	1348.87	0.741358	-0.431757	0.102925	0.00354125	2.45084
Rv1659	argH	argininosuccinate lyase	1011.89	1152.16	1069.06	1077.69	934.484	1017.04	820.903	0.840409	-0.250836	0.0954514	0.101506	0.993508
Rv1660	pks10	chalcone synthase	788.001	788.752	881.557	745.837	720.902	816.072	774.885	0.956838	-0.063654	0.0588019	0.75163	0.123996
Rv1661	pks7	polyketide synthase	1847.59	1804.63	1679.16	1919.46	1806.9	2146.5	1728.89	1.05164	0.0726452	0.149564	0.707851	0.150058
Rv1662	pks8	polyketide synthase	962.883	1003.49	853.571	1128.94	889.52	1024.47	877.312	0.934794	-0.0972797	0.185661	0.593595	0.22651
Rv1663	pks17	polyketide synthase	443.191	425.348	562.517	550.671	350.92	381.258	388.432	0.728362	-0.457273	0.0865554	0.00305952	2.51435
Rv1664	pks9	polyketide synthase	739.254	652.475	783.606	818.121	749.249	756.153	675.921	0.96767	-0.0474133	0.137189	0.730432	0.13642
Rv1665	pks11	chalcone synthase	938.178	858.955	1136.23	972.545	946.214	830.389	884.734	0.896759	-0.157207	0.171018	0.350279	0.455586
Rv1666c	cyp139	cytochrome P450 Cyp139	574.283	445.996	570.913	602.584	629.017	632.602	564.587	1.12764	0.173308	0.171243	0.421945	0.374744
Rv1669	-	hypothetical protein	34.3859	41.2959	36.3817	36.1419	28.8361	27.0433	36.6165	0.812655	-0.299286	0.166006	0.496749	0.303863
Rv1670	-	hypothetical protein	141.147	227.127	167.916	156.396	106.547	79.5392	109.355	0.535764	-0.900332	0.18965	0.00042076	3.37597
Rv1671	-	membrane protein	153.208	346.886	170.714	155.082	77.7108	83.2511	85.6035	0.366541	-1.44795	0.407153	1.31211e-05	4.88203
Rv1672c	-	integral membrane transport protein	1082.51	1205.84	1220.19	1213.71	914.935	1047.27	893.146	0.784493	-0.350168	0.0678429	0.00724547	2.13993
Rv1673c	-	hypothetical protein	192.181	161.054	229.485	164.938	174.971	149.003	273.634	1.07585	0.105475	0.391303	0.774094	0.111206
Rv1674c	-	transcriptional regulator	104.614	136.276	97.9508	100.54	82.1095	81.6603	129.147	0.874987	-0.192666	0.316339	0.665576	0.176802
Rv1675c	cmr	HTH-type transcriptional regulator Cmr	57.2793	86.7214	58.7705	49.9415	48.386	50.3748	49.4818	0.758533	-0.398717	0.248743	0.391439	0.407336
Rv1676	-	hypothetical protein	2165.08	1759.21	2180.1	2301.91	2250.19	2542.07	1957	1.0814	0.112904	0.178397	0.614831	0.211244
Rv1677	dsbF	lipoprotein DsbF	1840.94	1750.95	1670.76	1877.41	1989.69	1956.66	1800.15	1.08443	0.116933	0.089807	0.404629	0.392943
Rv1678	-	integral membrane protein	2454.18	1717.91	2224.88	2336.74	2747.74	2982.72	2715.07	1.34493	0.42753	0.13335	0.0101618	1.99303
Rv1679	fadE16	acyl-CoA dehydrogenase FadE16	2052.7	1280.17	1670.76	1824.84	2447.16	2696.38	2396.9	1.57889	0.658914	0.156527	0.000150562	3.82228
Rv1680	-	hypothetical protein	768.043	644.216	520.538	697.21	932.041	973.56	840.695	1.47495	0.560662	0.183688	0.00100071	2.99969
Rv1681	moeX	molybdopterin biosynthesis protein MoeX	1105.06	1342.12	1108.24	1054.69	1036.14	1081.73	1007.45	0.891665	-0.165426	0.107965	0.340015	0.468502
Rv1682	-	hypothetical protein	951.448	1486.65	1390.9	1253.79	539.577	520.187	517.579	0.381799	-1.38912	0.0561048	5.88446e-31	30.2303
Rv1683	-	bifunctional long-chain acyl-CoA synthase/lipase	5926.11	6797.31	5963.8	6270.29	5349.34	5729.48	5446.46	0.868316	-0.203707	0.0830747	0.0754195	1.12252
Rv1684	-	hypothetical protein	433.878	582.272	411.393	484.958	358.74	361.638	404.266	0.760602	-0.394786	0.159701	0.0311017	1.50722
Rv1685c	-	hypothetical protein	477.131	635.957	439.379	523.072	422.766	376.486	465.129	0.791025	-0.338205	0.131889	0.0996139	1.00168
Rv1686c	-	ABC transporter permease	193.152	305.59	204.297	173.481	159.82	155.897	159.826	0.695882	-0.523086	0.240168	0.0616961	1.20974
Rv1687c	-	ABC transporter ATP-binding protein	193.226	392.311	181.909	195.823	104.592	136.277	148.445	0.505575	-0.984003	0.499718	0.00431562	2.36496
Rv1688	mpg	3-methyladenine DNA glycosylase	99.3176	61.9439	117.541	106.454	101.171	95.9773	112.818	1.08403	0.116404	0.291659	0.874984	0.058
Rv1689	tyrS	tyrosine--tRNA ligase	930.926	582.272	814.391	842.434	1131.94	1113.55	1100.97	1.49456	0.579717	0.181073	0.00105604	2.97632
Rv1690	lprJ	lipoprotein LprJ	394.108	334.497	411.393	333.82	395.885	427.391	461.665	1.19008	0.251059	0.119304	0.141643	0.848804
Rv1691	-	hypothetical protein	535.365	450.125	486.955	461.959	574.767	560.486	677.9	1.296	0.374064	0.101512	0.0183752	1.73577
Rv1692	-	phosphatase	1213.08	978.713	996.299	993.573	1451.58	1380.8	1477.53	1.45184	0.537881	0.0332586	5.12671e-07	6.29016
Rv1693	-	hypothetical protein	268.674	177.572	173.513	258.25	335.769	354.215	312.725	1.64558	0.718594	0.234909	0.00208667	2.68055
Rv1694	tlyA	16S/23S rRNA (cytidine-2'-O)-methyltransferase TlyA	1136.49	813.529	800.398	987.659	1407.59	1549.95	1259.81	1.62107	0.696946	0.179915	2.19398e-05	4.65877
Rv1695	ppnK	inorganic polyphosphate/ATP-NAD kinase	1509.35	929.158	1105.44	1341.19	1954.01	1996.43	1729.88	1.68266	0.750747	0.208369	2.94453e-05	4.53098
Rv1696	recN	DNA repair protein RecN	2236.37	1267.78	1933.83	2002.26	2779.99	2949.84	2484.48	1.5785	0.658555	0.2401	0.0020498	2.68829
Rv1697	-	hypothetical protein	7064.4	5389.12	6607.48	6363.6	8168.92	8525.54	7331.72	1.3086	0.388026	0.114832	0.00674189	2.17122
Rv1698	mctB	copper transporter MctB	3749.3	3278.9	3943.22	3618.79	3755.04	4154.6	3745.28	1.07509	0.104454	0.0450088	0.488536	0.311104
Rv1699	pyrG	CTP synthase	5373.77	5653.41	4992.69	5035.55	5587.85	5523.2	5449.92	1.05607	0.0787101	0.0497491	0.51057	0.291945
Rv1700	-	NUDIX hydrolase	1894.1	1916.13	1805.09	1793.95	1898.29	2065.37	1885.75	1.0606	0.0848854	0.0603055	0.488536	0.311104
Rv1701	-	tyrosine recombinase XerD	1772.34	1734.43	1684.75	1713.13	1760.96	1953.48	1787.28	1.07198	0.100276	0.0584396	0.424022	0.372612
Rv1702c	-	hypothetical protein	511.237	375.793	408.595	486.273	639.281	556.775	600.709	1.41404	0.499823	0.136539	0.00450002	2.34679
Rv1703c	-	methyltransferase	2461.55	2159.78	2216.49	2466.85	2578.63	2539.95	2807.6	1.15827	0.211973	0.0215639	0.108961	0.962728
Rv1704c	cycA	D-serine/alanine/glycine transporter protein CycA	1569.63	1123.25	1483.25	1460.79	1653.43	1788.04	1909.01	1.31549	0.3956	0.083696	0.0184528	1.73394
Rv1705c	PPE22	PPE family protein PPE22	350.771	429.477	319.04	377.847	356.785	310.733	310.746	0.868515	-0.203377	0.0790242	0.302045	0.519928
Rv1706A	-	hypothetical protein	200.528	330.367	209.894	144.568	156.399	99.6892	262.253	0.756892	-0.401841	0.64524	0.443217	0.353383
Rv1706c	PPE23	PPE family protein PPE23	273.74	450.125	263.068	262.85	240.952	213.165	212.277	0.682751	-0.550569	0.198572	0.0440246	1.3563
Rv1707	-	transmembrane protein	2097.79	1329.41	1370.96	1369.29	2891.34	2817.06	2808.68	2.09283	1.06545	0.0277483	0.000280679	3.55179
Rv1708	-	initiation inhibitor protein	2209.35	1523.82	2238.87	2171.8	2454.49	2399.96	2467.16	1.23374	0.303037	0.183475	0.122911	0.910408
Rv1709	scpA	segregation and condensation protein ScpA	1595.45	900.251	1273.36	1389.16	1957.92	2012.34	2039.64	1.68686	0.754341	0.173971	6.45908e-05	4.18983
Rv1710	scpB	segregation and condensation protein ScpB	1455.32	933.288	1259.37	1157.2	1875.32	1827.81	1678.92	1.60665	0.684059	0.156529	8.24877e-06	5.08361
Rv1711	-	RNA pseudouridine synthase	1507.72	863.084	1097.05	1109.88	2038.56	1998.03	1939.69	1.94666	0.961	0.136023	3.97171e-12	11.401
Rv1712	cmk	cytidylate kinase	1313.91	668.994	909.543	1034.31	1710.61	1891.44	1668.53	2.01718	1.01234	0.192176	9.37453e-08	7.02805
Rv1713	engA	GTPase Der	3273.38	1552.73	2622.28	2593.02	4490.12	4611.15	3771.01	1.90193	0.927461	0.295655	7.61352e-05	4.11841
Rv1714	-	oxidoreductase	399.269	132.147	255.421	354.19	546.419	563.138	544.3	2.22964	1.15681	0.417228	0.00377945	2.42257
Rv1715	fadB3	3-hydroxybutyryl-CoA dehydrogenase FadB	302.396	119.758	201.499	200.365	415.924	459.206	417.626	2.47834	1.30938	0.227136	4.90103e-06	5.30971
Rv1716	-	hypothetical protein	283.501	140.406	198.7	199.109	392.953	405.65	364.186	2.16045	1.11133	0.183908	7.98353e-10	9.09781
Rv1717	-	hypothetical protein	118.274	28.9071	109.145	98.5688	163.73	170.744	138.549	1.99908	0.999333	0.646017	0.00689261	2.16162
Rv1718	-	hypothetical protein	397.792	214.739	310.644	327.905	510.252	568.971	454.243	1.79713	0.845691	0.224764	5.61226e-05	4.25086
Rv1719	-	transcriptional regulator	343.843	140.406	305.047	268.107	412.503	500.567	436.429	1.89122	0.919317	0.28204	0.000663231	3.17833
Rv1720c	vapC12	ribonuclease VapC12	132.357	99.1102	167.916	119.597	135.383	118.248	153.888	1.05405	0.0759437	0.305263	0.81475	0.0889759
Rv1721c	vapB12	antitoxin VapB12	71.1158	57.8143	75.562	65.7125	81.6208	74.2366	71.7486	1.14324	0.193126	0.155315	0.52177	0.282521
Rv1722	-	carboxylase	468.893	322.108	355.421	439.617	568.902	601.317	525.991	1.51834	0.602496	0.177845	0.00123029	2.90999
Rv1723	-	hydrolase	317.243	284.942	263.068	310.82	347.01	346.791	350.826	1.21634	0.282544	0.0646556	0.104986	0.97887
Rv1724c	-	hypothetical protein	185.266	181.702	232.283	173.481	192.078	141.05	191	0.892182	-0.16459	0.276897	0.592007	0.227673
Rv1725c	-	hypothetical protein	247.461	268.423	237.88	199.766	263.435	276.266	238.997	1.10286	0.141253	0.0889702	0.361086	0.442389
Rv1726	-	oxidoreductase	15.1606	12.3888	13.993	12.4854	11.7299	19.0894	21.2772	1.34038	0.422637	0.247163	0.480273	0.318512
Rv1727	-	hypothetical protein	137.087	169.313	97.9508	99.883	169.595	129.914	155.868	1.24031	0.310703	0.186812	0.17358	0.7605
Rv1728c	-	hypothetical protein	699.782	441.866	582.107	596.012	854.819	805.997	917.887	1.59181	0.670664	0.142331	5.52181e-05	4.25792
Rv1729c	-	S-adenosylmethionine-dependent methyltransferase	581.611	549.236	542.927	524.386	618.265	525.489	729.361	1.15871	0.212523	0.151706	0.274337	0.561716
Rv1730c	-	penicillin-binding protein	1058.56	1201.71	993.501	1151.94	1061.07	940.154	1003	0.897545	-0.155944	0.0371384	0.304535	0.516363
Rv1731	gabD2	succinate-semialdehyde dehydrogenase	1656.75	1515.56	1603.59	1583.67	1755.09	1681.46	1801.14	1.11373	0.155402	0.0440668	0.177506	0.750788
Rv1732c	-	hypothetical protein	1601.71	1800.5	1550.42	1851.78	1528.8	1501.17	1377.57	0.847165	-0.239286	0.109758	0.0823262	1.08446
Rv1733c	-	transmembrane protein	7784.87	6979.01	7153.2	9458	8829.7	10422.8	3866.51	0.980026	-0.0291076	0.580228	0.954762	0.0201048
Rv1734c	-	hypothetical protein	6611.39	10154.7	8390.18	9528.97	4881.12	4747.96	1965.42	0.413	-1.27579	0.451268	0.000133774	3.87363
Rv1735a	-	hypothetical protein	1100.39	1288.43	1228.58	1696.7	918.356	950.229	520.054	0.566873	-0.818903	0.426833	0.00318868	2.49639
Rv1735c	-	membrane protein	1746.26	2444.72	2210.89	2468.82	1287.85	1308.69	756.576	0.47065	-1.08727	0.292609	4.40914e-06	5.35565
Rv1736c	narX	nitrate reductase-like protein NarX	51185.9	56092.2	49815	73063.1	47722.7	57045	23377.7	0.716015	-0.481939	0.555689	0.182921	0.737736
Rv1737c	narK2	nitrate/nitrite transporter	40490.3	37071.3	36395.7	53625.4	41231.7	53999.2	20618.6	0.911537	-0.133627	0.592377	0.765235	0.116205
Rv1738	-	hypothetical protein	39264.7	64012.8	46358.7	53699.6	29657.7	29375.4	12484.3	0.435892	-1.19796	0.427288	0.000349057	3.4571
Rv1739c	-	sulfate ABC transporter permease	67007.3	106700	81066.8	96176.8	45363.1	50715.8	22020.9	0.415926	-1.2656	0.422339	4.45051e-05	4.35159
Rv1740	vapB34	antitoxin VapB34	179.881	185.832	207.096	229.994	181.325	154.306	120.736	0.732624	-0.448856	0.258895	0.0502447	1.29891
Rv1741	vapC34	ribonuclease VapC34	481.509	574.013	475.761	588.127	452.58	413.604	384.968	0.763875	-0.388591	0.120081	0.0155565	1.80809
Rv1742	-	hypothetical protein	448.492	507.94	467.365	472.473	437.917	432.163	373.093	0.858677	-0.219813	0.0658774	0.186883	0.728431
Rv1743	pknE	serine/threonine-protein kinase PknE	1876.11	2263.02	1847.07	1916.83	1775.13	1862.81	1591.83	0.867734	-0.204675	0.109742	0.201909	0.694845
Rv1744c	-	membrane protein	386.752	305.59	400.199	399.532	430.586	389.742	394.865	1.0994	0.136721	0.174202	0.569692	0.24436
Rv1745c	idi	isopentenyl-diphosphate delta-isomerase	951.042	1139.77	845.175	902.233	901.738	1064.77	852.571	0.976413	-0.0344369	0.195546	0.918137	0.0370926
Rv1746	pknF	serine/threonine-protein kinase PknF	1018.94	668.994	909.543	872.005	1157.84	1324.59	1180.64	1.4948	0.579953	0.105027	0.000515042	3.28816
Rv1747	-	ABC transporter ATP-binding protein/permease	5727.5	4753.16	5611.18	5634.19	6110.8	6403.97	5851.72	1.14801	0.199137	0.0890614	0.143531	0.843055
Rv1748	-	hypothetical protein	254.297	231.257	260.269	266.136	266.367	237.027	264.728	1.01381	0.0197805	0.0988272	0.996639	0.00146197
Rv1749c	-	integral membrane protein	596.643	710.29	598.899	546.071	612.4	515.944	596.255	0.929573	-0.105359	0.113786	0.679723	0.167668
Rv1750c	fadD1	fatty-acid--CoA ligase FadD1	614.72	528.588	590.503	620.983	620.709	620.936	706.6	1.11963	0.163026	0.0473707	0.363537	0.439452
Rv1751	-	oxidoreductase	3701.95	2370.39	3014.08	3071.4	4852.28	4527.37	4376.17	1.62678	0.702017	0.16305	2.19327e-06	5.65891
Rv1752	-	hypothetical protein	615.281	342.756	383.407	457.359	829.893	878.643	799.626	2.11923	1.08354	0.145176	1.20371e-11	10.9195
Rv1753c	PPE24	PPE family protein PPE24	855.765	722.678	752.822	781.322	979.938	898.793	999.037	1.27514	0.350658	0.0530697	0.00696433	2.15712
Rv1754c	-	hypothetical protein	1181.27	1185.19	1195	1165.08	1100.17	1091.81	1350.36	0.999171	-0.00119636	0.110781	0.999972	1.21548e-05
Rv1758	cut1	cutinase	58.5454	37.1663	25.1873	16.4281	90.0386	90.6802	91.772	3.4588	1.79027	0.348106	0.000838478	3.07651
Rv1759c	wag22	PE-PGRS family protein Wag22	142.648	119.758	83.9578	152.453	168.618	178.698	152.404	1.40304	0.488557	0.315188	0.113073	0.946641
Rv1760	-	diacylglycerol acyltransferase	711.076	656.605	758.419	735.323	759.513	663.357	693.24	0.984078	-0.0231547	0.120506	0.865709	0.0626279
Rv1761c	-	hypothetical protein	172.754	156.924	139.93	171.51	187.679	184.531	195.948	1.21307	0.278662	0.0610422	0.212344	0.672961
Rv1762c	-	hypothetical protein	299.955	181.702	302.248	340.391	320.618	312.854	341.919	1.18324	0.24274	0.26402	0.457687	0.339432
Rv1765c	-	hypothetical protein	1154	1544.47	1181.01	1149.31	1038.1	1038.78	972.317	0.786933	-0.345686	0.121079	0.0464297	1.3332
Rv1766	-	hypothetical protein	340.334	214.739	249.075	245.108	457.467	381.788	493.828	1.88044	0.91107	0.146734	7.23998e-07	6.14026
Rv1767	-	hypothetical protein	185.64	152.795	170.714	141.282	208.206	177.107	263.738	1.39644	0.481751	0.244858	0.0423727	1.37291
Rv1768	PE_PGRS31	PE-PGRS family protein PE_PGRS31	1267.3	1073.69	1085.85	1297.82	1347.48	1461.93	1337	1.19929	0.262186	0.115584	0.0912569	1.03973
Rv1769	-	hypothetical protein	2016.45	1689	1847.07	1985.83	2252.64	2412.69	1911.48	1.19104	0.252221	0.152072	0.12852	0.891028
Rv1770	-	hypothetical protein	2813.18	3278.9	2879.75	2848.64	2706.19	2815.69	2349.89	0.873934	-0.194404	0.0816186	0.201909	0.694845
Rv1771	-	L-gulono-1,4-lactone dehydrogenase	2666.98	3431.69	2753.82	2748.1	2285.38	2480.03	2302.88	0.791203	-0.33788	0.13129	0.023613	1.62685
Rv1772	-	hypothetical protein	794.214	867.214	780.807	852.291	750.716	778.954	735.299	0.905874	-0.142617	0.0690611	0.27568	0.559595
Rv1773c	-	transcriptional regulator	540.32	384.052	526.136	530.957	609.956	589.121	601.698	1.24955	0.321403	0.165281	0.0825879	1.08308
Rv1774	-	oxidoreductase	469.101	346.886	380.609	358.133	548.863	636.314	543.805	1.59261	0.671393	0.040218	8.72994e-06	5.05899
Rv1775	-	hypothetical protein	979.019	867.214	1001.9	984.373	1018.55	1014.92	987.162	1.05858	0.0821256	0.0736859	0.614885	0.211206
Rv1776c	-	transcriptional regulator	575.313	582.272	587.705	622.955	540.554	541.927	576.463	0.925269	-0.112055	0.00281192	0.392688	0.405952
Rv1777	cyp144	cytochrome P450 Cyp144	144.979	123.888	198.7	151.796	122.187	128.323	144.982	0.833696	-0.262407	0.196358	0.262204	0.58136
Rv1778c	-	hypothetical protein	701.908	821.789	979.508	1003.43	477.017	458.146	471.561	0.501555	-0.99552	0.102722	5.55815e-15	14.2551
Rv1779c	-	integral membrane protein	3343.72	3989.18	4788.39	5030.95	1785.39	2927.04	1541.36	0.452894	-1.14276	0.288128	1.57994e-05	4.80136
Rv1780	-	hypothetical protein	1174.81	1317.34	1570.01	1342.51	1020.99	982.044	815.955	0.666451	-0.58543	0.110645	0.000207182	3.68365
Rv1781c	malQ	4-alpha-glucanotransferase	2336.69	2184.55	2331.23	2297.97	2310.8	2463.06	2432.52	1.05762	0.0808272	0.000795942	0.506923	0.295058
Rv1782	eccB5	ESX-5 type VII secretion system protein EccB5	5441.37	5942.48	5723.12	6447.71	4930.48	4833.86	4770.54	0.802442	-0.317531	0.0598466	0.00215095	2.66737
Rv1783	eccC5	ESX-5 type VII secretion system protein EccC5	14618.6	18323	15521	15710.5	12349.2	13278.8	12528.8	0.769995	-0.377078	0.102102	0.00216894	2.66375
Rv1785c	cyp143	cytochrome P450 Cyp143	1413.61	1779.85	1603.59	1514.67	1151.49	1162.86	1269.21	0.731619	-0.450835	0.107976	0.000472563	3.32554
Rv1786	-	ferredoxin	108.901	107.369	97.9508	114.34	130.495	101.81	101.438	1.04406	0.0622013	0.131103	0.896571	0.0474155
Rv1787	PPE25	PPE family protein PPE25	474.184	491.421	405.796	474.444	470.663	529.731	473.046	1.0742	0.103264	0.140259	0.57269	0.24208
Rv1788	PE18	PE family protein PE18	298.196	309.719	288.255	252.993	326.483	305.431	306.292	1.10252	0.1408	0.0653813	0.313611	0.503609
Rv1789	PPE26	PPE family protein PPE26	2877.09	2630.55	3022.48	3076.66	2906.09	3126.95	2499.82	0.977453	-0.0329007	0.134771	0.859016	0.065999
Rv1790	PPE27	PPE family protein PPE27	139.009	103.24	131.534	123.54	152.489	157.488	165.764	1.32772	0.408954	0.0875462	0.0576469	1.23922
Rv1791	PE19	PE family protein PE19	1137.06	1044.79	1407.69	1270.22	1075.73	956.592	1067.32	0.832633	-0.264246	0.173065	0.105	0.978812
Rv1793	esxN	ESAT-6 like protein EsxN	2924.98	2692.49	2994.49	2953.78	3018.01	3032.57	2858.56	1.03106	0.0441273	0.0626476	0.763771	0.117037
Rv1794	-	hypothetical protein	4417.32	3667.08	4340.62	4256.2	4650.43	4915.52	4674.05	1.16113	0.215532	0.0631302	0.0926629	1.03309
Rv1795	eccD5	ESX-5 type VII secretion system protein EccD	5018.89	3737.28	4491.74	4612.36	5472.01	6011.57	5788.38	1.34502	0.427632	0.064502	0.00170222	2.76898
Rv1796	mycP5	membrane-anchored mycosin MycP	6829.63	5228.06	6182.09	6894.56	7496.89	8159.66	7016.52	1.23865	0.308765	0.149027	0.0592192	1.22754
Rv1797	eccE5	ESX-5 type VII secretion system protein EccE	6946.45	5595.6	6554.31	6742.76	7444.11	8122.55	7219.39	1.20608	0.270325	0.0922276	0.050561	1.29618
Rv1798	eccA5	ESX-5 type VII secretion system protein EccA	5461.29	3510.15	5420.87	5370.03	6191.94	6570.47	5704.26	1.29128	0.368802	0.219189	0.0931299	1.03091
Rv1799	lppT	lipoprotein LppT	111.639	156.924	114.742	97.2545	107.036	87.4931	106.386	0.815661	-0.293959	0.205654	0.451457	0.345383
Rv1800	PPE28	PPE family protein PPE28	885.329	1044.79	965.515	998.173	786.394	710.55	806.553	0.76567	-0.385206	0.0406305	0.00239832	2.62009
Rv1801	PPE29	PPE family protein PPE29	311.854	115.629	128.735	61.7698	493.312	560.45	511.23	5.11212	2.35392	0.313917	0.00672773	2.17213
Rv1802	PPE30	PPE family protein PPE30	388.13	301.46	402.997	316.077	437.429	421.028	449.789	1.28192	0.358308	0.153509	0.0305873	1.51446
Rv1803c	PE_PGRS32	PE-PGRS family protein PE_PGRS32	287.901	289.071	263.068	308.192	265.39	318.157	283.531	1.00784	0.0112689	0.132044	0.985914	0.00616082
Rv1804c	-	hypothetical protein	150.656	222.998	184.707	126.168	128.54	82.1905	159.331	0.693165	-0.528728	0.452423	0.177506	0.750788
Rv1805c	-	hypothetical protein	2827.72	4468.22	3263.16	3196.26	2082.06	2051.05	1905.54	0.552604	-0.855681	0.133049	8.48663e-07	6.07126
Rv1806	PE20	PE family protein PE20	66.6214	86.7214	97.9508	65.7125	42.0322	36.0578	71.2538	0.596457	-0.745509	0.467623	0.0665304	1.17698
Rv1808	PPE32	PPE family protein PPE32	215.937	239.516	240.679	195.166	232.644	180.289	207.329	0.918414	-0.122784	0.10328	0.72418	0.140153
Rv1809	PPE33	PPE family protein PPE33	687.534	995.231	730.433	602.584	587.474	601.847	607.636	0.771807	-0.373689	0.225248	0.114729	0.940326
Rv1810	-	hypothetical protein	1687.51	2638.81	2062.56	2018.69	1128.03	1329.9	947.081	0.506693	-0.980817	0.179514	3.51125e-07	6.45454
Rv1811	mgtC	Mg2+ transport P-type ATPase MgtC	1090.29	1218.23	1220.19	1339.22	978.96	937.502	847.623	0.731697	-0.450682	0.105687	0.000395236	3.40314
Rv1812c	-	dehydrogenase	5124.02	5067.01	3369.51	6412.23	6324.39	6288.37	3282.62	1.07049	0.0982669	0.551384	0.824708	0.0837
Rv1813c	-	hypothetical protein	24135.2	28791.5	18666.6	33546.2	26085.9	27512.1	10209.1	0.787699	-0.344283	0.672877	0.438065	0.358462
Rv1814	erg3	membrane-bound C-5 sterol desaturase	741.112	768.104	680.058	822.721	692.066	825.617	658.108	0.958126	-0.0617134	0.179014	0.741728	0.129755
Rv1815	-	hypothetical protein	4219.93	4179.15	4304.24	4519.05	3987.69	4333.3	3996.15	0.947295	-0.0781149	0.0542851	0.507987	0.294148
Rv1816	-	HTH-type transcriptional regulator	2241.21	2291.92	2143.72	2462.9	2248.24	2176.72	2123.76	0.949289	-0.0750807	0.0717483	0.556328	0.254669
Rv1817	-	flavoprotein	621.112	664.864	741.627	625.583	577.699	504.809	612.09	0.833925	-0.26201	0.1541	0.125759	0.900463
Rv1818c	PE_PGRS33	PE-PGRS family protein PE_PGRS33	1394.87	1573.37	1536.43	1654.64	1270.74	1287.47	1046.54	0.756596	-0.402405	0.127354	0.00507387	2.29466
Rv1819c	bacA	vitamin B12 transport ATP-binding protein BacA	1022.23	858.955	923.536	948.889	1083.55	1158.62	1159.85	1.24553	0.316765	0.0140257	0.0104403	1.98129
Rv1820	ilvG	acetolactate synthase large subunit IlvG	1976.39	1924.39	2115.74	2236.85	1733.59	2103.02	1744.73	0.889175	-0.169461	0.101565	0.281169	0.551033
Rv1821	secA2	protein translocase subunit SecA	9777.77	10175.3	9912.62	10355.6	9269.58	9889.91	9063.58	0.927062	-0.109263	0.0559022	0.301694	0.520433
Rv1822	pgsA2	CDP-diacylglycerol--glycerol-3-phosphate 3-phosphatidyltransferase	830.153	759.845	786.405	810.892	819.14	933.26	871.374	1.11312	0.154605	0.0469902	0.29318	0.532865
Rv1823	-	hypothetical protein	920.948	718.549	856.369	852.948	1042.01	1056.28	999.532	1.27594	0.351565	0.0926452	0.00957991	2.01864
Rv1824	-	hypothetical protein	465.899	334.497	492.552	448.159	480.927	564.728	474.53	1.19211	0.253515	0.132201	0.249643	0.60268
Rv1825	-	hypothetical protein	1043.8	693.771	999.098	956.774	1203.78	1237.63	1171.73	1.36363	0.447456	0.164872	0.0120242	1.91994
Rv1826	gcvH	glycine cleavage system protein H	1305.73	1028.27	1463.66	1266.94	1316.2	1424.81	1334.52	1.08424	0.11669	0.117381	0.571043	0.243331
Rv1827	garA	glycogen accumulation regulator GarA	6392.37	7197.88	6794.98	6853.16	5914.82	5949	5644.39	0.839883	-0.25174	0.0299393	0.00779009	2.10846
Rv1828	-	HTH-type transcriptional regulator	5561.23	6070.5	5829.47	6527.88	4783.37	5315.34	4840.8	0.810703	-0.302755	0.0884809	0.0084762	2.0718
Rv1829	-	hypothetical protein	2702.77	3093.06	2681.05	2842.72	2562.01	2657.67	2380.07	0.881966	-0.181206	0.0839113	0.164769	0.783125
Rv1830	-	HTH-type transcriptional regulator	3328.14	3646.43	3999.19	3900.04	2841.09	2791.3	2790.77	0.729552	-0.454917	0.0480528	1.59551e-06	5.7971
Rv1831	-	hypothetical protein	2210.96	2911.36	2636.27	2678.44	1743.36	1744.56	1551.75	0.612646	-0.706876	0.0576741	8.21588e-10	9.08535
Rv1832	gcvB	glycine dehydrogenase	13965.8	17802.7	15383.9	17256.1	11073.1	10982.2	11296.7	0.661186	-0.596871	0.0580164	1.70258e-08	7.76889
Rv1833c	-	haloalkane dehalogenase	595.904	607.05	598.899	538.843	584.053	527.61	718.97	1.0492	0.0692882	0.182183	0.730432	0.13642
Rv1834	lipZ	hydrolase	317.001	396.441	243.478	333.162	312.309	378.607	238.007	0.954621	-0.0669998	0.352887	0.864321	0.0633249
Rv1835c	-	serine esterase	1670.25	1416.45	1458.07	1630.33	1891.94	1868.11	1756.6	1.2246	0.292316	0.0949068	0.0227755	1.64253
Rv1836c	-	hypothetical protein	8098.28	7718.21	7908.82	7945.96	8064.33	8777.95	8174.39	1.06124	0.085755	0.0334087	0.435362	0.36115
Rv1837c	glcB	malate synthase	16213.6	15948.5	16178.7	16183.7	16253.3	16562.2	16155.3	1.01366	0.0195747	0.0111871	0.860377	0.0653113
Rv1838c	vapC13	ribonuclease VapC13	732.869	702.03	901.147	844.406	657.854	663.357	628.419	0.796553	-0.328158	0.113533	0.0186647	1.72898
Rv1839c	vapB13	antitoxin VapB13	275.232	289.071	321.838	285.192	238.509	269.373	247.409	0.842862	-0.246631	0.021516	0.163349	0.786884
Rv1840c	PE_PGRS34	PE-PGRS family protein PE_PGRS34	354.019	272.553	352.623	344.991	418.367	381.788	353.795	1.18944	0.250277	0.182317	0.220353	0.65688
Rv1841c	-	hypothetical protein	1152.16	879.603	973.91	1003.43	1353.34	1472.54	1230.12	1.4197	0.505583	0.105306	0.000366526	3.4359
Rv1842c	-	hypothetical protein	2003.98	1812.89	1718.34	1626.38	2213.05	2501.24	2151.96	1.33129	0.41282	0.0733788	0.0010663	2.97212
Rv1843c	guaB1	inosine-5'-monophosphate dehydrogenase	3959.5	4455.83	3834.07	4233.86	3645.08	3984.38	3603.76	0.896953	-0.156896	0.106816	0.23431	0.630208
Rv1844c	gnd1	6-phosphogluconate dehydrogenase	4784.5	6219.16	6324.82	6448.37	3153.88	3560.18	3000.58	0.511502	-0.967187	0.0793978	1.30697e-17	16.8837
Rv1845c	blaR	sensor-transducer protein BlaR	3267.6	4253.48	3780.9	4377.11	2369.93	2823.11	2001.04	0.579632	-0.786792	0.20559	4.50426e-06	5.34638
Rv1846c	blaI	transcriptional repressor BlaI	2737.32	3654.69	3604.59	3396.02	1974.05	2129	1665.56	0.541384	-0.885276	0.0774369	1.65693e-10	9.7807
Rv1847	-	esterase	1030.81	846.566	808.793	862.805	1430.07	1311.34	925.309	1.45611	0.542117	0.20933	0.00983526	2.00721
Rv1848	ureA	urease subunit gamma	319.109	301.46	232.283	275.993	362.65	415.195	327.075	1.36454	0.448418	0.194134	0.0178104	1.74933
Rv1849	ureB	urease subunit beta	278.468	206.48	221.089	265.479	329.416	335.125	313.22	1.41081	0.496528	0.134504	0.00869178	2.06089
Rv1850	ureC	urease subunit alpha	1123.88	532.717	747.224	842.434	1502.9	1682.52	1435.47	2.17722	1.12249	0.210378	1.2327e-08	7.90914
Rv1851	ureF	urease accessory protein UreF	229.14	144.536	176.311	191.881	286.895	321.869	253.347	1.68142	0.749679	0.179358	0.00039488	3.40353
Rv1852	ureG	urease accessory protein UreG	351.121	227.127	344.227	302.935	420.322	431.103	381.01	1.40964	0.495329	0.186758	0.00992923	2.00308
Rv1853	ureD	urease accessory protein UreD	729.621	962.195	934.73	860.177	546.908	547.23	526.486	0.5878	-0.766603	0.0310368	1.81016e-10	9.74228
Rv1854c	ndh	NADH dehydrogenase	5382.27	9072.71	8602.88	7552.34	2071.8	2971.06	2022.82	0.280073	-1.83612	0.173781	7.31039e-22	21.1361
Rv1855c	-	oxidoreductase	1989.7	2849.42	2482.35	2267.08	1400.26	1530.33	1408.75	0.571052	-0.808305	0.110992	2.80966e-09	8.55135
Rv1856c	-	oxidoreductase	2048.27	3130.23	2152.12	2281.54	1516.09	1462.46	1747.2	0.624779	-0.678582	0.197942	0.000462015	3.33534
Rv1857	modA	molybdate ABC transporter substrate-binding lipoprotein ModA	1499.65	1540.34	1315.34	1527.16	1459.4	1528.21	1627.46	1.05299	0.0744876	0.0852829	0.642585	0.192069
Rv1858	modB	molybdenum ABC transporter permease ModB	621.253	602.92	601.698	545.414	637.815	676.614	663.056	1.12997	0.176285	0.0580528	0.167018	0.777237
Rv1859	modC	molybdenum ABC transporter ATP-binding protein ModC	1768.74	2217.59	2146.52	2089.66	1368	1442.31	1348.38	0.644382	-0.634012	0.035611	3.04805e-10	9.51598
Rv1860	apa	alanine/proline-rich secreted protein Apa	1249.22	929.158	898.348	1069.8	1586.47	1488.97	1522.55	1.58699	0.666295	0.0813615	3.26174e-07	6.48655
Rv1861	-	transmembrane protein	111.66	78.4622	97.9508	105.14	134.894	120.9	132.611	1.37951	0.464155	0.15442	0.0710209	1.14861
Rv1862	adhA	alcohol dehydrogenase A	926.764	1106.73	794.8	888.433	945.237	947.577	877.807	0.993067	-0.0100371	0.139282	0.998917	0.000470611
Rv1863c	-	integral membrane protein	3199.62	2651.2	3263.16	3310.6	3300.02	3503.44	3169.31	1.08106	0.112452	0.109628	0.509185	0.293124
Rv1864c	-	hypothetical protein	724.71	532.717	766.815	710.352	722.857	791.15	824.366	1.16344	0.218393	0.114483	0.28497	0.5452
Rv1865c	-	short-chain type dehydrogenase	270.698	222.998	305.047	264.164	264.901	274.145	292.932	1.0502	0.070665	0.121064	0.786406	0.104353
Rv1866	-	hypothetical protein	565.49	503.81	584.906	494.815	555.705	641.616	612.09	1.14264	0.192375	0.0565064	0.221899	0.653844
Rv1867	-	hypothetical protein	423.245	607.05	439.379	426.474	346.033	415.725	304.808	0.724125	-0.46569	0.211445	0.0459429	1.33778
Rv1868	-	hypothetical protein	1325.39	1428.84	1195	1115.8	1447.18	1391.94	1373.61	1.12651	0.171858	0.0837615	0.231969	0.63457
Rv1869c	-	reductase	4070.59	2671.85	2851.77	2908.44	5538.48	5166.87	5286.14	1.89651	0.923349	0.0639973	3.02712e-21	20.519
Rv1870c	-	hypothetical protein	4412.66	2907.23	3624.18	4031.46	5562.92	4893.78	5456.36	1.50651	0.591209	0.16708	0.000408566	3.38874
Rv1871c	-	hypothetical protein	13570.5	12814.1	12680.4	13662.9	14766	14632.6	12866.7	1.07937	0.110187	0.0973966	0.398444	0.399633
Rv1872c	lldD2	L-lactate dehydrogenase	81377	77533.1	79530.4	92557.4	81332.4	86744.4	70564.5	0.956015	-0.0648948	0.163656	0.724358	0.140047
Rv1873	-	hypothetical protein	3262.79	3031.12	3223.98	4047.23	2868.95	3480.11	2925.36	0.900225	-0.151643	0.170303	0.432945	0.363568
Rv1874	-	hypothetical protein	650.484	722.678	649.274	646.611	649.545	647.449	587.349	0.933507	-0.0992672	0.0476182	0.574501	0.240709
Rv1875	-	hypothetical protein	841.535	722.678	850.772	677.496	896.851	789.559	1111.86	1.24315	0.314001	0.237425	0.12498	0.90316
Rv1876	bfrA	bacterioferritin BfrA	954.533	1106.73	1334.93	1245.25	671.05	578.515	790.719	0.553386	-0.853643	0.173678	6.24992e-07	6.20413
Rv1877	-	MFS-type transporter	2331.69	2370.39	2532.73	2657.41	2134.85	2180.44	2114.36	0.850422	-0.233749	0.0522524	0.0270145	1.5684
Rv1878	glnA3	glutamine synthetase GlnA	830.184	788.752	875.96	930.489	794.703	790.09	801.11	0.919352	-0.121311	0.0672733	0.318957	0.496268
Rv1879	-	hypothetical protein	1707.28	2345.61	1959.02	2063.37	1368.98	1324.59	1182.12	0.608621	-0.716385	0.0756175	9.12093e-08	7.03996
Rv1880c	cyp140	cytochrome P450 Cyp140	4196.09	6128.31	5110.23	5016.49	2932.48	3246.26	2742.78	0.548846	-0.865526	0.118067	9.64298e-10	9.01579
Rv1881c	lppE	lipoprotein LppE	841.666	834.177	957.119	939.032	729.211	801.225	789.234	0.849594	-0.235155	0.019932	0.0665737	1.1767
Rv1882c	-	short-chain type dehydrogenase/reductase	1921.92	2093.7	2205.29	2258.54	1640.24	1786.98	1546.8	0.75852	-0.398742	0.0741139	0.000750138	3.12486
Rv1883c	-	hypothetical protein	4057.31	5323.04	4410.58	4883.1	3224.75	3419.66	3082.71	0.665479	-0.587534	0.110084	2.33318e-06	5.63205
Rv1884c	rpfC	resuscitation-promoting factor RpfC	7280.46	9915.15	8314.62	9012.47	5702.21	5948.47	4789.84	0.603494	-0.728589	0.128248	4.66318e-07	6.33132
Rv1885c	-	chorismate mutase	1128.57	1214.1	1181.01	1184.14	1047.87	1018.1	1126.21	0.891859	-0.165113	0.0469723	0.186525	0.729263
Rv1886c	fbpB	diacylglycerol acyltransferase/mycolyltransferase Ag85B	6240.18	4881.18	6310.83	6227.57	6468.57	6460.71	7092.22	1.14937	0.20084	0.108033	0.230792	0.63678
Rv1887	-	hypothetical protein	8239.13	7776.02	8524.51	8933.62	8398.63	7795.37	8006.65	0.959044	-0.0603316	0.0852948	0.646636	0.18934
Rv1890c	-	hypothetical protein	186.516	173.443	229.485	175.452	185.724	173.396	181.598	0.934883	-0.0971421	0.160132	0.733639	0.134517
Rv1891	-	hypothetical protein	1297.76	1362.76	1203.4	1478.53	1283.45	1260.96	1197.46	0.925131	-0.11227	0.107797	0.436444	0.360071
Rv1892	-	membrane protein	898.323	1214.1	887.154	937.06	777.108	769.94	804.574	0.773989	-0.369615	0.14391	0.0311017	1.50722
Rv1893	-	hypothetical protein	604.171	891.992	702.447	654.497	472.618	398.757	504.714	0.611885	-0.708668	0.166396	0.000194574	3.71091
Rv1894c	-	hypothetical protein	2848.98	5566.69	3607.39	3187.71	1487.75	1248.77	1995.6	0.382802	-1.38533	0.363461	3.70182e-07	6.43158
Rv1895	-	zinc-binding alcohol dehydrogenase	463.355	507.94	548.524	398.875	414.946	264.6	645.242	0.910296	-0.135592	0.505325	0.765001	0.116338
Rv1896c	-	S-adenosyl-L-methionine-dependent methyltransferase	582.928	549.236	666.065	554.614	571.345	517.005	639.305	0.976123	-0.0348645	0.17092	0.889014	0.0510915
Rv1897c	-	D-tyrosyl-tRNA(Tyr) deacylase	248.779	289.071	296.651	251.022	229.711	195.136	231.08	0.783904	-0.35125	0.140331	0.079869	1.09762
Rv1898	-	hypothetical protein	779.478	1540.34	811.592	742.551	587.963	478.826	515.6	0.511358	-0.967593	0.25766	0.00146835	2.83317
Rv1899c	lppD	lipoprotein LppD	4622.19	7354.8	5661.55	5355.57	3203.25	3227.17	2930.81	0.50954	-0.972733	0.120804	2.35432e-09	8.62813
Rv1900c	lipJ	lignin peroxidase LipJ	2198.54	2407.55	2233.28	2226.34	2159.28	2264.22	1900.6	0.920918	-0.118856	0.0737454	0.425923	0.370669
Rv1901	cinA	protein CinA	2214.51	2130.87	2311.64	2324.25	2108.94	2133.24	2278.14	0.963582	-0.0535206	0.0315768	0.665024	0.177163
Rv1902c	nanT	sialic acid-transport integral membrane protein NanT	1101.01	945.676	1007.49	1002.12	1179.35	1196.8	1274.65	1.23535	0.304914	0.0293101	0.00983526	2.00721
Rv1903	-	membrane protein	212.844	177.572	226.686	181.367	242.419	225.361	223.658	1.18068	0.239621	0.134886	0.187233	0.727618
Rv1904	-	hypothetical protein	2071.45	2308.44	2345.22	2409.68	1883.14	1853.79	1628.45	0.75961	-0.39667	0.083977	0.000839511	3.07597
Rv1905c	aao	D-amino acid oxidase	1563.67	1515.56	1695.95	1697.35	1443.27	1437.54	1592.32	0.911236	-0.134103	0.0527576	0.297169	0.526997
Rv1906c	-	hypothetical protein	2719.15	3101.32	3285.55	3266.57	2476.97	2106.73	2077.74	0.690059	-0.535209	0.107598	2.24523e-05	4.64874
Rv1907c	-	hypothetical protein	595.751	850.696	573.712	588.127	472.618	425.8	663.551	0.77612	-0.365647	0.296671	0.196989	0.705557
Rv1908c	katG	catalase-peroxidase	11644.3	18529.5	13290.5	12120.7	7377.64	5969.68	12577.8	0.590002	-0.761207	0.434589	0.0182619	1.73845
Rv1909c	furA	ferric uptake regulation protein FurA	886.147	1490.78	1032.68	971.888	552.284	392.924	876.322	0.521129	-0.940286	0.421481	0.0046194	2.33541
Rv1910c	-	hypothetical protein	267.085	235.387	279.859	279.278	260.991	247.632	299.365	1.01695	0.0242425	0.101345	0.988483	0.00503064
Rv1911c	lppC	lipoprotein LppC	860.328	1007.62	881.557	885.805	801.056	785.317	800.615	0.860182	-0.217286	0.0585275	0.104089	0.982597
Rv1912c	fadB5	oxidoreductase FadB	776.931	1358.64	789.203	790.521	570.368	583.818	569.04	0.586458	-0.769899	0.266116	0.0020456	2.68918
Rv1913	-	hypothetical protein	307.405	338.626	352.623	342.362	283.962	272.024	254.831	0.784451	-0.350245	0.0509549	0.020778	1.6824
Rv1914c	-	hypothetical protein	305.215	425.348	372.213	317.391	232.644	233.315	250.378	0.642482	-0.638272	0.154177	0.000405232	3.3923
Rv1915	aceAa	isocitrate lyase AceAa	2314.06	3134.36	2818.18	2507.59	1817.65	1797.06	1809.55	0.641155	-0.641255	0.0913175	7.21783e-07	6.14159
Rv1916	aceAb	isocitrate lyase AceAb	2129.99	3493.63	2611.09	2391.94	1403.68	1499.58	1380.05	0.504117	-0.98817	0.172923	3.20604e-08	7.49403
Rv1917c	PPE34	PPE family protein PPE34	976.51	1230.62	1088.65	948.232	824.028	777.894	989.636	0.793131	-0.334369	0.199647	0.0796132	1.09902
Rv1918c	PPE35	PPE family protein PPE35	1231.86	986.972	1239.78	998.173	1398.79	1361.18	1406.27	1.29189	0.369484	0.121368	0.00975692	2.01069
Rv1919c	-	hypothetical protein	989.004	846.566	1007.49	1024.46	1013.66	1010.15	1031.7	1.06149	0.0860846	0.0843217	0.642585	0.192069
Rv1920	-	membrane protein	650.76	763.974	758.419	765.551	536.644	552.002	527.971	0.706581	-0.501074	0.022812	1.10617e-05	4.95618
Rv1921c	lppF	lipoprotein LppF	311.619	412.959	383.407	323.306	231.177	256.116	262.748	0.669877	-0.578033	0.155314	0.00130041	2.88592
Rv1922	-	lipoprotein	375.884	499.68	397.4	434.36	294.714	321.869	307.282	0.693884	-0.527234	0.132562	0.000579074	3.23727
Rv1923	lipD	lipase LipD	2404.69	3241.73	2501.94	2698.81	1933.97	2214.9	1836.76	0.70899	-0.496162	0.16737	0.00222085	2.65348
Rv1924c	-	hypothetical protein	878.535	1189.32	1004.69	1058.63	660.297	717.974	640.294	0.620592	-0.688283	0.10693	1.38831e-07	6.85751
Rv1925	fadD31	fatty-acid--CoA ligase FadD31	27709.3	41163.8	35024.4	34790.2	18416	21028	15833.2	0.49809	-1.00552	0.137527	1.5897e-10	9.79869
Rv1926c	mpt63	immunogenic protein Mpt63	8131.94	13231.2	11491	10910.9	4369.4	4525.25	4263.85	0.369277	-1.43722	0.0828779	9.09959e-35	34.041
Rv1927	-	hypothetical protein	601.733	710.29	601.698	573.67	578.188	496.855	649.696	0.914662	-0.12869	0.155476	0.588775	0.230051
Rv1928c	-	short-chain type dehydrogenase/reductase	406.178	524.458	333.033	386.39	380.734	377.016	435.44	0.959248	-0.0600242	0.212586	0.887422	0.0518698
Rv1929c	-	hypothetical protein	719.421	1036.53	957.119	878.576	473.596	464.509	506.199	0.502852	-0.991793	0.100216	1.51913e-14	13.8184
Rv1930c	-	hypothetical protein	103.666	128.017	125.937	111.711	80.1545	96.5076	79.6657	0.70099	-0.512534	0.0853045	0.0351082	1.45459
Rv1931c	-	transcriptional regulator	86.2845	53.6847	75.562	82.1406	96.2832	114.536	95.4998	1.44909	0.535148	0.18203	0.0838599	1.07645
Rv1932	tpx	thiol peroxidase	2299.74	2713.14	2515.94	2445.16	2017.06	2260.5	1846.66	0.798024	-0.325497	0.0875494	0.0202477	1.69362
Rv1933c	fadE18	acyl-CoA dehydrogenase FadE18	2452.93	2618.16	2471.16	2749.41	2155.37	2501.24	2222.23	0.877546	-0.188454	0.104056	0.156164	0.80642
Rv1934c	fadE17	acyl-CoA dehydrogenase FadE17	245.351	152.795	195.902	208.966	321.596	304.37	288.479	1.63978	0.713504	0.181213	0.000164152	3.78476
Rv1935c	echA13	enoyl-CoA hydratase EchA13	65.0691	61.9439	53.1733	38.1133	78.6883	68.934	89.562	1.54789	0.630306	0.291038	0.01215	1.91542
Rv1936	-	monooxygenase	269.865	189.961	139.93	147.853	310.045	415.142	416.259	2.38924	1.25655	0.275643	0.000776487	3.10987
Rv1937	-	oxygenase	761.074	920.899	828.384	728.752	730.188	643.207	715.012	0.842768	-0.246793	0.107832	0.158419	0.800192
Rv1938	ephB	epoxide hydrolase EphB	152.8	214.739	134.332	112.368	159.82	142.64	152.899	0.986823	-0.0191363	0.252607	0.864756	0.0631063
Rv1939	-	oxidoreductase	94.2451	74.3326	92.3536	69.6553	112.412	118.248	98.4687	1.3926	0.47778	0.0697389	0.0365874	1.43667
Rv1940	ribA1	riboflavin biosynthesis protein RibA	407.607	355.145	327.435	336.448	478.483	489.431	458.696	1.39997	0.485398	0.0473538	0.000344006	3.46343
Rv1941	-	short-chain type dehydrogenase/reductase	1355.74	710.29	1315.34	1266.28	1628.51	1645.93	1568.08	1.47104	0.556832	0.293743	0.0296863	1.52744
Rv1942c	mazF5	toxin MazF5	649.804	437.737	783.606	628.869	716.503	704.187	627.924	1.10723	0.146958	0.266661	0.611648	0.213498
Rv1943c	mazE5	antitoxin MazE5	556.673	483.162	593.302	596.012	570.368	594.953	502.24	0.997061	-0.00424598	0.140421	0.925047	0.0338363
Rv1944c	-	hypothetical protein	289.908	165.184	316.241	297.678	305.956	344.14	310.251	1.23263	0.301742	0.266748	0.310995	0.507247
Rv1945	-	hypothetical protein	638.885	982.843	752.822	603.898	519.538	479.887	494.323	0.638473	-0.647302	0.182745	0.00282442	2.54907
Rv1946c	lppG	lipoprotein	305.132	342.756	349.824	274.021	295.203	287.932	281.057	0.894052	-0.16157	0.0967811	0.523839	0.280803
Rv1947	-	hypothetical protein	281.113	227.127	279.859	278.621	319.641	296.416	285.015	1.14697	0.197833	0.145762	0.346692	0.460056
Rv1948c	-	hypothetical protein	177.957	231.257	165.117	176.767	170.573	161.73	162.3	0.862969	-0.212619	0.123819	0.412278	0.38481
Rv1950c	-	hypothetical protein	106.976	107.369	153.923	96.5974	102.637	92.2655	89.0672	0.793456	-0.333777	0.216283	0.288609	0.53969
Rv1951c	-	hypothetical protein	214.28	247.775	223.887	210.28	214.56	196.197	192.979	0.885317	-0.175734	0.0255506	0.452434	0.344445
Rv1952	vapB14	antitoxin VapB14	66.8481	53.6847	81.1592	62.4269	67.4471	71.055	65.316	1.03319	0.0471049	0.150422	0.886215	0.0524609
Rv1953	vapC14	ribonuclease VapC14	222.362	148.665	240.679	243.136	219.447	248.693	233.554	1.10943	0.149821	0.191488	0.701481	0.153984
Rv1954c	-	hypothetical protein	1206.64	1709.65	962.716	1204.51	1146.6	1074.84	1141.54	0.867447	-0.205152	0.216718	0.445795	0.350865
Rv1955	higB	toxin HigB	341.066	400.57	347.026	333.162	303.023	282.099	380.515	0.893481	-0.162491	0.183286	0.520804	0.283326
Rv1956	higA	antitoxin HigA	240.085	309.719	218.29	225.394	217.981	193.015	276.108	0.912001	-0.132893	0.232003	0.721209	0.141939
Rv1957	-	SecB-like chaperone	356.894	156.924	204.297	290.449	505.428	476.796	507.466	2.28595	1.1928	0.254851	1.2852e-05	4.89103
Rv1958c	-	hypothetical protein	384.912	367.534	321.838	325.277	425.21	395.575	474.035	1.27613	0.351772	0.0996954	0.0260782	1.58372
Rv1959c	parE1	toxin ParE1	321.583	441.866	369.414	333.82	259.525	257.177	267.696	0.685004	-0.545816	0.129874	0.00180426	2.7437
Rv1960c	parD1	antitoxin ParD1	370.952	437.737	470.164	422.531	285.428	307.021	302.828	0.672923	-0.571486	0.0451113	5.17704e-05	4.28592
Rv1961	-	hypothetical protein	202.912	260.164	237.88	206.337	167.64	163.851	181.598	0.728425	-0.457148	0.136749	0.0226157	1.64559
Rv1962A	vapB35	antitoxin VapB35	215.571	227.127	251.873	234.594	217.981	179.759	182.093	0.812552	-0.299468	0.127159	0.120059	0.920604
Rv1962c	vapC35	ribonuclease VapC35	278.309	276.683	279.859	311.477	289.827	249.753	262.253	0.923751	-0.114424	0.0942187	0.473167	0.324986
Rv1963c	mce3R	transcriptional repressor Mce3R	514.606	677.253	534.531	509.929	466.753	452.843	446.326	0.793351	-0.333969	0.107959	0.0604492	1.21861
Rv1964	yrbE3A	integral membrane protein	124.615	82.5918	69.9648	79.5121	203.614	109.084	202.922	2.22184	1.15176	0.229116	0.00170514	2.76824
Rv1965	yrbE3B	integral membrane protein	197.947	144.536	53.1733	56.5128	541.846	289.084	102.531	3.67184	1.8765	0.464921	0.000853151	3.06897
Rv1966	mce3A	Mce family protein Mce3A	191.277	144.536	64.3676	77.5408	293.839	265.447	301.932	3.00659	1.58813	0.32721	0.000754784	3.12218
Rv1967	mce3B	Mce family protein Mce3B	73.9345	74.3326	81.1592	66.3696	66.9583	80.0695	74.7175	0.999476	-0.00075545	0.0933763	0.906089	0.0428293
Rv1968	mce3C	Mce family protein Mce3C	55.1435	49.5551	78.3606	56.5128	40.566	58.859	47.0077	0.793981	-0.332823	0.045703	0.344702	0.462556
Rv1969	mce3D	Mce family protein Mce3D	72.5773	90.851	97.9508	88.0548	47.8972	64.6919	46.0181	0.572886	-0.80368	0.11053	0.00328828	2.48303
Rv1970	lprM	Mce family lipoprotein LprM	73.1829	119.758	55.9719	74.9123	66.4696	70.5248	51.4611	0.75189	-0.411406	0.3543	0.302218	0.519679
Rv1971	mce3F	Mce family protein Mce3F	99.8594	177.572	75.562	118.283	70.8683	74.2366	82.6346	0.613164	-0.705655	0.378857	0.0259752	1.58544
Rv1972	-	Mce associated membrane protein	51.9817	86.7214	44.7775	55.1985	40.0773	37.1183	47.9973	0.670566	-0.576549	0.293159	0.13025	0.885222
Rv1973	-	Mce associated membrane protein	43.8022	66.0735	44.7775	44.0274	35.1898	37.1183	35.6269	0.696902	-0.520973	0.207202	0.186141	0.730157
Rv1974	-	membrane protein	102.497	57.8143	50.3747	44.6845	154.701	178.709	128.699	3.02282	1.5959	0.121841	0.000118762	3.92532
Rv1975	-	hypothetical protein	146.873	177.572	173.513	189.252	95.3057	120.9	124.694	0.630901	-0.664514	0.114461	0.00119267	2.92348
Rv1976c	-	hypothetical protein	336.831	536.847	419.789	423.189	201.364	250.283	189.515	0.46467	-1.10572	0.194779	9.12365e-09	8.03983
Rv1977	-	hypothetical protein	1024.24	1437.1	1253.77	1293.22	717.481	762.516	681.364	0.542498	-0.88231	0.0849706	3.79552e-13	12.4207
Rv1978	-	hypothetical protein	466.02	553.365	484.157	542.128	407.615	389.742	419.111	0.770087	-0.376907	0.0370194	0.00580888	2.23591
Rv1979c	-	permease	1144.05	941.547	1161.42	1165.08	1207.21	1074.84	1314.24	1.10044	0.138078	0.136807	0.479887	0.318861
Rv1980c	mpt64	immunogenic protein Mpt64	2754.84	2791.6	3394.69	3676.61	2155.86	1858.04	2652.22	0.675878	-0.565166	0.151845	0.00420793	2.37593
Rv1981c	nrdF1	ribonucleoside-diphosphate reductase subunit beta NrdF1	3111.15	1833.54	2289.25	1939.18	4149.46	3879.92	4575.58	2.07935	1.05614	0.150093	8.33625e-14	13.079
Rv1982A	vapB36	antitoxin VapB36	309.617	412.959	288.255	393.618	282.007	213.165	267.696	0.696791	-0.521203	0.0393233	0.0159806	1.79641
Rv1982c	vapC36	ribonuclease VapC36	586.652	619.439	612.892	626.24	549.352	512.763	599.224	0.89388	-0.161847	0.0560837	0.278276	0.555524
Rv1983	PE_PGRS35	PE-PGRS family protein PE_PGRS35	952.182	1020.01	1015.89	1039.57	934.973	836.222	866.426	0.857632	-0.221569	0.0490171	0.0726896	1.13853
RV1984a	-	hypothetical protein	104.579	94.9806	128.735	118.283	89.9295	119.839	75.7071	0.834728	-0.260622	0.184356	0.353087	0.452119
Rv1984c	cfp21	cutinase	734.277	776.363	716.44	780.007	724.323	714.792	693.735	0.93842	-0.0916947	0.0480808	0.489385	0.31035
Rv1985c	-	HTH-type transcriptional regulator	489.852	565.754	682.857	538.843	369.982	419.967	361.712	0.644302	-0.63419	0.0374285	0.000122961	3.91023
Rv1986	-	amino-acid transporter	316.947	284.942	375.011	292.421	301.068	333.534	314.704	0.99678	-0.00465367	0.0875973	0.988904	0.0048457
Rv1987	-	chitinase	1009.02	1247.14	1038.28	935.746	1006.33	959.243	867.416	0.879493	-0.185256	0.0659169	0.344702	0.462556
Rv1988	erm(37)	23S rRNA methyltransferase	929.138	1499.04	1007.49	1058.63	636.837	713.732	659.097	0.563696	-0.827012	0.221486	1.80086e-05	4.74452
Rv1989c	-	hypothetical protein	632.335	966.324	761.217	734.666	461.377	400.347	470.077	0.540897	-0.886573	0.124247	1.39191e-07	6.85639
Rv1990c	-	transcriptional regulator	469.804	640.087	635.281	615.069	327.949	262.479	337.961	0.491098	-1.02592	0.123758	1.1125e-10	9.9537
Rv1991A	mazE6	antitoxin MazE6	231.907	379.922	240.679	297.021	144.669	149.534	179.619	0.516358	-0.953555	0.229215	1.04138e-05	4.98239
Rv1991c	mazF6	mRNA interferase MazF6	324.939	512.069	416.99	433.045	170.573	212.105	204.855	0.431341	-1.2131	0.188562	9.33061e-13	12.0301
Rv1992c	ctpG	cation transporter ATPase G	2688.28	4538.42	3769.7	2880.84	1480.9	1458.75	2001.04	0.441569	-1.17929	0.330057	1.65896e-07	6.78017
Rv1993c	-	hypothetical protein	474.261	875.473	775.21	527.671	189.145	200.969	277.098	0.306292	-1.70702	0.390727	1.81298e-11	10.7416
Rv1994c	cmtR	HTH-type transcriptional regulator CmtR	734.305	1610.54	1340.53	620.326	242.907	232.785	358.743	0.233644	-2.09762	0.615247	3.13934e-09	8.50316
Rv1995	-	hypothetical protein	144.474	268.423	218.29	153.767	67.4471	53.0261	105.891	0.353429	-1.50051	0.493171	1.24464e-05	4.90496
Rv1996	-	universal stress protein	41147.8	67192.6	43067.5	64027	29406.4	32979.1	10214	0.416552	-1.26343	0.662184	0.00215887	2.66577
Rv1997	ctpF	cation transporter ATPase F	30352.4	32144.7	27518.6	42619.2	31476.3	37367.5	10988.4	0.780508	-0.357515	0.733107	0.617594	0.209297
Rv1998c	-	hypothetical protein	8215.92	8465.66	7726.92	13319.3	8022.78	8669.78	3091.13	0.670364	-0.576983	0.72064	0.176743	0.752658
Rv1999c	-	transporter	284.504	268.423	237.88	330.534	350.432	291.644	228.111	1.03985	0.0563767	0.292625	0.917729	0.0372854
Rv2000	-	hypothetical protein	248.48	198.22	291.054	194.509	275.653	237.027	294.417	1.18034	0.239203	0.279941	0.296139	0.528504
Rv2001	-	hypothetical protein	235.868	260.164	243.478	196.48	253.66	240.739	220.689	1.02137	0.0305124	0.0649465	0.740613	0.130408
[truncated: 1,982 more rows]

## Sheet: Hm Downregulated Genes
Genes downregulated only in Heme	geneName	geneProduct	Fold Change (Hm/Fe) This Study
rv0067c	-	transcriptional regulator	2.2322
rv0078A	-	hypothetical protein	2.05503
rv0078B	-	hypothetical protein	2.00236
rv0095c	-	hypothetical protein	2.13653
rv0116c	ldtA	L,D-transpeptidase LdtA	2.08647
rv0188	-	transmembrane protein	2.24607
rv0195	-	two component transcriptional regulator	2.92939
rv0211	pckA	phosphoenolpyruvate carboxykinase	1.98642
rv0271c	fadE6	acyl-CoA dehydrogenase FadE6	2.02589
rv0277c	vapC25	ribonuclease VapC25	2.14234
rv0311	-	hypothetical protein	2.63013
rv0338c	-	iron-sulfur-binding reductase	2.14359
rv0341	iniB	isoniazid inducible protein IniB	2.15834
rv0399c	lpqK	lipoprotein LpqK	2.00489
rv0400c	fadE7	acyl-CoA dehydrogenase FadE7	1.99987
rv0457c	-	peptidase	1.97266
rv0569	-	hypothetical protein	2.17852
rv0575c	-	oxidoreductase	4.98624
rv0678	-	hypothetical protein	2.0058
rv0679c	-	hypothetical protein	2.12745
rv0805	-	3',5'-cyclic adenosine monophosphate phosphodiesterase CpdA	2.16118
rv0810c	-	hypothetical protein	2.01913
rv0826	-	hypothetical protein	2.61053
rv0827c	kmtR	HTH-type transcriptional regulator KmtR	11.3192
rv0828c	-	deaminase	5.37117
rv0841	-	transmembrane protein	1.97492
rv0842	-	integral membrane protein	1.97819
rv0941c	-	hypothetical protein	2.6274
rv0942	-	hypothetical protein	1.96261
rv1028c	kdpD	sensor protein KdpD	2.00224
rv1042c	-	ID-like 2 transposase	2.24304
rv1057	-	hypothetical protein	2.16103
rv1063c	-	NTE family protein	1.96333
rv1076	lipU	lipase LipU	2.49244
rv1149	-	transposase	2.08922
rv1159A	-	pterin-4-alpha-carbinolamine dehydratase	2.23216
rv1177	fdxC	ferredoxin FdxC	2.03882
rv1187	rocA	pyrroline-5-carboxylate dehydrogenase RocA	2.76632
rv1188	-	proline dehydrogenase	2.13103
rv1303	-	hypothetical protein	2.32643
rv1304	atpB	ATP synthase subunit A	2.11057
rv1332	-	transcriptional regulator	1.95658
rv1373	-	glycolipid sulfotransferase	2.07964
rv1375	-	hypothetical protein	2.96563
rv1398c	vapB10	antitoxin VapB10	1.96703
rv1403c	-	methyltransferase	3.12844
rv1404	-	transcriptional regulator	2.3496
rv1405c	-	methyltransferase	8.35439
rv1451	-	protoheme IX farnesyltransferase	2.18356
rv1501	-	hypothetical protein	1.95902
rv1540	-	RNA pseudouridine synthase	2.00836
rv1584c	-	phage protein	2.09307
rv1593c	-	hypothetical protein	2.37845
rv1600	hisC1	histidinol-phosphate aminotransferase	1.96623
rv1620c	cydC	cytochrome biosyntheisis ATP-bindingprotein/permease CydC	2.81675
rv1621c	cydD	cytochrome biosyntheisis ABC transporter ATP-binding protein/permease CydD	3.00992
rv1622c	cydB	cytochrome D ubiquinol oxidase subunit II CydB	5.86964
rv1623c	cydA	cytochrome D ubiquinol oxidase subunit I CydA	3.1628
rv1625c	cya	adenylyl cyclase	2.21613
rv1671	-	membrane protein	2.34331
rv1682	-	hypothetical protein	2.54862
rv1734c	-	hypothetical protein	2.16115
rv1735c	-	membrane protein	2.01554
rv1738	-	hypothetical protein	2.06287
rv1739c	-	sulfate ABC transporter permease	2.17624
rv1778c	-	hypothetical protein	1.98089
rv1779c	-	integral membrane protein	2.06383
rv1854c	ndh	NADH dehydrogenase	3.34838
rv1894c	-	hypothetical protein	2.38873
rv1925	fadD31	fatty-acid--CoA ligase FadD31	1.96136
rv1926c	mpt63	immunogenic protein Mpt63	2.65236
rv1976c	-	hypothetical protein	2.05315
rv1990c	-	transcriptional regulator	1.98254
rv1991c	mazF6	mRNA interferase MazF6	2.225
rv1992c	ctpG	cation transporter ATPase G	2.14387
rv1993c	-	hypothetical protein	2.93629
rv1994c	cmtR	HTH-type transcriptional regulator CmtR	3.4385
rv1995	-	hypothetical protein	2.41789
rv1996	-	universal stress protein	2.05226
rv2025c	-	cation efflux system protein	3.84407
rv2042c	-	hypothetical protein	1.96789
rv2069	sigC	ECF RNA polymerase sigma factor SigC	1.9875
rv2107	PE22	PE family protein PE22	2.25767
rv2194	qcrC	ubiquinol-cytochrome C reductase cytochrome subunit C	2.56232
rv2195	qcrA	ubiquinol-cytochrome C reductase rieske iron-sulfur subunit	2.19329
rv2234	ptpA	protein-tyrosine-phosphatase	2.10935
rv2235	-	transmembrane protein	2.04173
rv2269c	-	hypothetical protein	2.31449
rv2270	lppN	lipoprotein LppN	2.06518
rv2281	pitB	phosphate permease	2.34182
rv2390c	-	hypothetical protein	2.21445
rv2428	ahpC	alkyl hydroperoxide reductase subunit C	1.99839
rv2438c	nadE	glutamine-dependent NAD(+) synthetase	1.99786
rv2451	-	proline/serine-rich protein	2.24351
rv2454c	-	2-oxoglutarate oxidoreductase subunit KorB	1.98883
rv2455c	-	2-oxoglutarate oxidoreductase subunit KorA	2.05467
rv2481c	-	hypothetical protein	2.05267
rv2497c	bkdA	branched-chain keto acid dehydrogenase E1 component subunit alpha	2.12525
rv2557	-	hypothetical protein	2.23421
rv2558	-	hypothetical protein	2.83394
rv2621c	-	transcriptional regulator	2.01958
rv2622	-	methyltransferase	1.99484
rv2624c	-	universal stress protein	2.0508
rv2645	-	hypothetical protein	2.18593
rv2658c	-	prophage protein	1.98205
rv2780	ald	L-alanine dehydrogenase	4.04088
rv2830c	vapB22	antitoxin VapB22	2.0737
rv2884	-	transcriptional regulator	2.30984
rv2925c	rnc	ribonuclease III	2.12968
rv3010c	pfkA	6-phosphofructokinase	2.14314
rv3080c	pknK	serine/threonine-protein kinase PknK	3.06956
rv3126c	-	hypothetical protein	2.51024
rv3130c	tgs1	diacyglycerol O-acyltransferase	2.08041
rv3139	fadE24	acyl-CoA dehydrogenase FadE24	3.23736
rv3140	fadE23	acyl-CoA dehydrogenase FadE23	3.1444
rv3182	-	hypothetical protein	2.19519
rv3183	-	transcriptional regulator	2.62945
rv3269	-	hypothetical protein	2.16544
rv3502c	-	short-chain type dehydrogenase/reductase	3.08975
rv3503c	fdxD	ferredoxin FdxD	2.43514
rv3504	fadE26	acyl-CoA dehydrogenase FadE26	2.19512
rv3532	PPE61	PPE family protein PPE61	2.01778
rv3545c	cyp125	steroid C26-monooxygenase	2.06734
rv3616c	espA	ESX-1 secretion-associated protein EspA	2.09674
rv3746c	PE34	PE family protein PE34	5.12739
rv3841	bfrB	bacterioferritin BfrB	30.1001
rv3842c	glpQ1	glycerophosphoryl diester phosphodiesterase	14.2499
rv3848	-	transmembrane protein	6.17204
rv3852	hns	histone-like protein Hns	2.04271
rv3875	esxA	ESAT-6 protein EsxA	2.2382
rv3876	espI	ESX-1 secretion-associated protein EspI	2.74907
rv3877	eccD1	ESX-1 secretion system protein EccD1	2.04935
rv3902c	-	hypothetical protein	2.27117
rvnc0005	B55	-	2.0616
rvnc0036	MTS1338	-	2.01987

## Sheet: Table S1
GENES SPECIFICALLY UPREGULATED ONLY IN HEME																								Heme upregulated Genes Also upregulated in Low Iron
gene	FC=Hm/Fe	pvalue		gene	FC=Hm/Fe	pvalue		gene	FC=Hm/Fe	p value		gene	FC=Hm/Fe	p value		gene	FC=Hm/Fe	p value		gene	FC=Hm/Fe	p value		Gene	FC = Hm/FeCi	p values
Cell Wall & Cell Processes				Unknown				Metabolism & Respiration				Metabolism & Respiration				pe/ppe				Virulence & Detoxification				ldtA	2.2	4e-07
rv0194	2.2	0.000688752		rv0047c	2.3	3.48233e-20		gmhB	2.4	8.13543e-13		cobK	2.2	3.00894e-05		ppe17	2.2	2.61051e-05		hsp	4.1	0.00542186		eccB3	2.3	5e-09
rv0541c	2.4	1.65363e-16		rv0185	2.2	4.44279e-13		rv0125	2.5	0.000702111		cobM	2.7	0.00163107		pe11	2.3	0.296689		clpB	2.9	0.000310323		mycP3	2.1	2e-06
mce2C	2.7	0.00946912		rv0481c	3.7	1.13124e-23		fadD5	2.3	6.94858e-22		cobL	2.1	0.00654166		ppe38	3.8	0.00241801		rv1085c	3.2	7.27193e-06		rv0338c	2.2	8e-12
lprL	2.1	0.00576737		rv0762c	2	0.000802039		rv0303	2.5	4.7858e-17		pdxH	2.2	0.000492713		ppe49	2.1	0.00735764		rv2653c	2.3	0.00925047		mmpL4	2.1	1e-10
rv0603	5.3	7.81508e-05		rv0790c	2.4	0.00209545		rv0315	2.3	1.53907e-10		clpC2	2.7	0.000354983		ppe51	3.1	0.000799887		rv2654c	2.6	0.0035464		mmpS4	2.3	2e-10
rv0841	2.4	4.22928e-06		rv0791c	2.5	0.00106898		rv0316	2.6	6.48337e-16		rv2913c	2.2	0.00382234		ppe57	2.1	0.00624406		vapB21	2.1	0.000184041		rv0465c	3	6e-08
lprA	2.1	0.000636984		rv1268c	4.6	0.000724358		rv0331	2.9	0.00166714		pks1	2.3	7.23179e-07		ppe62	2.3	0.00060262		mesT	5.4	0.000606065		mmpS5	2	2e-05
rv1707	2.1	0.000280679		rv1716	2.2	7.98353e-10		rv0373c	3.7	0.00524961		fadD22	3	2.83285e-12		ppe64	2.2	0.000328157						lipX	2.3	0.002
cut1	3.5	0.000838478		rv1752	2.1	1.20371e-11		rv0374c	4.9	0.00882012		rv2949c	3.6	1.43092e-10										rv1184c	2.1	8e-05
rv1936	2.4	0.000776487		rv2052c	2.3	1.58289e-10		rv0375c	4.2	0.00897771		fadD29	3	2.95258e-10		gene	FC=Hm/Fe	pvalue		gene	FC=Hm/Fe	p value		mbtL	2.4	0.0001
rv1957	2.3	1.2852e-05		rv2189c	2.5	2.6253e-09		thiD	2	0.00798995		rv2952	2.1	4.98467e-06		Regulatory Proteins				Insertion Seq & Phages				mbtM	2.2	1e-07
yrbE3A	2.2	0.00170514		rv2226	2.3	2.23647e-10		rv0428c	2	3.32034e-12		rv2959c	2.2	8.36066e-05		rv1129c	4	3.27396e-11		rv1573	4.8	0.000390159		mbtN	2.6	9e-10
yrbE3B	3.7	0.000853151		rv2331A	2.2	3.27088e-05		murB	2.4	1.1043e-23		rv3031	2.4	1.77534e-06		sigE	2.9	0.000893338		rv1574	13.2	0.000145579		mbtK	6.4	3e-18
mce3A	3	0.000754784		rv2466c	3.7	0.000626299		rv0560c	2.2	0.0090629		rv3032	2.1	3.57055e-11		pknH	5.4	0.000345371		rv1575	3.2	0.000866456		irtA	9.6	3e-21
rv1974	3	0.00119267		rv2647	3.9	0.0015227		rv0565c	2.1	0.0048643		rv3037c	2.1	5.07584e-09		embR	6.5	0.000926011		rv1582c	2	0.00864206		irtB	8.3	1e-14
rv2254c	3.5	0.000289681		rv2817	2.9	1.42908e-09		rv0763c	2.2	0.00354483		rv3174	4.7	0.000590879		rv1395	2.8	0.00781218		rv2646	2.4	0.00209213		rv1519	9.3	1e-35
narK1	3.4	5.84727e-11		rv3054c	6	0.000971875		aldA	2.3	0.001665		rv3175	5.2	0.000593036		rv2258	2.1	5.58893e-09		rv2812	3.2	0.000486216		rv1520	2.2	8e-14
cysW	2.3	2.22047e-05		rv3094c	4.4	1.25979e-11		rv0769	2.1	0.00702434		rv3178	2.2	0.00384619		rv2642	3.4	0.00493622		rv3640c	2.1	0.00992667		frdA	2.6	1e-06
rv2599	2.2	0.000278858		rv3486	2.3	1.17076e-12		rv0770	2.5	0.000366526		rubA	2.1	0.00965366		rv3095	2.4	5.44319e-07						hisE	3.8	3e-06
cadI	2	0.000166886		rv3603	2	3.62502e-09		ggtA	2.5	2.80094e-13		pmmB	2.3	2.90043e-16		rv3167c	2.6	0.000131808						ppe37	7.8	3e-06
arsC	4.1	0.00837234		rv3686c	2.6	5.15181e-09		grcC2	2.2	0.000384264		rv3312A	3	7.30164e-07										rv2377c	2.6	1e-06
arsB1	2	0.000233842		rv3822	2.6	5.17531e-17		prpD	3.7	2.00702e-11		nagA	2.2	3.00665e-11										mbtG	4.9	6e-14
rv2767c	2.2	0.00087263						prpC	2.2	1.91076e-05		idsB	2.5	2.35383e-10										mbtF	4.2	9e-12
ugpC	2.1	0.000904639						pks3	2.5	2.89945e-11		rv3485c	2.1	0.0168099										mbtE	3.9	5e-09
ugpB	3.3	0.000304948						rv1714	2.5	0.00377945		lipF	2.2	8.75422e-06										mbtD	5.5	1e-10
ugpE	4.6	1.05398e-07						fadB3	2.5	4.90103e-06		rv3741c	2.2	1.06211e-08										mbtC	5.6	4e-12
ugpA	2.7	1.96726e-09						ureC	2.2	1.2327e-08		rv3752c	2	9.07323e-05										mbtB	8.8	5e-21
rv3312A	3	7.30164e-07						nrdF1	2.1	8.33625e-14														mbtA	14.8	2e-35
rv3446c	2.8	0.000826582																						mbtJ	13.3	5e-33
eccC4	7.5	0.000886819																						mbtI	38.4	8e-58
eccD4	3.5	0.000238615																						rv2621c	2.1	2e-06
mycP4	3	0.000818296																						rv3402c	11.9	2e-31
eccB4	2.4	1.67455e-05																						rv3403c	6.8	8e-15
rv3657	2.1	3.13409e-07																						rv3839	4.3	6e-08
rv3921c	2.3	1.51811e-08																						ethA	3.7	1e-14
rv3922c	2.6	5.74852e-08
