# Supplementary material for: Role of the Mycobacterium tuberculosis ESX-4 Secretion System in Heme Iron Utilization and Pore Formation by PPE Proteins
Source: mSphere. 2023 Feb 7;8(2):e00573-22. doi: 10.1128/msphere.00573-22 (PMC10117145; doi:10.1128/msphere.00573-22)
Supplement: TABLE S2 [file msphere.00573-22-s0008.xlsx]

## Sheet: Mass Spec Settings
	Orbitrap Fusion Method Summary
	Creator: THERMO-51BK0ULH\Administrator Last Modified: 12/09/2020 10:58:17 by THERMO-51BK0ULH\Administrator
	Global Settings
		Use Static Source Gasses
		Use Ion Source Settings from Tune = Not Checked
		Method Duration (min)= 133
		Ion Source Type = NSI
		Spray Voltage = Static
		Spray Voltage: Positive Ion (V) = 1900
		Spray Voltage: Negative Ion (V) = 600
		Gas Mode = Static
		Infusion Mode (LC)= False
		Sweep Gas (Arb) = 0
		Ion Transfer Tube Temp (°C) = 275
		APPI Lamp = Not in use
		FAIMS Mode = Not Installed
		Application Mode = Peptide
		Pressure Mode = Standard
		Default Charge State = 2
		Advanced Peak Determination = True
	Experiment 1
		Experiment Name = Universal Method
		Start Time (min) = 14
		End Time (min) = 133
		Cycle Time (sec) = 5
			Scan MasterScan
				Desired minimum points across the peak = 6
				MSn Level = 1
				Use Wide Quad Isolation = True
				Detector Type = Orbitrap
				Orbitrap Resolution = 120K
				Mass Range = Normal
				Scan Range (m/z) = 375-1575
				Maximum Injection Time (ms) = 50
				AGC Target = 500000
				Normalized AGC Target = 125%
				Microscans = 1
				Maximum Injection Time Type = Custom
				RF Lens (%) = 60
				Use ETD Internal Calibration = False
				DataType = Centroid
				Polarity = Positive
				Source Fragmentation = False
				Scan Description =
				Enhanced Resolution Mode = Off
			Filter MIPS
				Relax Restrictions when too few Precursors are Found = True
				MIPS Mode = Peptide
			Filter ChargeState
				Include charge state(s) = 2-6
				Include undetermined charge states = False
			Filter DynamicExclusion
				Exclude after n times = 1
				Exclusion duration (s) = 45
				Mass Tolerance = ppm
				Mass tolerance low = 10
				Mass tolerance high = 10
				Use Common Settings = False
				Exclude isotopes = True
				Perform dependent scan on single charge state per precursor only = False
			Data Dependent Properties
				Data Dependent Mode= Cycle Time
	Scan Event 1
			Scan ddMSnScan
				Desired minimum points across the peak = 6
				MSn Level = 2
				Isolation Mode = Quadrupole
				Enable Intelligent Product Acquisition for MS2 Isolation = False
				Isolation Window = 0.8
				Isolation Offset = Off
				Reported Mass = Original Mass
				Multi-notch Isolation = False
				Scan Range Mode = Auto
				Scan Priority= 1
				Collision Energy Mode = Fixed
				ActivationType = HCD
				Collision Energy (%) = 32
				Detector Type = IonTrap
				Ion Trap Scan Rate = Rapid
				Maximum Injection Time (ms) = 35
				AGC Target = 10000
				Inject ions for all available parallelizable time = False
				Normalized AGC Target = 100%
				Microscans = 1
				Maximum Injection Time Type = Dynamic
				Use ETD Internal Calibration = False
				DataType = Centroid
				Polarity = Positive
				Source Fragmentation = False
				Scan Description =
				Time Mode = Unscheduled
				Enhanced Resolution Mode = Off

## Sheet: Raw LFQ Data
Protein IDs	Majority protein IDs	Fasta headers	Symbol color	Symbol type	Symbol size	Show label	LFQ intensity 1854_WT_FeCi	LFQ intensity 1854_WT_FeCi_2	LFQ intensity 1854_WT_FeCi_3	LFQ intensity 1854_WT_FeCi_4r	LFQ intensity 1854_WT_FeCi_5r	LFQ intensity 1854_eccC4_FeCi	LFQ intensity 1854_EccC4_FeCi_2	LFQ intensity 1854_EccC4_FeCi_3	LFQ intensity 1854_EccC4_FeCi_4	LFQ intensity 1854_EccC4_FeCi_5	LFQ intensity 1854_WT_Hm	LFQ intensity 1854_WT_Hm_2	LFQ intensity 1854_WT_Hm_3	LFQ intensity 1854_WT_Hm_4	LFQ intensity 1854_WT_Hm_5	LFQ intensity 1854_eccC4_Hm	LFQ intensity 1854_EccC4_Hm_2	LFQ intensity 1854_EccC4_Hm_3	LFQ intensity 1854_EccC4_Hm_4r	LFQ intensity 1854_EccC4_Hm_5
A0A089QRB9	A0A089QRB9	sp|A0A089QRB9|MSL3_MYCTU Mycolipanoate synthase OS=Mycobacterium tuberculosis (strain ATCC 25618 / H37Rv) OX=83332 GN=msl3 PE=1 SV=2	Color2 [DarkGray]	1	4		24.9209	24.7481	24.9924	24.9839	25.2418	25.8806	25.9081	25.9112	25.957	25.9476	24.9846	24.9969	24.6351	21.9545	23.1817	26.2604	26.3022	25.9324	25.8966	25.926
I6WXK4	I6WXK4	sp|I6WXK4|PTPB_MYCTU Triple specificity protein phosphatase PtpB OS=Mycobacterium tuberculosis (strain ATCC 25618 / H37Rv) OX=83332 GN=ptpB PE=1 SV=1	Color2 [DarkGray]	1	4		21.9739	21.7776	22.0052	22.0135	NaN	23.3433	23.2905	23.2595	23.4606	23.536	22.55	22.3222	22.2544	21.5073	21.9388	23.3871	23.7987	23.8387	23.8279	23.7494
I6WYU2	I6WYU2	tr|I6WYU2|I6WYU2_MYCTU Uncharacterized protein OS=Mycobacterium tuberculosis (strain ATCC 25618 / H37Rv) OX=83332 GN=Rv0597c PE=1 SV=1	Color2 [DarkGray]	1	4		20.133	19.7861	19.8194	19.9942	20.0921	NaN	19.9694	20.1717	NaN	NaN	20.1889	NaN	NaN	NaN	NaN	NaN	NaN	NaN	NaN	NaN
I6WYY7	I6WYY7	tr|I6WYY7|I6WYY7_MYCTU (3R)-hydroxyacyl-ACP dehydratase subunit HadB OS=Mycobacterium tuberculosis (strain ATCC 25618 / H37Rv) OX=83332 GN=hadB PE=1 SV=1	Color2 [DarkGray]	1	4		26.0948	26.8956	26.3989	26.5142	26.2646	26.696	27.1121	26.9605	26.9734	26.8551	26.2529	26.9412	26.7558	26.5462	26.3138	26.3936	26.4193	26.2068	27.2232	27.1755
I6WZ30	I6WZ30	tr|I6WZ30|I6WZ30_MYCTU Conserved threonine rich protein OS=Mycobacterium tuberculosis (strain ATCC 25618 / H37Rv) OX=83332 GN=Rv0679c PE=1 SV=1	Color2 [DarkGray]	1	4		23.0744	23.4509	23.4124	23.4672	23.7857	22.601	22.4895	23.0372	22.4045	22.6636	23.8106	24.055	24.0857	24.6385	24.3545	22.6138	23.9021	23.7998	23.3677	23.4293
I6WZ58	I6WZ58	tr|I6WZ58|I6WZ58_MYCTU Probable conserved transmembrane protein OS=Mycobacterium tuberculosis (strain ATCC 25618 / H37Rv) OX=83332 GN=Rv0713 PE=1 SV=1	Color2 [DarkGray]	1	4		20.3415	NaN	20.4366	20.0228	20.7572	20.0431	20.1309	20.1312	20.3329	20.1673	21.4939	22.3418	21.1841	NaN	20.6634	NaN	NaN	21.1602	20.124	20.3703
I6WZ83	I6WZ83	tr|I6WZ83|I6WZ83_MYCTU Uncharacterized protein OS=Mycobacterium tuberculosis (strain ATCC 25618 / H37Rv) OX=83332 GN=Rv0743c PE=1 SV=1	Color2 [DarkGray]	1	4		20.539	20.8166	21.1195	20.9141	NaN	21.2295	21.0109	21.2822	21.3522	21.2264	NaN	20.7851	20.6658	NaN	20.5923	21.1533	NaN	NaN	NaN	21.5229
I6WZD7	I6WZD7	tr|I6WZD7|I6WZD7_MYCTU Conserved protein OS=Mycobacterium tuberculosis (strain ATCC 25618 / H37Rv) OX=83332 GN=Rv0760c PE=1 SV=1	Color2 [DarkGray]	1	4		23.3778	23.6148	23.4234	23.1922	23.362	23.639	23.6878	23.5393	23.5616	23.5433	23.9421	24.3311	24.2641	22.9422	22.897	23.951	24.6618	23.7122	23.4564	23.3391
I6WZD9	I6WZD9	tr|I6WZD9|I6WZD9_MYCTU Probable oxidoreductase OS=Mycobacterium tuberculosis (strain ATCC 25618 / H37Rv) OX=83332 GN=Rv0765c PE=1 SV=1	Color2 [DarkGray]	1	4		21.3233	21.1169	21.5774	21.0534	NaN	20.8048	20.7423	20.5881	20.9328	21.4061	20.8615	20.4195	NaN	20.7208	20.631	21.3014	NaN	NaN	20.6184	20.3129
I6WZG6	I6WZG6	tr|I6WZG6|I6WZG6_MYCTU 29 kDa antigen CFP29 OS=Mycobacterium tuberculosis (strain ATCC 25618 / H37Rv) OX=83332 GN=cfp29 PE=1 SV=1	Color2 [DarkGray]	1	4		26.212	26.4959	26.3362	26.2999	26.6594	25.387	25.6004	25.5277	25.4772	25.5844	26.2698	26.3389	26.3256	27.2263	27.129	25.3675	26.6231	26.6618	26.2907	26.2524
I6WZH9	I6WZH9	tr|I6WZH9|I6WZH9_MYCTU Probable conserved exported protein OS=Mycobacterium tuberculosis (strain ATCC 25618 / H37Rv) OX=83332 GN=Rv0817c PE=1 SV=1	Color2 [DarkGray]	1	4		NaN	NaN	19.5033	19.4728	NaN	NaN	NaN	19.3532	NaN	19.5026	19.8515	19.7264	20.2302	NaN	NaN	NaN	20.4973	NaN	NaN	19.1133
I6WZI4	I6WZI4	tr|I6WZI4|I6WZI4_MYCTU Conserved protein OS=Mycobacterium tuberculosis (strain ATCC 25618 / H37Rv) OX=83332 GN=Rv0822c PE=1 SV=1	Color2 [DarkGray]	1	4		20.9742	NaN	NaN	NaN	NaN	22.1067	NaN	22.9826	NaN	NaN	22.3231	22.3974	22.4746	NaN	21.9032	22.5212	NaN	NaN	23.6282	23.3446
I6WZK7	I6WZK7	sp|I6WZK7|MMCO_MYCTU Multicopper oxidase MmcO OS=Mycobacterium tuberculosis (strain ATCC 25618 / H37Rv) OX=83332 GN=mmcO PE=1 SV=1	Color2 [DarkGray]	1	4		27.4324	27.4503	27.5901	27.5926	27.8887	27.004	26.9174	26.9325	26.8862	26.967	27.1425	26.8825	26.9358	28.1405	28.0142	26.7713	27.7784	27.8875	26.4491	26.293
I6WZM9	I6WZM9	tr|I6WZM9|I6WZM9_MYCTU Probable cold shock-like protein B CspB OS=Mycobacterium tuberculosis (strain ATCC 25618 / H37Rv) OX=83332 GN=cspB PE=1 SV=1	Color2 [DarkGray]	1	4		24.2773	24.9021	24.7375	24.5255	23.2331	24.8058	25.5007	25.3403	25.1918	25.3207	25.0883	25.4716	25.5304	24.9853	24.9795	25.0734	22.5816	22.2183	26.03	25.6069
I6WZS8	I6WZS8	tr|I6WZS8|I6WZS8_MYCTU Uncharacterized protein OS=Mycobacterium tuberculosis (strain ATCC 25618 / H37Rv) OX=83332 GN=Rv0926c PE=1 SV=1	Color2 [DarkGray]	1	4		22.7066	22.61	22.5133	22.5101	21.8364	24.3199	24.265	24.2184	24.2244	24.0994	22.8698	22.6405	22.728	21.8742	22.579	23.8518	22.2567	22.6162	23.7244	24.133
I6X235	I6X235	sp|I6X235|ADPP_MYCTU ADP-ribose pyrophosphatase OS=Mycobacterium tuberculosis (strain ATCC 25618 / H37Rv) OX=83332 GN=Rv1700 PE=1 SV=1	Color2 [DarkGray]	1	4		23.4879	23.2839	23.2022	23.6346	23.5835	24.066	23.4973	23.6465	24.0841	23.6018	23.5283	22.8995	23.0572	23.3408	22.9673	24.157	24.4413	24.2343	23.1768	23.6046
I6X486	I6X486	sp|I6X486|PE25_MYCTU PE-PGRS family protein PE25 OS=Mycobacterium tuberculosis (strain ATCC 25618 / H37Rv) OX=83332 GN=PE25 PE=1 SV=1	Color2 [DarkGray]	1	4		NaN	26.3954	25.165	24.955	NaN	25.3952	25.3437	25.358	NaN	25.2199	NaN	NaN	NaN	NaN	NaN	NaN	NaN	NaN	NaN	NaN
I6X4D6	I6X4D6	tr|I6X4D6|I6X4D6_MYCTU Uncharacterized protein OS=Mycobacterium tuberculosis (strain ATCC 25618 / H37Rv) OX=83332 GN=Rv2474c PE=1 SV=1	Color2 [DarkGray]	1	4		22.7294	22.4366	22.8838	22.6513	22.6849	22.2094	22.0655	22.0377	22.295	22.9646	21.1823	21.5412	21.6159	21.8684	21.5841	21.7296	22.95	NaN	21.65	21.4531
I6X4J0	I6X4J0	tr|I6X4J0|I6X4J0_MYCTU M20_dimer domain-containing protein OS=Mycobacterium tuberculosis (strain ATCC 25618 / H37Rv) OX=83332 GN=Rv2522c PE=1 SV=1	Color2 [DarkGray]	1	4		21.4286	21.2637	21.4529	21.3831	21.6455	21.2395	21.512	21.4052	21.3949	21.6075	21.9152	21.4786	21.7938	21.794	21.9492	21.8214	22.4919	22.7959	22.5866	22.5375
I6X4K0	I6X4K0	tr|I6X4K0|I6X4K0_MYCTU Probable amino acid decarboxylase OS=Mycobacterium tuberculosis (strain ATCC 25618 / H37Rv) OX=83332 GN=Rv2531c PE=1 SV=1	Color2 [DarkGray]	1	4		22.5014	22.3929	22.4835	22.5231	22.8602	23.2977	23.1733	23.1965	23.372	23.4487	22.7991	23.1222	23.0689	21.822	22.1237	23.7661	23.2147	22.3763	22.9771	23.1744
I6X4S7	I6X4S7	tr|I6X4S7|I6X4S7_MYCTU Probable acyl-CoA thioesterase II TesB2 (TEII) OS=Mycobacterium tuberculosis (strain ATCC 25618 / H37Rv) OX=83332 GN=tesB2 PE=1 SV=1	Color2 [DarkGray]	1	4		25.4563	25.2095	25.5512	25.4575	26.0266	24.9187	24.9915	24.6572	25.1162	25.1084	24.7845	24.2544	24.7022	25.16	25.063	24.5086	24.1833	24.3619	24.8458	24.8166
I6X4W4	I6X4W4	tr|I6X4W4|I6X4W4_MYCTU Probable arsenic-transport integral membrane protein ArsC OS=Mycobacterium tuberculosis (strain ATCC 25618 / H37Rv) OX=83332 GN=arsC PE=1 SV=1	Color2 [DarkGray]	1	4		NaN	NaN	NaN	NaN	NaN	NaN	NaN	NaN	NaN	NaN	NaN	NaN	NaN	NaN	NaN	NaN	NaN	NaN	NaN	NaN
I6X540	I6X540	tr|I6X540|I6X540_MYCTU Conserved protein OS=Mycobacterium tuberculosis (strain ATCC 25618 / H37Rv) OX=83332 GN=Rv2683 PE=1 SV=1	Color2 [DarkGray]	1	4		22.8466	22.2622	22.5646	22.3906	20.6647	22.9946	22.3096	22.6194	22.5633	22.195	21.7631	21.8656	21.8289	22.178	22.1945	22.0887	NaN	NaN	22.5373	22.2424
I6X552	I6X552	tr|I6X552|I6X552_MYCTU Probable conserved alanine rich transmembrane protein OS=Mycobacterium tuberculosis (strain ATCC 25618 / H37Rv) OX=83332 GN=Rv2698 PE=1 SV=1	Color2 [DarkGray]	1	4		NaN	NaN	NaN	NaN	20.1947	NaN	NaN	NaN	20.205	20.3398	NaN	NaN	NaN	NaN	NaN	NaN	22.1398	22.4781	NaN	NaN
I6X562	I6X562	tr|I6X562|I6X562_MYCTU Uncharacterized protein OS=Mycobacterium tuberculosis (strain ATCC 25618 / H37Rv) OX=83332 GN=Rv2708c PE=1 SV=1	Color2 [DarkGray]	1	4		22.0618	22.7035	21.388	21.3166	NaN	22.9365	21.9242	21.8667	21.4021	21.1019	21.1075	NaN	NaN	NaN	NaN	21.4119	NaN	NaN	NaN	20.3954
I6X579	I6X579	tr|I6X579|I6X579_MYCTU Conserved alanine rich protein OS=Mycobacterium tuberculosis (strain ATCC 25618 / H37Rv) OX=83332 GN=Rv2728c PE=1 SV=1	Color2 [DarkGray]	1	4		NaN	NaN	NaN	NaN	NaN	NaN	NaN	NaN	NaN	NaN	NaN	NaN	NaN	NaN	NaN	NaN	NaN	NaN	NaN	NaN
I6X5C5	I6X5C5	tr|I6X5C5|I6X5C5_MYCTU Possible alanine rich oxidoreductase OS=Mycobacterium tuberculosis (strain ATCC 25618 / H37Rv) OX=83332 GN=Rv2781c PE=1 SV=1	Color2 [DarkGray]	1	4		21.971	21.3692	21.5988	21.8276	NaN	22.0094	21.6261	21.4302	21.5844	21.5491	21.7301	21.3548	NaN	NaN	NaN	21.4729	NaN	NaN	NaN	NaN
I6X5C9	I6X5C9	tr|I6X5C9|I6X5C9_MYCTU Riboflavin biosynthesis protein OS=Mycobacterium tuberculosis (strain ATCC 25618 / H37Rv) OX=83332 GN=ribF PE=1 SV=1	Color2 [DarkGray]	1	4		21.8415	21.9306	21.8838	21.7483	22.3022	22.218	22.2605	22.1938	21.8722	22.0791	22.3716	22.6588	22.5857	21.6686	21.7067	22.5605	22.6305	22.7164	22.439	22.1508
I6X5G8;P71627	I6X5G8;P71627	tr|I6X5G8|I6X5G8_MYCTU Uncharacterized protein OS=Mycobacterium tuberculosis (strain ATCC 25618 / H37Rv) OX=83332 GN=Rv2828c PE=1 SV=1;tr|P71627|P71627_MYCTU Uncharacterized protein OS=Mycobacterium tuberculosis (strain ATCC 25618 / H37Rv) OX=83332 GN=Rv28	Color2 [DarkGray]	1	4		22.3873	21.8399	21.7411	22.2696	22.0054	21.5415	21.6696	21.0802	21.685	21.4664	20.4974	20.0076	20.7213	21.0483	21.0451	20.565	21.5993	21.1251	21.4122	21.1021
I6X5I7	I6X5I7	tr|I6X5I7|I6X5I7_MYCTU Uroporphyrinogen III methylase OS=Mycobacterium tuberculosis (strain ATCC 25618 / H37Rv) OX=83332 GN=cysG PE=1 SV=1	Color2 [DarkGray]	1	4		23.6798	22.2618	23.9855	24.069	23.9879	24.0768	24.0799	24.3053	24.5452	24.5171	24.0456	23.6185	23.9203	23.9455	23.9246	24.8511	24.2232	24.2819	24.8384	24.6648
I6X5K1	I6X5K1	tr|I6X5K1|I6X5K1_MYCTU Probable glutamine synthetase GlnA4 (Glutamine synthase) (GS-II) OS=Mycobacterium tuberculosis (strain ATCC 25618 / H37Rv) OX=83332 GN=glnA4 PE=1 SV=1	Color2 [DarkGray]	1	4		22.4971	22.8066	22.8451	22.6113	23.0943	23.2113	22.9241	22.8534	23.2028	23.0561	23.2616	23.2938	23.3825	24.1238	24.0689	23.4685	24.2049	24.152	23.2768	23.507
I6X5M3	I6X5M3	tr|I6X5M3|I6X5M3_MYCTU Probable transcriptional regulatory protein OS=Mycobacterium tuberculosis (strain ATCC 25618 / H37Rv) OX=83332 GN=Rv2884 PE=1 SV=1	Color2 [DarkGray]	1	4		NaN	NaN	NaN	NaN	NaN	NaN	NaN	NaN	NaN	NaN	NaN	NaN	NaN	NaN	NaN	NaN	NaN	NaN	NaN	NaN
I6X5U4	I6X5U4	tr|I6X5U4|I6X5U4_MYCTU Methyltransf_25 domain-containing protein OS=Mycobacterium tuberculosis (strain ATCC 25618 / H37Rv) OX=83332 GN=Rv2954c PE=1 SV=1	Color2 [DarkGray]	1	4		NaN	NaN	NaN	NaN	NaN	NaN	19.3604	NaN	NaN	18.8767	19.8528	NaN	NaN	NaN	NaN	NaN	NaN	NaN	NaN	NaN
I6X630	I6X630	tr|I6X630|I6X630_MYCTU Conserved protein OS=Mycobacterium tuberculosis (strain ATCC 25618 / H37Rv) OX=83332 GN=Rv3032A PE=1 SV=1	Color2 [DarkGray]	1	4		NaN	NaN	NaN	NaN	NaN	NaN	NaN	NaN	NaN	NaN	NaN	NaN	NaN	NaN	NaN	NaN	NaN	NaN	NaN	NaN
I6X654	I6X654	tr|I6X654|I6X654_MYCTU Probable acyl-CoA dehydrogenase FadE22 OS=Mycobacterium tuberculosis (strain ATCC 25618 / H37Rv) OX=83332 GN=fadE22 PE=1 SV=1	Color2 [DarkGray]	1	4		22.0778	22.5442	22.3582	22.2626	22.5857	22.1554	22.5409	22.5772	22.5228	22.6253	23.2758	23.3876	23.5275	23.4923	23.3477	23.0325	23.8271	23.6745	23.9416	23.9527
I6X658	I6X658	tr|I6X658|I6X658_MYCTU Probable transcriptional regulatory protein (Probably DeoR-family) OS=Mycobacterium tuberculosis (strain ATCC 25618 / H37Rv) OX=83332 GN=Rv3066 PE=1 SV=1	Color2 [DarkGray]	1	4		NaN	NaN	NaN	NaN	NaN	NaN	NaN	NaN	NaN	NaN	NaN	NaN	NaN	NaN	NaN	NaN	NaN	NaN	NaN	NaN
I6X6H8	I6X6H8	tr|I6X6H8|I6X6H8_MYCTU PPE family protein PPE52 OS=Mycobacterium tuberculosis (strain ATCC 25618 / H37Rv) OX=83332 GN=PPE52 PE=1 SV=1	Color2 [DarkGray]	1	4		19.8942	21.721	NaN	NaN	NaN	20.3484	19.4988	NaN	18.8286	19.4186	21.1816	21.1183	20.9748	19.6261	19.7242	NaN	NaN	NaN	19.5788	19.0137
I6X7B3	I6X7B3	tr|I6X7B3|I6X7B3_MYCTU Conserved protein OS=Mycobacterium tuberculosis (strain ATCC 25618 / H37Rv) OX=83332 GN=Rv3438 PE=1 SV=1	Color2 [DarkGray]	1	4		21.6318	21.5651	21.6654	21.0825	21.5124	22.0936	22.1714	22.4985	22.2126	21.9423	22.039	22.4011	21.9936	21.2704	21.4711	22.2943	21.84	22.3702	21.2941	21.3192
I6X7D4	I6X7D4	tr|I6X7D4|I6X7D4_MYCTU Conserved protein OS=Mycobacterium tuberculosis (strain ATCC 25618 / H37Rv) OX=83332 GN=Rv3463 PE=1 SV=1	Color2 [DarkGray]	1	4		23.6741	24.0148	24.0117	23.9424	23.4429	24.491	25.0202	24.7595	24.6118	24.6177	24.1341	24.3458	24.1299	23.6102	23.862	25.3202	24.7937	25.0303	25.5265	25.6644
I6X7F2	I6X7F2	tr|I6X7F2|I6X7F2_MYCTU Possible exported protein OS=Mycobacterium tuberculosis (strain ATCC 25618 / H37Rv) OX=83332 GN=Rv3483c PE=1 SV=1	Color2 [DarkGray]	1	4		22.1806	21.8295	22.1541	21.8445	22.5235	21.8965	22.1821	21.8576	21.9746	21.7988	21.8362	22.2042	21.9543	22.1468	22.3166	22.3868	23.3475	23.2574	22.1976	22.0271
I6X7F9	I6X7F9	sp|I6X7F9|CDDTR_MYCTU Transcriptional regulator Rv3488 OS=Mycobacterium tuberculosis (strain ATCC 25618 / H37Rv) OX=83332 GN=Rv3488 PE=1 SV=1	Color2 [DarkGray]	1	4		22.9819	23.1437	23.4432	23.2617	21.8202	22.4455	22.8549	22.751	22.6219	22.541	22.3205	NaN	22.454	NaN	NaN	22.1339	NaN	NaN	NaN	NaN
I6X7G4	I6X7G4	tr|I6X7G4|I6X7G4_MYCTU Conserved hypothetical Mce associated alanine and valine rich protein OS=Mycobacterium tuberculosis (strain ATCC 25618 / H37Rv) OX=83332 GN=Rv3493c PE=1 SV=1	Color2 [DarkGray]	1	4		21.94	21.7259	21.3755	21.2497	20.3707	21.1386	20.7011	20.3993	20.2987	20.1347	22.2993	22.3457	21.8855	21.894	21.2508	21.4486	NaN	NaN	21.4305	20.3348
I6X7G8	I6X7G8	tr|I6X7G8|I6X7G8_MYCTU Mce-family protein Mce4B OS=Mycobacterium tuberculosis (strain ATCC 25618 / H37Rv) OX=83332 GN=mce4B PE=1 SV=1	Color2 [DarkGray]	1	4		20.6306	20.8776	21.0914	NaN	21.9501	NaN	NaN	NaN	NaN	NaN	20.579	21.2723	20.8885	21.521	21.6121	NaN	NaN	21.0619	NaN	NaN
I6X7J6	I6X7J6	tr|I6X7J6|I6X7J6_MYCTU Probable conserved membrane protein OS=Mycobacterium tuberculosis (strain ATCC 25618 / H37Rv) OX=83332 GN=Rv3524 PE=1 SV=1	Color2 [DarkGray]	1	4		NaN	NaN	NaN	NaN	NaN	20.7542	NaN	NaN	21.0891	NaN	NaN	NaN	NaN	NaN	NaN	NaN	NaN	NaN	NaN	NaN
I6X7P2	I6X7P2	tr|I6X7P2|I6X7P2_MYCTU Uncharacterized protein OS=Mycobacterium tuberculosis (strain ATCC 25618 / H37Rv) OX=83332 GN=Rv3572 PE=1 SV=1	Color2 [DarkGray]	1	4		24.0663	25.0229	24.3249	24.2927	24.7378	23.5999	23.1907	22.8661	23.3377	23.6126	25.9072	25.216	25.6164	25.7937	25.5882	23.3041	24.4956	24.4942	23.7748	23.8125
I6X7W8	I6X7W8	tr|I6X7W8|I6X7W8_MYCTU Possible monooxygenase OS=Mycobacterium tuberculosis (strain ATCC 25618 / H37Rv) OX=83332 GN=Rv3618 PE=1 SV=1	Color2 [DarkGray]	1	4		20.702	19.5986	20.9958	20.92	NaN	20.5862	19.6533	20.4296	20.8984	NaN	21.1487	21.1708	21.762	20.6586	21.5084	20.7496	NaN	NaN	20.8777	20.2787
I6X7X3	I6X7X3	tr|I6X7X3|I6X7X3_MYCTU Probable conserved lipoprotein LpqG OS=Mycobacterium tuberculosis (strain ATCC 25618 / H37Rv) OX=83332 GN=lpqG PE=1 SV=1	Color2 [DarkGray]	1	4		23.1184	23.7017	23.5889	23.511	23.4534	22.9691	23.1215	23.3842	23.5792	23.0669	24.5265	24.8642	24.8259	25.1315	24.9291	23.9201	24.6773	24.7243	24.877	24.445
I6X7Z3	I6X7Z3	tr|I6X7Z3|I6X7Z3_MYCTU Probable conserved transmembrane protein OS=Mycobacterium tuberculosis (strain ATCC 25618 / H37Rv) OX=83332 GN=Rv3645 PE=1 SV=1	Color2 [DarkGray]	1	4		NaN	NaN	20.3806	NaN	NaN	20.2041	NaN	NaN	NaN	NaN	NaN	20.911	20.8624	21.027	NaN	NaN	21.1323	NaN	NaN	NaN
I6X811	I6X811	tr|I6X811|I6X811_MYCTU Probable periplasmic dipeptide-binding lipoprotein DppA OS=Mycobacterium tuberculosis (strain ATCC 25618 / H37Rv) OX=83332 GN=dppA PE=1 SV=1	Color2 [DarkGray]	1	4		22.3787	22.7097	22.8455	22.7187	22.9431	21.7653	21.5432	21.7704	22.0251	21.9848	22.4673	22.2658	22.7796	23.243	23.3178	21.5648	22.368	22.7855	22.7095	22.6897
I6X824	I6X824	tr|I6X824|I6X824_MYCTU Uncharacterized protein OS=Mycobacterium tuberculosis (strain ATCC 25618 / H37Rv) OX=83332 GN=Rv3678A PE=1 SV=1	Color2 [DarkGray]	1	4		NaN	NaN	NaN	NaN	NaN	NaN	NaN	NaN	NaN	NaN	NaN	NaN	NaN	NaN	NaN	NaN	NaN	NaN	NaN	NaN
I6X827	I6X827	tr|I6X827|I6X827_MYCTU Conserved protein OS=Mycobacterium tuberculosis (strain ATCC 25618 / H37Rv) OX=83332 GN=Rv3683 PE=1 SV=1	Color2 [DarkGray]	1	4		20.9744	21.0991	21.284	21.0432	21.2513	22.1848	22.3519	22.1353	22.0429	22.3144	21.6979	22.3119	21.645	NaN	21.1792	22.1331	21.6821	21.8072	21.6292	21.6189
I6X831	I6X831	tr|I6X831|I6X831_MYCTU Conserved protein OS=Mycobacterium tuberculosis (strain ATCC 25618 / H37Rv) OX=83332 GN=Rv3688c PE=1 SV=1	Color2 [DarkGray]	1	4		24.6992	25.1895	25.0164	24.8852	24.6224	24.1479	24.4569	24.6292	24.3464	24.51	23.6042	24.3346	24.0193	24.3652	23.9714	23.4184	23.585	23.2821	24.7041	24.2514
I6X8D2	I6X8D2	sp|I6X8D2|PKS13_MYCTU Polyketide synthase Pks13 OS=Mycobacterium tuberculosis (strain ATCC 25618 / H37Rv) OX=83332 GN=pks13 PE=1 SV=1	Color2 [DarkGray]	1	4		26.6707	26.5003	26.6951	26.6729	26.4318	27.0847	27.0433	26.9741	26.9845	27.0068	26.4897	26.5687	26.5128	25.357	25.7607	27.1974	26.3283	25.8218	26.5174	26.543
I6X8E6	I6X8E6	tr|I6X8E6|I6X8E6_MYCTU Uncharacterized protein OS=Mycobacterium tuberculosis (strain ATCC 25618 / H37Rv) OX=83332 GN=Rv0061c PE=1 SV=1	Color2 [DarkGray]	1	4		NaN	NaN	NaN	NaN	NaN	NaN	NaN	NaN	NaN	NaN	NaN	NaN	NaN	NaN	NaN	NaN	NaN	NaN	NaN	NaN
I6X8R2	I6X8R2	tr|I6X8R2|I6X8R2_MYCTU Probable zinc metalloprotease Zmp1 OS=Mycobacterium tuberculosis (strain ATCC 25618 / H37Rv) OX=83332 GN=zmp1 PE=1 SV=1	Color2 [DarkGray]	1	4		24.4142	24.5002	24.5644	24.5911	24.8046	23.7512	23.7881	23.8467	23.9121	24.0543	24.3539	24.2847	24.431	24.2354	24.3505	24.214	24.4032	24.6689	24.2584	24.3279
I6X8S7	I6X8S7	tr|I6X8S7|I6X8S7_MYCTU Probable aldehyde dehydrogenase OS=Mycobacterium tuberculosis (strain ATCC 25618 / H37Rv) OX=83332 GN=Rv0223c PE=1 SV=1	Color2 [DarkGray]	1	4		23.2506	23.3003	23.1353	23.1408	22.4155	23.9927	24.0164	23.8021	23.8027	23.8976	22.9349	23.1415	23.1997	22.8159	23.0277	23.5224	22.3786	21.5745	23.7807	23.9094
I6X9E2	I6X9E2	tr|I6X9E2|I6X9E2_MYCTU Probable conserved lipoprotein LpqO OS=Mycobacterium tuberculosis (strain ATCC 25618 / H37Rv) OX=83332 GN=lpqO PE=1 SV=1	Color2 [DarkGray]	1	4		25.1657	24.9653	24.6968	24.6561	24.8467	24.3538	23.8551	24.0438	24.2385	24.1341	25.0671	24.3573	24.3458	25.3953	25.2624	24.3071	24.7232	24.3696	24.494	24.5436
I6X9J0	I6X9J0	tr|I6X9J0|I6X9J0_MYCTU Probable acyl-CoA dehydrogenase FadE8 OS=Mycobacterium tuberculosis (strain ATCC 25618 / H37Rv) OX=83332 GN=fadE8 PE=1 SV=1	Color2 [DarkGray]	1	4		24.2241	23.8044	24.1423	23.981	23.212	23.6497	23.5983	23.6917	23.8264	23.6758	24.171	23.8885	24.0266	23.3856	23.1617	23.7174	21.691	22.8045	22.9232	23.0571
I6X9R9	I6X9R9	tr|I6X9R9|I6X9R9_MYCTU Probable aldehyde dehydrogenase NAD dependent AldA (Aldehyde dehydrogenase [NAD+]) OS=Mycobacterium tuberculosis (strain ATCC 25618 / H37Rv) OX=83332 GN=aldA PE=1 SV=1	Color2 [DarkGray]	1	4		22.112	21.8655	21.5499	21.5381	21.6345	22.4747	21.9277	22.1501	22.1194	21.7961	21.6959	21.899	22.0298	NaN	20.7387	22.3341	20.8263	21.2942	21.7308	21.7893
I6X9S5	I6X9S5	tr|I6X9S5|I6X9S5_MYCTU Probable bifunctional acylase GgtA: cephalosporin acylase (GL-7ACA acylase) + gamma-glutamyltranspeptidase (GGT) OS=Mycobacterium tuberculosis (strain ATCC 25618 / H37Rv) OX=83332 GN=ggtA PE=1 SV=1	Color2 [DarkGray]	1	4		23.5714	23.564	23.6531	23.7745	23.8631	23.6402	23.5676	23.3471	23.6067	23.6445	23.4549	23.1131	23.4427	24.0003	24.0314	23.7566	24.1471	23.7454	23.863	23.7357
I6X9T8	I6X9T8	tr|I6X9T8|I6X9T8_MYCTU Conserved protein OS=Mycobacterium tuberculosis (strain ATCC 25618 / H37Rv) OX=83332 GN=Rv0791c PE=1 SV=1	Color2 [DarkGray]	1	4		21.2938	20.6778	20.8999	21.1444	21.1229	22.1756	21.5989	21.8055	22.0285	21.3379	21.2466	20.8789	21.1799	20.7402	NaN	22.5777	21.8215	22.145	21.68	22.1496
I6X9V3	I6X9V3	tr|I6X9V3|I6X9V3_MYCTU Conserved protein OS=Mycobacterium tuberculosis (strain ATCC 25618 / H37Rv) OX=83332 GN=Rv0811c PE=1 SV=1	Color2 [DarkGray]	1	4		23.8331	23.7996	23.7806	23.9303	23.7351	23.6565	23.7188	23.525	23.6984	23.9977	23.1973	23.0794	23.16	23.5905	23.5335	23.7358	23.4	23.671	24.2486	24.2446
I6X9X6	I6X9X6	tr|I6X9X6|I6X9X6_MYCTU Methyltranfer_dom domain-containing protein OS=Mycobacterium tuberculosis (strain ATCC 25618 / H37Rv) OX=83332 GN=Rv0839 PE=1 SV=1	Color2 [DarkGray]	1	4		23.1114	22.4332	22.8274	22.6494	22.7356	25.706	25.475	25.4642	25.5144	25.4632	23.3381	22.6837	22.8714	20.693	21.0463	26.2241	25.0875	24.5037	24.9565	25.3112
I6X9Y7	I6X9Y7	tr|I6X9Y7|I6X9Y7_MYCTU Conserved protein OS=Mycobacterium tuberculosis (strain ATCC 25618 / H37Rv) OX=83332 GN=Rv0854 PE=1 SV=1	Color2 [DarkGray]	1	4		26.2277	26.5495	26.7112	26.5792	26.8664	25.6886	26.0969	26.0353	25.8626	25.9973	26.9263	26.9439	27.0375	27.8233	27.6185	25.4067	25.3269	25.2061	27.1014	27.0097
I6XA34	I6XA34	tr|I6XA34|I6XA34_MYCTU Conserved protein OS=Mycobacterium tuberculosis (strain ATCC 25618 / H37Rv) OX=83332 GN=Rv0911 PE=1 SV=1	Color2 [DarkGray]	1	4		22.1941	22.1381	21.8966	21.5676	22.2166	21.7469	22.1909	22.4798	21.9699	21.8025	NaN	21.198	20.991	21.0705	20.8835	21.4755	21.3614	21.5219	20.9872	21.1885
I6XA42	I6XA42	tr|I6XA42|I6XA42_MYCTU GCN5-related N-acetyltransferase OS=Mycobacterium tuberculosis (strain ATCC 25618 / H37Rv) OX=83332 GN=Rv0919 PE=1 SV=1	Color2 [DarkGray]	1	4		20.3104	19.9179	19.6024	19.9601	20.394	NaN	20.1757	NaN	NaN	NaN	NaN	NaN	NaN	NaN	NaN	NaN	NaN	NaN	NaN	19.872
I6XCB2	I6XCB2	tr|I6XCB2|I6XCB2_MYCTU Possible segregation and condensation protein ScpB OS=Mycobacterium tuberculosis (strain ATCC 25618 / H37Rv) OX=83332 GN=scpB PE=1 SV=1	Color2 [DarkGray]	1	4		21.7209	21.8245	21.7304	22.4577	22.2601	22.3059	22.2016	21.8403	22.1026	22.2548	21.4922	NaN	22.1263	NaN	NaN	NaN	22.8405	22.5786	21.213	22.2103
I6XD65	I6XD65	sp|I6XD65|PNCA_MYCTU Nicotinamidase/pyrazinamidase OS=Mycobacterium tuberculosis (strain ATCC 25618 / H37Rv) OX=83332 GN=pncA PE=1 SV=1	Color2 [DarkGray]	1	4		22.3261	21.7793	22.0323	21.7162	22.0219	21.8276	NaN	NaN	21.8467	NaN	NaN	NaN	21.1987	NaN	NaN	20.5852	NaN	NaN	NaN	NaN
I6XD69	I6XD69	sp|I6XD69|PKS12_MYCTU Mycoketide-CoA synthase OS=Mycobacterium tuberculosis (strain ATCC 25618 / H37Rv) OX=83332 GN=pks12 PE=1 SV=1	Color2 [DarkGray]	1	4		24.3652	24.2329	24.199	24.2175	24.7309	25.4265	25.4395	25.4538	25.8945	25.4259	24.7273	24.5087	24.4043	21.7736	24.0759	25.5377	25.7935	25.64	25.0605	25.1433
I6XEH5	I6XEH5	tr|I6XEH5|I6XEH5_MYCTU HTH cro/C1-type domain-containing protein OS=Mycobacterium tuberculosis (strain ATCC 25618 / H37Rv) OX=83332 GN=Rv2515c PE=3 SV=1	Color2 [DarkGray]	1	4		NaN	NaN	NaN	NaN	NaN	NaN	NaN	NaN	NaN	NaN	NaN	NaN	NaN	NaN	NaN	NaN	NaN	NaN	NaN	NaN
I6XEI0	I6XEI0	tr|I6XEI0|I6XEI0_MYCTU Possible conserved membrane protein OS=Mycobacterium tuberculosis (strain ATCC 25618 / H37Rv) OX=83332 GN=Rv2520c PE=1 SV=1	Color2 [DarkGray]	1	4		24.4556	24.0652	23.6042	24.2185	23.9824	23.9621	23.8346	22.7248	24.0847	24.0697	24.6271	24.5486	24.6246	24.8761	24.6531	24.2661	NaN	NaN	24.6661	24.6465
I6XEI5	I6XEI5	sp|I6XEI5|LYS25_MYCTU Putative peptidoglycan hydrolase Rv2525c OS=Mycobacterium tuberculosis (strain ATCC 25618 / H37Rv) OX=83332 GN=Rv2525c PE=1 SV=1	Color2 [DarkGray]	1	4		23.2292	24.8233	23.2142	23.3737	23.0505	23.6448	23.1959	23.4201	23.0991	23.2069	24.1154	24.1648	24.1264	23.8736	23.7027	23.2236	20.9526	21.2453	22.6337	22.7151
I6XEK2	I6XEK2	tr|I6XEK2|I6XEK2_MYCTU Conserved protein OS=Mycobacterium tuberculosis (strain ATCC 25618 / H37Rv) OX=83332 GN=Rv2548A PE=1 SV=1	Color2 [DarkGray]	1	4		22.7846	23.4507	23.3427	23.5417	23.0257	23.0912	23.0693	22.8984	23.238	22.696	23.3815	23.3757	23.6681	24.1417	24.0783	22.7424	23.7686	24.0049	23.0616	23.1119
I6XEK6	I6XEK6	tr|I6XEK6|I6XEK6_MYCTU Endolytic murein transglycosylase OS=Mycobacterium tuberculosis (strain ATCC 25618 / H37Rv) OX=83332 GN=mltG PE=1 SV=1	Color2 [DarkGray]	1	4		NaN	20.5426	NaN	20.5444	NaN	NaN	NaN	20.6484	NaN	20.3847	NaN	20.2243	20.7792	20.8344	21.3137	20.4871	NaN	NaN	NaN	NaN
I6XES4	I6XES4	tr|I6XES4|I6XES4_MYCTU Possible methyltransferase (Methylase) OS=Mycobacterium tuberculosis (strain ATCC 25618 / H37Rv) OX=83332 GN=Rv2622 PE=1 SV=1	Color2 [DarkGray]	1	4		NaN	NaN	NaN	NaN	20.8361	NaN	21.2327	NaN	NaN	NaN	20.8257	NaN	NaN	NaN	NaN	20.8545	NaN	NaN	20.3348	20.1982
I6XEU5	I6XEU5	tr|I6XEU5|I6XEU5_MYCTU Probable integrase OS=Mycobacterium tuberculosis (strain ATCC 25618 / H37Rv) OX=83332 GN=Rv2646 PE=4 SV=1	Color2 [DarkGray]	1	4		NaN	NaN	NaN	NaN	NaN	NaN	NaN	NaN	NaN	NaN	NaN	NaN	NaN	NaN	NaN	NaN	NaN	NaN	NaN	NaN
I6XF17	I6XF17	tr|I6XF17|I6XF17_MYCTU Conserved hypothetical alanine rich protein OS=Mycobacterium tuberculosis (strain ATCC 25618 / H37Rv) OX=83332 GN=Rv2681 PE=1 SV=1	Color2 [DarkGray]	1	4		21.1056	21.4851	21.6582	21.4278	21.3142	21.3282	21.6915	21.8431	21.926	21.6944	20.7036	20.8761	20.7051	19.5476	20.0808	20.7193	19.8237	20.6174	20.7813	20.9128
I6XF25	I6XF25	tr|I6XF25|I6XF25_MYCTU Trk system potassium uptake protein TrkA OS=Mycobacterium tuberculosis (strain ATCC 25618 / H37Rv) OX=83332 GN=ceoB PE=1 SV=1	Color2 [DarkGray]	1	4		25.2583	25.0815	25.3482	25.3437	25.4342	25.1581	24.8838	24.7189	24.8274	24.9825	25.6437	25.5929	25.608	25.8488	25.901	25.6356	25.638	25.6111	25.5568	25.6184
I6XF31	I6XF31	tr|I6XF31|I6XF31_MYCTU Conserved alanine and glycine and valine rich protein OS=Mycobacterium tuberculosis (strain ATCC 25618 / H37Rv) OX=83332 GN=Rv2696c PE=1 SV=1	Color2 [DarkGray]	1	4		25.253	25.51	25.3803	25.4257	25.8435	25.662	25.6189	25.8209	25.2402	25.7541	25.1817	25.4336	25.5025	25.5781	25.7176	25.8442	25.2951	25.029	26.3059	26.2279
I6XF52	I6XF52	tr|I6XF52|I6XF52_MYCTU Possible conserved transmembrane alanine and glycine rich protein OS=Mycobacterium tuberculosis (strain ATCC 25618 / H37Rv) OX=83332 GN=Rv2721c PE=1 SV=1	Color2 [DarkGray]	1	4		25.0976	25.4601	25.3907	25.4031	25.6947	24.3801	24.5617	24.568	24.7404	24.7839	25.4914	25.4448	25.6687	26.4455	26.4237	24.5394	25.8205	25.8689	25.404	25.3681
I6XF60	I6XF60	tr|I6XF60|I6XF60_MYCTU Conserved alanine and arginine rich protein OS=Mycobacterium tuberculosis (strain ATCC 25618 / H37Rv) OX=83332 GN=Rv2731 PE=1 SV=1	Color2 [DarkGray]	1	4		23.9293	24.0615	24.0833	23.9554	24.4641	23.7079	23.5926	23.6504	23.7664	23.5973	24.0302	24.1032	24.3337	23.6014	23.742	23.7449	23.9151	23.4243	23.5209	23.4664
I6XF92	I6XF92	tr|I6XF92|I6XF92_MYCTU Probable alanine rich hydrolase OS=Mycobacterium tuberculosis (strain ATCC 25618 / H37Rv) OX=83332 GN=Rv2765 PE=1 SV=1	Color2 [DarkGray]	1	4		24.9187	25.1057	24.8745	24.5398	24.6327	24.8222	24.1847	24.5278	24.3418	24.2893	24.0392	23.4671	23.9255	24.9842	24.7679	24.6965	24.9654	25.2105	23.7188	24.2215
I6XFA6	I6XFA6	tr|I6XFA6|I6XFA6_MYCTU Probable lipoprotein LppU OS=Mycobacterium tuberculosis (strain ATCC 25618 / H37Rv) OX=83332 GN=lppU PE=1 SV=1	Color2 [DarkGray]	1	4		23.0097	23.7779	23.495	23.4105	23.9984	22.5598	22.7012	22.9243	22.4342	22.7068	22.8714	23.4819	23.5811	24.4051	24.3317	22.3989	24.4046	24.5913	22.9733	22.9709
I6XFA9	I6XFA9	tr|I6XFA9|I6XFA9_MYCTU Probable acyl-CoA dehydrogenase FadE21 OS=Mycobacterium tuberculosis (strain ATCC 25618 / H37Rv) OX=83332 GN=fadE21 PE=1 SV=1	Color2 [DarkGray]	1	4		24.4286	23.7837	23.9331	24.0367	24.1427	23.5506	23.264	23.1139	23.4563	23.6014	23.6691	23.279	23.322	23.7788	23.5588	23.0626	22.8847	22.8089	23.435	23.6378
I6XFB7	I6XFB7	tr|I6XFB7|I6XFB7_MYCTU Probable membrane protein OS=Mycobacterium tuberculosis (strain ATCC 25618 / H37Rv) OX=83332 GN=Rv2799 PE=1 SV=1	Color2 [DarkGray]	1	4		23.6227	24.308	23.9544	23.8913	24.0794	NaN	22.8632	23.0039	22.8777	23.0181	24.8975	24.6858	25.0702	25.2591	25.1324	NaN	24.3878	24.4874	23.223	23.2618
I6XFF7	I6XFF7	tr|I6XFF7|I6XFF7_MYCTU YlxR domain-containing protein OS=Mycobacterium tuberculosis (strain ATCC 25618 / H37Rv) OX=83332 GN=Rv2840c PE=4 SV=1	Color2 [DarkGray]	1	4		NaN	NaN	21.8752	21.9244	NaN	NaN	22.3457	21.8709	22.1959	21.9353	NaN	NaN	NaN	NaN	NaN	NaN	NaN	NaN	NaN	NaN
I6XFI7	I6XFI7	tr|I6XFI7|I6XFI7_MYCTU GCN5-related N-acetyltransferase OS=Mycobacterium tuberculosis (strain ATCC 25618 / H37Rv) OX=83332 GN=Rv2867c PE=1 SV=1	Color2 [DarkGray]	1	4		NaN	NaN	NaN	NaN	NaN	20.7738	NaN	NaN	NaN	NaN	NaN	NaN	NaN	NaN	NaN	20.6791	NaN	NaN	NaN	NaN
I6XFS7	I6XFS7	tr|I6XFS7|I6XFS7_MYCTU Possible methyltransferase (Methylase) OS=Mycobacterium tuberculosis (strain ATCC 25618 / H37Rv) OX=83332 GN=Rv2966c PE=1 SV=1	Color2 [DarkGray]	1	4		NaN	NaN	NaN	NaN	NaN	NaN	NaN	NaN	NaN	NaN	NaN	NaN	NaN	NaN	NaN	NaN	NaN	NaN	NaN	NaN
I6XFZ8	I6XFZ8	sp|I6XFZ8|Y3035_MYCTU Uncharacterized protein Rv3035 OS=Mycobacterium tuberculosis (strain ATCC 25618 / H37Rv) OX=83332 GN=Rv3035 PE=1 SV=2	Color2 [DarkGray]	1	4		23.0925	22.968	22.8263	23.0608	22.8818	22.2509	22.7256	22.1976	22.4721	22.5565	23.3228	22.9543	23.0641	23.3928	23.3757	22.2549	23.0174	22.6415	22.9209	23.1913
I6XG13	I6XG13	tr|I6XG13|I6XG13_MYCTU Probable transcriptional regulatory protein (Probably AsnC-family) OS=Mycobacterium tuberculosis (strain ATCC 25618 / H37Rv) OX=83332 GN=Rv3050c PE=1 SV=1	Color2 [DarkGray]	1	4		24.5093	24.7034	24.6036	24.5927	24.8175	23.9994	24.0151	23.7541	23.7611	24.006	24.039	23.5974	23.6822	23.5728	23.464	23.9183	21.5529	21.3444	23.5498	23.6657
I6XG43	I6XG43	tr|I6XG43|I6XG43_MYCTU Conserved protein OS=Mycobacterium tuberculosis (strain ATCC 25618 / H37Rv) OX=83332 GN=Rv3079c PE=1 SV=1	Color2 [DarkGray]	1	4		23.451	23.0316	23.7753	23.5919	23.6193	22.7136	22.5494	22.8054	22.5726	22.5527	23.4354	23.2439	23.563	24.0596	24.0151	22.596	23.2661	23.6012	23.098	23.41
I6XHD6	I6XHD6	tr|I6XHD6|I6XHD6_MYCTU Mce-family protein Mce4D OS=Mycobacterium tuberculosis (strain ATCC 25618 / H37Rv) OX=83332 GN=mce4D PE=1 SV=1	Color2 [DarkGray]	1	4		20.8463	NaN	20.6977	20.8667	20.8858	20.6972	20.5881	NaN	20.892	20.6729	20.9521	20.8595	20.8003	21.4707	21.68	20.6482	20.5549	NaN	20.3932	20.9406
I6XHH2	I6XHH2	tr|I6XHH2|I6XHH2_MYCTU Uncharacterized protein OS=Mycobacterium tuberculosis (strain ATCC 25618 / H37Rv) OX=83332 GN=Rv3531c PE=1 SV=1	Color2 [DarkGray]	1	4		NaN	NaN	20.1318	19.8333	NaN	NaN	NaN	NaN	NaN	NaN	NaN	NaN	NaN	NaN	NaN	NaN	NaN	NaN	NaN	NaN
I6XHH5	I6XHH5	tr|I6XHH5|I6XHH5_MYCTU Probable hydratase OS=Mycobacterium tuberculosis (strain ATCC 25618 / H37Rv) OX=83332 GN=hsaE PE=1 SV=1	Color2 [DarkGray]	1	4		22.262	22.0634	21.6655	22.0588	21.3572	22.0843	22.0338	22.166	22.4141	22.0821	21.6519	21.6497	21.972	21.3966	21.8343	22.4469	22.1912	22.2428	22.3538	22.132
I6XHI0	I6XHI0	sp|I6XHI0|CHSH1_MYCTU 3-oxo-4,17-pregnadiene-20-carboxyl-CoA hydratase beta subunit OS=Mycobacterium tuberculosis (strain ATCC 25618 / H37Rv) OX=83332 GN=chsH1 PE=1 SV=1	Color2 [DarkGray]	1	4		20.3262	20.5018	20.7053	20.5375	NaN	19.0176	20.5516	20.6718	20.713	20.6531	21.9626	NaN	20.9513	NaN	19.3167	19.8429	20.8363	NaN	20.2697	20.0663
I6XHI4	I6XHI4	sp|I6XHI4|FADA5_MYCTU Steroid 3-ketoacyl-CoA thiolase OS=Mycobacterium tuberculosis (strain ATCC 25618 / H37Rv) OX=83332 GN=fadA5 PE=1 SV=1	Color2 [DarkGray]	1	4		23.2755	23.3051	23.5836	23.525	22.9823	23.2781	23.4689	23.5207	23.5372	23.557	23.5317	23.7047	23.7192	23.297	23.3303	23.4715	22.979	22.8094	23.6166	23.7208
I6XHJ3	I6XHJ3	sp|I6XHJ3|FADA6_MYCTU Steroid 3-ketoacyl-CoA thiolase FadA6 OS=Mycobacterium tuberculosis (strain ATCC 25618 / H37Rv) OX=83332 GN=fadA6 PE=1 SV=1	Color2 [DarkGray]	1	4		24.8721	24.4577	24.8358	24.6991	24.6499	24.346	24.2495	24.1544	24.4851	24.5571	24.897	24.566	24.6777	25.2208	25.1483	24.4418	24.4884	24.5052	25.1644	25.0044
I6XHX8	I6XHX8	tr|I6XHX8|I6XHX8_MYCTU Nudix hydrolase domain-containing protein OS=Mycobacterium tuberculosis (strain ATCC 25618 / H37Rv) OX=83332 GN=Rv3672c PE=1 SV=1	Color2 [DarkGray]	1	4		21.8246	21.429	21.3168	21.6096	20.4021	22.8559	22.7093	22.8019	22.4266	22.6532	21.9997	21.3794	21.3279	20.8718	20.7289	23.3735	NaN	NaN	21.9547	21.8687
I6XHY3	I6XHY3	tr|I6XHY3|I6XHY3_MYCTU Possible hydrolase OS=Mycobacterium tuberculosis (strain ATCC 25618 / H37Rv) OX=83332 GN=Rv3677c PE=1 SV=1	Color2 [DarkGray]	1	4		22.2681	22.4294	22.3835	22.1793	22.2024	22.1645	21.7891	22.315	22.1221	22.0824	22.1222	22.0151	21.9859	22.6231	22.3757	21.7574	23.3377	23.0222	21.704	22.1739
I6XI06	I6XI06	tr|I6XI06|I6XI06_MYCTU Conserved protein OS=Mycobacterium tuberculosis (strain ATCC 25618 / H37Rv) OX=83332 GN=Rv3705c PE=1 SV=1	Color2 [DarkGray]	1	4		23.2122	23.9914	23.7043	23.3079	23.8256	22.3363	23.0391	22.7172	23.1218	22.8838	24.4498	24.3569	24.4366	24.9121	24.6343	22.848	24.4165	24.12	23.5638	23.5423
I6XI14	I6XI14	tr|I6XI14|I6XI14_MYCTU Lipid II isoglutaminyl synthase (glutamine-hydrolyzing) subunit GatD OS=Mycobacterium tuberculosis (strain ATCC 25618 / H37Rv) OX=83332 GN=cobQ2 PE=1 SV=1	Color2 [DarkGray]	1	4		20.9131	19.9951	20.5058	20.5786	19.9114	21.5233	21.1895	21.0764	21.3025	21.5294	20.6053	20.2283	20.1185	20.4284	19.7016	21.916	NaN	20.7571	20.7125	20.8375
I6XI16	I6XI16	tr|I6XI16|I6XI16_MYCTU Conserved protein OS=Mycobacterium tuberculosis (strain ATCC 25618 / H37Rv) OX=83332 GN=Rv3718c PE=1 SV=1	Color2 [DarkGray]	1	4		25.8384	26.0242	26.0273	25.8757	25.5599	25.3957	25.4849	25.3563	25.4453	25.1899	26.317	26.201	26.1211	26.3662	26.4153	25.5144	26.8667	26.8195	26.4279	26.24
I6XU97	I6XU97	sp|I6XU97|EST45_MYCTU Esterase Rv0045c OS=Mycobacterium tuberculosis (strain ATCC 25618 / H37Rv) OX=83332 GN=Rv0045c PE=1 SV=1	Color2 [DarkGray]	1	4		21.6914	22.3284	21.6796	22.0266	22.3426	22.5431	23.091	23.3406	22.9424	22.6452	22.1898	22.4877	22.0382	21.7559	21.3996	22.9084	22.9665	22.8232	23.051	22.7261
I6XUD2	I6XUD2	tr|I6XUD2|I6XUD2_MYCTU Probable oxidoreductase OS=Mycobacterium tuberculosis (strain ATCC 25618 / H37Rv) OX=83332 GN=Rv0082 PE=1 SV=1	Color2 [DarkGray]	1	4		NaN	NaN	NaN	NaN	NaN	NaN	NaN	NaN	NaN	NaN	NaN	NaN	NaN	NaN	NaN	NaN	NaN	NaN	NaN	NaN
I6XVW9	I6XVW9	tr|I6XVW9|I6XVW9_MYCTU Possible arylsulfatase AtsD (Aryl-sulfate sulphohydrolase) (Arylsulphatase) OS=Mycobacterium tuberculosis (strain ATCC 25618 / H37Rv) OX=83332 GN=atsD PE=1 SV=1	Color2 [DarkGray]	1	4		NaN	NaN	NaN	NaN	NaN	23.2738	23.4017	23.1917	23.1711	23.4085	NaN	NaN	NaN	NaN	NaN	21.8813	23.5547	24.0926	23.6073	22.9565
I6XVY0	I6XVY0	tr|I6XVY0|I6XVY0_MYCTU Possible conserved lipoprotein LpqP OS=Mycobacterium tuberculosis (strain ATCC 25618 / H37Rv) OX=83332 GN=lpqP PE=4 SV=1	Color2 [DarkGray]	1	4		NaN	19.7003	NaN	NaN	20.3718	NaN	NaN	NaN	NaN	NaN	NaN	NaN	20.6165	21.0937	20.6269	NaN	21.1363	21.0173	20.9783	NaN
I6XVZ6	I6XVZ6	tr|I6XVZ6|I6XVZ6_MYCTU Probable membrane protein OS=Mycobacterium tuberculosis (strain ATCC 25618 / H37Rv) OX=83332 GN=Rv0686 PE=1 SV=1	Color2 [DarkGray]	1	4		22.2479	22.4187	22.7262	22.5513	23.4108	21.9398	22.7839	22.4877	21.7217	22.2131	22.3724	23.1049	22.8102	22.9698	22.9103	22.6288	23.2935	22.4467	22.5197	22.8078
I6XW38	I6XW38	tr|I6XW38|I6XW38_MYCTU DNA topoisomerase (ATP-hydrolyzing) OS=Mycobacterium tuberculosis (strain ATCC 25618 / H37Rv) OX=83332 GN=Rv0730 PE=1 SV=1	Color2 [DarkGray]	1	4		24.7982	24.5011	24.5228	24.3339	23.7914	25.2451	24.6804	24.8606	24.7415	24.7808	24.8557	24.7169	24.7984	24.1158	24.0516	25.6573	25.1522	23.8336	25.1009	25.1144
I6XW93	I6XW93	tr|I6XW93|I6XW93_MYCTU Uncharacterized protein OS=Mycobacterium tuberculosis (strain ATCC 25618 / H37Rv) OX=83332 GN=Rv0762c PE=1 SV=1	Color2 [DarkGray]	1	4		22.0702	21.5044	21.8969	21.5564	22.013	21.9457	21.5581	21.3553	21.6231	21.921	21.2169	20.5855	20.315	20.2633	20.1426	21.5629	21.6301	21.6286	NaN	21.7421
I6XWA1	I6XWA1	tr|I6XWA1|I6XWA1_MYCTU Adenylosuccinate lyase OS=Mycobacterium tuberculosis (strain ATCC 25618 / H37Rv) OX=83332 GN=purB PE=1 SV=1	Color2 [DarkGray]	1	4		22.7079	22.773	22.9055	22.6101	23.0315	23.1447	22.8039	22.9653	22.865	23.1579	22.5256	22.6426	22.3567	19.6848	21.2582	22.997	23.0885	22.494	22.874	22.8546
I6XWA9	I6XWA9	tr|I6XWA9|I6XWA9_MYCTU TGc domain-containing protein OS=Mycobacterium tuberculosis (strain ATCC 25618 / H37Rv) OX=83332 GN=Rv0790c PE=1 SV=1	Color2 [DarkGray]	1	4		NaN	NaN	NaN	NaN	NaN	NaN	NaN	NaN	NaN	NaN	NaN	NaN	NaN	NaN	NaN	NaN	NaN	NaN	NaN	NaN
I6XWB9	I6XWB9	tr|I6XWB9|I6XWB9_MYCTU Uncharacterized protein OS=Mycobacterium tuberculosis (strain ATCC 25618 / H37Rv) OX=83332 GN=Rv0810c PE=4 SV=1	Color2 [DarkGray]	1	4		24.9464	23.9498	24.7636	24.4266	NaN	25.4329	25.1808	25.0373	24.9862	24.5642	NaN	NaN	NaN	NaN	NaN	NaN	NaN	NaN	NaN	NaN
I6XWF9	I6XWF9	tr|I6XWF9|I6XWF9_MYCTU Uncharacterized protein OS=Mycobacterium tuberculosis (strain ATCC 25618 / H37Rv) OX=83332 GN=Rv0863 PE=1 SV=1	Color2 [DarkGray]	1	4		NaN	NaN	NaN	NaN	NaN	NaN	NaN	NaN	NaN	NaN	NaN	NaN	NaN	NaN	NaN	NaN	NaN	NaN	NaN	NaN
I6XWG2	I6XWG2	tr|I6XWG2|I6XWG2_MYCTU Probable molybdenum cofactor biosynthesis protein D 2 MoaD2 (Molybdopterin converting factor small subunit) (Molybdopterin [MPT] converting factor, subunit 1) OS=Mycobacterium tuberculosis (strain ATCC 25618 / H37Rv) OX=83332 GN=moaD	Color2 [DarkGray]	1	4		NaN	NaN	NaN	NaN	NaN	NaN	NaN	NaN	NaN	NaN	NaN	NaN	NaN	NaN	NaN	NaN	NaN	NaN	NaN	NaN
I6XWJ8	I6XWJ8	tr|I6XWJ8|I6XWJ8_MYCTU Possible lipid carrier protein or keto acyl-CoA thiolase OS=Mycobacterium tuberculosis (strain ATCC 25618 / H37Rv) OX=83332 GN=Rv0914c PE=1 SV=1	Color2 [DarkGray]	1	4		21.0478	21.0622	21.0836	20.5199	21.1812	22.3832	22.6868	22.357	23.0761	22.455	22.2183	21.7245	21.6663	21.1882	21.2784	22.5865	21.2993	NaN	22.7031	23.2251
I6XWK6	I6XWK6	tr|I6XWK6|I6XWK6_MYCTU Uncharacterized protein OS=Mycobacterium tuberculosis (strain ATCC 25618 / H37Rv) OX=83332 GN=Rv0923c PE=1 SV=1	Color2 [DarkGray]	1	4		NaN	NaN	19.6057	19.5171	NaN	NaN	20.6836	21.2077	21.0033	21.1318	19.7289	NaN	20.0368	NaN	NaN	NaN	21.0991	21.6023	20.7455	21.141
I6XY36	I6XY36	tr|I6XY36|I6XY36_MYCTU Conserved protein OS=Mycobacterium tuberculosis (strain ATCC 25618 / H37Rv) OX=83332 GN=Rv1498A PE=1 SV=1	Color2 [DarkGray]	1	4		26.8877	26.8797	26.4914	26.4311	26.2629	27.1562	26.226	26.4777	27.0506	26.8328	26.5707	26.7492	26.7294	27.609	27.5803	26.7257	27.8763	27.478	26.3545	26.8939
I6XYM2	I6XYM2	tr|I6XYM2|I6XYM2_MYCTU Probable conserved lipoprotein DsbF OS=Mycobacterium tuberculosis (strain ATCC 25618 / H37Rv) OX=83332 GN=dsbF PE=1 SV=1	Color2 [DarkGray]	1	4		24.4686	24.4923	24.0403	24.1758	24.5749	23.9103	22.8095	23.0901	22.6138	22.8706	23.7187	23.2107	23.3592	23.897	23.0886	24.369	23.4651	23.2787	23.0285	22.835
I6XZC4	I6XZC4	tr|I6XZC4|I6XZC4_MYCTU Probable short-chain type dehydrogenase/reductase OS=Mycobacterium tuberculosis (strain ATCC 25618 / H37Rv) OX=83332 GN=Rv1941 PE=1 SV=1	Color2 [DarkGray]	1	4		NaN	NaN	NaN	NaN	NaN	NaN	NaN	NaN	NaN	NaN	NaN	NaN	NaN	NaN	NaN	NaN	NaN	NaN	NaN	NaN
I6Y0L1	I6Y0L1	tr|I6Y0L1|I6Y0L1_MYCTU Mycobactin synthetase protein B OS=Mycobacterium tuberculosis (strain ATCC 25618 / H37Rv) OX=83332 GN=mbtE PE=1 SV=2	Color2 [DarkGray]	1	4		23.4588	23.0127	23.4126	23.1601	22.7507	24.1387	23.8632	24.232	24.2079	24.0906	24.2994	24.5339	23.9875	NaN	23.5476	24.8614	24.2847	23.5264	23.989	23.9164
I6Y0R5	I6Y0R5	sp|I6Y0R5|FOLC_MYCTU Dihydrofolate synthase/folylpolyglutamate synthase OS=Mycobacterium tuberculosis (strain ATCC 25618 / H37Rv) OX=83332 GN=folC PE=1 SV=1	Color2 [DarkGray]	1	4		24.9084	25.0744	25.3532	25.1304	24.184	25.6107	26.4236	25.9704	25.8938	26.1976	24.8686	25.3892	25.389	24.1015	24.4631	25.4567	24.5613	24.7941	25.7874	25.6862
I6Y0W5	I6Y0W5	tr|I6Y0W5|I6Y0W5_MYCTU Possible acyl-CoA dehydrogenase FadE19 (MMGC) OS=Mycobacterium tuberculosis (strain ATCC 25618 / H37Rv) OX=83332 GN=fadE19 PE=1 SV=1	Color2 [DarkGray]	1	4		24.7348	25.0816	25.4092	25.3025	24.0615	23.9917	23.9821	23.8332	23.867	23.972	23.2459	23.4187	23.4113	22.1664	22.4156	22.864	20.4597	NaN	22.6029	22.8443
I6Y0X0	I6Y0X0	tr|I6Y0X0|I6Y0X0_MYCTU Probable fatty-acid-CoA ligase FadD35 (Fatty-acid-CoA synthetase) (Fatty-acid-CoA synthase) OS=Mycobacterium tuberculosis (strain ATCC 25618 / H37Rv) OX=83332 GN=fadD35 PE=1 SV=1	Color2 [DarkGray]	1	4		NaN	NaN	NaN	NaN	NaN	NaN	NaN	NaN	NaN	NaN	NaN	NaN	NaN	NaN	NaN	NaN	NaN	NaN	NaN	NaN
I6Y0X6	I6Y0X6	tr|I6Y0X6|I6Y0X6_MYCTU Conserved protein OS=Mycobacterium tuberculosis (strain ATCC 25618 / H37Rv) OX=83332 GN=Rv2510c PE=1 SV=1	Color2 [DarkGray]	1	4		23.043	23.1101	23.1031	22.916	23.4344	23.6613	23.3131	23.1941	23.6775	23.6681	23.4324	23.5579	23.6617	23.1324	23.303	23.7593	22.9301	22.079	23.8046	23.6042
I6Y120	I6Y120	tr|I6Y120|I6Y120_MYCTU Probable shikimate 5-dehydrogenase AroE (5-dehydroshikimate reductase) OS=Mycobacterium tuberculosis (strain ATCC 25618 / H37Rv) OX=83332 GN=aroE PE=1 SV=1	Color2 [DarkGray]	1	4		22.3815	23.5259	23.1879	23.0782	23.297	21.9833	22.8904	22.6719	22.8869	22.5041	NaN	21.8061	21.9268	21.9137	21.7963	NaN	22.5044	22.6644	22.334	21.5573
I6Y1A7	I6Y1A7	tr|I6Y1A7|I6Y1A7_MYCTU Possible transcriptional regulatory protein (Probably ArsR-family) OS=Mycobacterium tuberculosis (strain ATCC 25618 / H37Rv) OX=83332 GN=Rv2640c PE=1 SV=1	Color2 [DarkGray]	1	4		NaN	NaN	22.3363	22.1954	NaN	NaN	NaN	NaN	NaN	NaN	NaN	22.9071	NaN	22.9961	22.7422	NaN	NaN	NaN	NaN	NaN
I6Y1G3	I6Y1G3	tr|I6Y1G3|I6Y1G3_MYCTU Uncharacterized protein OS=Mycobacterium tuberculosis (strain ATCC 25618 / H37Rv) OX=83332 GN=Rv2670c PE=1 SV=1	Color2 [DarkGray]	1	4		NaN	NaN	NaN	24.6392	26.8465	24.2021	25.2411	25.6283	NaN	25.2033	NaN	NaN	NaN	NaN	NaN	25.479	27.2574	27.4064	24.9574	24.7755
I6Y1G8	I6Y1G8	tr|I6Y1G8|I6Y1G8_MYCTU Methyltransf_25 domain-containing protein OS=Mycobacterium tuberculosis (strain ATCC 25618 / H37Rv) OX=83332 GN=Rv2675c PE=1 SV=1	Color2 [DarkGray]	1	4		24.2325	24.7352	24.6515	24.5328	24.6237	23.7145	23.9943	23.8139	23.7463	23.8929	23.7281	23.9726	23.9088	24.2718	23.9705	24.1193	24.3345	24.5286	24.3028	24.1926
I6Y1H7	I6Y1H7	tr|I6Y1H7|I6Y1H7_MYCTU Probable conserved integral membrane alanine and valine and leucine rich protein OS=Mycobacterium tuberculosis (strain ATCC 25618 / H37Rv) OX=83332 GN=Rv2690c PE=1 SV=1	Color2 [DarkGray]	1	4		NaN	20.8239	20.6001	20.456	22.254	21.1635	20.8328	20.7209	20.8865	20.8891	NaN	NaN	21.319	NaN	NaN	21.4163	21.2978	22.2544	NaN	21.0358
I6Y1I1	I6Y1I1	tr|I6Y1I1|I6Y1I1_MYCTU Conserved hypothetical alanine rich protein OS=Mycobacterium tuberculosis (strain ATCC 25618 / H37Rv) OX=83332 GN=Rv2695 PE=1 SV=1	Color2 [DarkGray]	1	4		NaN	NaN	NaN	NaN	NaN	NaN	NaN	NaN	NaN	NaN	NaN	NaN	NaN	NaN	NaN	NaN	NaN	NaN	NaN	NaN
I6Y1I5	I6Y1I5	tr|I6Y1I5|I6Y1I5_MYCTU Possible conserved secreted alanine rich protein OS=Mycobacterium tuberculosis (strain ATCC 25618 / H37Rv) OX=83332 GN=Rv2700 PE=1 SV=1	Color2 [DarkGray]	1	4		20.8592	21.7378	21.1576	21.1173	21.6257	20.9825	21.0914	20.9706	21.0059	20.9989	21.836	21.9403	21.27	22.1402	21.6512	21.7865	22.8504	22.6572	21.4034	21.5075
I6Y1K7	I6Y1K7	tr|I6Y1K7|I6Y1K7_MYCTU Uncharacterized protein OS=Mycobacterium tuberculosis (strain ATCC 25618 / H37Rv) OX=83332 GN=Rv2735c PE=1 SV=1	Color2 [DarkGray]	1	4		NaN	NaN	NaN	NaN	NaN	NaN	NaN	21.3018	21.0053	21.6739	NaN	NaN	NaN	NaN	NaN	NaN	NaN	NaN	NaN	22.0871
I6Y1P2	I6Y1P2	tr|I6Y1P2|I6Y1P2_MYCTU Conserved protein OS=Mycobacterium tuberculosis (strain ATCC 25618 / H37Rv) OX=83332 GN=Rv2778c PE=1 SV=1	Color2 [DarkGray]	1	4		22.285	22.1742	21.6371	21.1138	22.363	22.3005	21.8604	21.9804	20.4758	21.2354	23.4549	23.2419	23.1622	22.0859	22.1665	22.4249	23.1909	23.2917	22.0561	21.6784
I6Y1Q2	I6Y1Q2	tr|I6Y1Q2|I6Y1Q2_MYCTU Probable transcriptional repressor SirR OS=Mycobacterium tuberculosis (strain ATCC 25618 / H37Rv) OX=83332 GN=sirR PE=1 SV=1	Color2 [DarkGray]	1	4		24.9948	24.2891	24.7335	24.6757	25.129	23.9927	23.2726	23.5595	23.8183	23.6446	23.2127	22.9444	23.0771	23.2479	23.5026	23.451	22.6567	21.9774	23.0802	23.1195
I6Y1V1	I6Y1V1	tr|I6Y1V1|I6Y1V1_MYCTU Conserved alanine rich protein OS=Mycobacterium tuberculosis (strain ATCC 25618 / H37Rv) OX=83332 GN=Rv2844 PE=1 SV=1	Color2 [DarkGray]	1	4		23.2111	22.9854	22.3012	22.375	22.6436	22.4249	21.8066	22.1527	21.2911	21.3595	22.6276	22.2115	21.8683	22.6096	21.8101	22.2162	22.6157	22.482	21.7436	21.4994
I6Y1V6	I6Y1V6	tr|I6Y1V6|I6Y1V6_MYCTU Probable cob(I)alamin adenosyltransferase CobO (Corrinoid adenosyltransferase) (Corrinoid adotransferase activity) OS=Mycobacterium tuberculosis (strain ATCC 25618 / H37Rv) OX=83332 GN=cobO PE=1 SV=1	Color2 [DarkGray]	1	4		20.9052	20.6323	20.8021	20.8019	NaN	NaN	21.1823	20.7312	21.0164	20.5979	NaN	NaN	NaN	NaN	NaN	NaN	NaN	NaN	NaN	NaN
I6Y1W3	I6Y1W3	tr|I6Y1W3|I6Y1W3_MYCTU Probable short-chain type dehydrogenase/reductase OS=Mycobacterium tuberculosis (strain ATCC 25618 / H37Rv) OX=83332 GN=Rv2857c PE=1 SV=1	Color2 [DarkGray]	1	4		24.6481	24.9671	24.9322	24.8043	25.228	23.7604	24.1281	23.973	23.8846	24.1118	23.8398	24.0828	24.0331	24.2838	24.3342	23.1631	24.4309	24.5006	24.1748	24.283
I6Y204	I6Y204	sp|I6Y204|DACB2_MYCTU D-alanyl-D-alanine carboxypeptidase DacB2 OS=Mycobacterium tuberculosis (strain ATCC 25618 / H37Rv) OX=83332 GN=dacB2 PE=1 SV=1	Color2 [DarkGray]	1	4		23.5617	24.0568	23.8487	23.8409	23.6663	22.7041	23.0888	23.1897	23.17	23.0884	23.9549	24.1959	24.1793	24.3318	24.3207	22.6004	23.0532	23.164	22.241	22.446
I6Y231	I6Y231	tr|I6Y231|I6Y231_MYCTU Probable multifunctional mycocerosic acid synthase membrane-associated Mas OS=Mycobacterium tuberculosis (strain ATCC 25618 / H37Rv) OX=83332 GN=mas PE=1 SV=1	Color2 [DarkGray]	1	4		26.0056	25.8818	26.1113	26.0038	25.88	26.7809	26.8275	26.8796	26.7225	26.8848	24.938	25.049	24.8458	23.7857	24.2874	26.2008	25.6427	25.5718	25.7549	25.7962
I6Y276	I6Y276	tr|I6Y276|I6Y276_MYCTU Possible 2-hydroxyhepta-2,4-diene-1,7-dioate isomerase (HHDD isomerase) OS=Mycobacterium tuberculosis (strain ATCC 25618 / H37Rv) OX=83332 GN=Rv2993c PE=1 SV=2	Color2 [DarkGray]	1	4		24.6327	24.5617	24.5055	24.2392	23.6232	24.7716	24.3409	24.8379	24.0613	24.1968	24.3164	23.7472	24.1881	23.803	24.0163	24.8101	22.9966	23.8068	23.8883	24.1356
I6Y293	I6Y293	tr|I6Y293|I6Y293_MYCTU Probable conserved lipoprotein LppZ OS=Mycobacterium tuberculosis (strain ATCC 25618 / H37Rv) OX=83332 GN=lppZ PE=1 SV=1	Color2 [DarkGray]	1	4		26.2196	26.666	26.2605	26.1545	26.7824	25.6809	25.6935	25.9632	25.6495	25.6387	26.0188	26.0799	26.0739	27.0058	26.7493	25.7992	26.8998	27.1506	26.3535	26.5162
I6Y2A3	I6Y2A3	tr|I6Y2A3|I6Y2A3_MYCTU Probable lipoprotein LpqA OS=Mycobacterium tuberculosis (strain ATCC 25618 / H37Rv) OX=83332 GN=lpqA PE=1 SV=1	Color2 [DarkGray]	1	4		22.1835	22.4279	22.4603	22.214	22.8863	NaN	20.9734	21.0536	20.687	20.9858	21.2941	21.6513	21.4565	21.8826	22.0343	NaN	NaN	NaN	NaN	NaN
I6Y2E2	I6Y2E2	tr|I6Y2E2|I6Y2E2_MYCTU Probable monooxygenase OS=Mycobacterium tuberculosis (strain ATCC 25618 / H37Rv) OX=83332 GN=Rv3049c PE=1 SV=1	Color2 [DarkGray]	1	4		19.6348	20.6292	20.3495	20.1067	21.3283	21.7747	21.9216	22.4011	21.5544	22.0007	21.8986	22.4656	22.0122	21.3638	20.5292	22.923	24.5336	24.5032	22.2598	22.4929
I6Y2G3	I6Y2G3	tr|I6Y2G3|I6Y2G3_MYCTU Probable phosphoglucomutase PgmA (Glucose phosphomutase) (PGM) OS=Mycobacterium tuberculosis (strain ATCC 25618 / H37Rv) OX=83332 GN=pgmA PE=1 SV=1	Color2 [DarkGray]	1	4		24.5613	24.8075	24.7419	24.7178	24.605	23.8137	23.9321	23.8582	23.962	23.9711	24.2572	24.219	24.5035	25.2189	25.0262	23.8428	23.7849	23.867	24.4825	24.3272
I6Y2I9	I6Y2I9	tr|I6Y2I9|I6Y2I9_MYCTU Probable conserved integral membrane protein OS=Mycobacterium tuberculosis (strain ATCC 25618 / H37Rv) OX=83332 GN=Rv3092c PE=1 SV=1	Color2 [DarkGray]	1	4		NaN	19.5796	NaN	NaN	NaN	NaN	18.8842	NaN	NaN	NaN	NaN	NaN	NaN	NaN	NaN	NaN	NaN	NaN	NaN	NaN
I6Y340	I6Y340	tr|I6Y340|I6Y340_MYCTU Double hotdog hydratase OS=Mycobacterium tuberculosis (strain ATCC 25618 / H37Rv) OX=83332 GN=Rv0216 PE=1 SV=1	Color2 [DarkGray]	1	4		24.5706	24.6931	24.6731	24.5157	24.9254	23.9179	23.7733	23.7424	23.7784	23.8473	24.9194	24.7506	24.7529	25.5061	25.3928	24.0015	24.6553	24.879	24.7214	24.6295
I6Y3P1	I6Y3P1	sp|I6Y3P1|LPRN_MYCTU Lipoprotein LprN OS=Mycobacterium tuberculosis (strain ATCC 25618 / H37Rv) OX=83332 GN=lprN PE=1 SV=1	Color2 [DarkGray]	1	4		21.7836	21.2352	21.4496	22.311	21.8828	21.8282	21.1974	21.3354	22.2966	21.4525	22.0463	21.7675	22.1038	22.5597	22.5255	NaN	23.7337	22.7882	21.8866	21.7701
I6Y3P5	I6Y3P5	tr|I6Y3P5|I6Y3P5_MYCTU Conserved integral membrane protein YrbE4B. Possible ABC transporter OS=Mycobacterium tuberculosis (strain ATCC 25618 / H37Rv) OX=83332 GN=yrbE4B PE=1 SV=1	Color2 [DarkGray]	1	4		NaN	NaN	NaN	NaN	NaN	NaN	NaN	NaN	NaN	NaN	NaN	NaN	NaN	NaN	NaN	NaN	NaN	NaN	NaN	NaN
I6Y3Q0	I6Y3Q0	sp|I6Y3Q0|CHSE5_MYCTU Acyl-CoA dehydrogenase FadE27 OS=Mycobacterium tuberculosis (strain ATCC 25618 / H37Rv) OX=83332 GN=fadE27 PE=1 SV=1	Color2 [DarkGray]	1	4		22.5667	22.5935	22.3712	22.1592	22.8422	22.0742	21.8323	22.4796	21.8005	22.0257	22.6674	22.7957	22.7605	22.6693	22.9198	22.5669	22.7127	22.6375	22.5311	22.5417
I6Y3Q7	I6Y3Q7	tr|I6Y3Q7|I6Y3Q7_MYCTU Conserved protein OS=Mycobacterium tuberculosis (strain ATCC 25618 / H37Rv) OX=83332 GN=Rv3510c PE=1 SV=1	Color2 [DarkGray]	1	4		22.765	23.2623	23.0856	23.1057	23.4352	22.6696	22.5173	22.6656	22.5176	22.9085	23.3791	23.4165	23.1927	23.6869	23.5759	22.5524	23.7696	24.0435	23.3801	23.4185
I6Y3S9	I6Y3S9	tr|I6Y3S9|I6Y3S9_MYCTU Possible oxidoreductase OS=Mycobacterium tuberculosis (strain ATCC 25618 / H37Rv) OX=83332 GN=Rv3530c PE=1 SV=1	Color2 [DarkGray]	1	4		NaN	NaN	NaN	NaN	NaN	NaN	NaN	NaN	NaN	NaN	NaN	NaN	NaN	NaN	NaN	NaN	NaN	NaN	NaN	NaN
I6Y3T7	I6Y3T7	sp|I6Y3T7|LTP2_MYCTU 17-hydroxy-3-oxo-4-pregnene-20-carboxyl-CoA lyase OS=Mycobacterium tuberculosis (strain ATCC 25618 / H37Rv) OX=83332 GN=ltp2 PE=1 SV=1	Color2 [DarkGray]	1	4		19.9584	19.8329	19.625	20.0407	NaN	NaN	20.3127	19.8001	20.1356	19.8379	NaN	NaN	NaN	NaN	20.0489	NaN	NaN	NaN	20.3456	20.086
I6Y3U6	I6Y3U6	sp|I6Y3U6|ECH20_MYCTU (7aS)-7a-methyl-1,5-dioxo-2,3,5,6,7,7a-hexahydro-1H-indene-carboxyl-CoA hydrolase OS=Mycobacterium tuberculosis (strain ATCC 25618 / H37Rv) OX=83332 GN=echA20 PE=1 SV=1	Color2 [DarkGray]	1	4		21.7424	21.3214	21.6413	21.7857	21.3306	NaN	21.1789	21.4289	21.2776	21.2761	21.149	21.3707	21.4724	21.364	21.1797	21.152	NaN	21.4022	NaN	21.3076
I6Y3V5	I6Y3V5	sp|I6Y3V5|IPDE1_MYCTU Acyl-CoA dehydrogenase IpdE1 OS=Mycobacterium tuberculosis (strain ATCC 25618 / H37Rv) OX=83332 GN=ipdE1 PE=1 SV=1	Color2 [DarkGray]	1	4		22.4623	22.4299	22.6501	22.6161	22.6611	22.3861	22.5567	22.6804	22.5486	22.3938	22.7006	23.0431	23.0399	22.4622	22.1515	22.6752	21.8148	NaN	22.701	22.2727
I6Y3Z2	I6Y3Z2	tr|I6Y3Z2|I6Y3Z2_MYCTU N-acetylmuramoyl-L-alanine amidase domain-containing protein OS=Mycobacterium tuberculosis (strain ATCC 25618 / H37Rv) OX=83332 GN=Rv3594 PE=1 SV=1	Color2 [DarkGray]	1	4		NaN	NaN	NaN	NaN	NaN	NaN	NaN	20.1356	NaN	NaN	NaN	NaN	NaN	NaN	NaN	NaN	NaN	NaN	NaN	20.3645
I6Y481	I6Y481	tr|I6Y481|I6Y481_MYCTU Uncharacterized protein OS=Mycobacterium tuberculosis (strain ATCC 25618 / H37Rv) OX=83332 GN=Rv0610c PE=1 SV=1	Color2 [DarkGray]	1	4		NaN	NaN	NaN	NaN	NaN	NaN	NaN	NaN	NaN	NaN	NaN	NaN	NaN	NaN	NaN	NaN	NaN	NaN	NaN	NaN
I6Y482	I6Y482	tr|I6Y482|I6Y482_MYCTU Probable dipeptide-transport ATP-binding protein ABC transporter DppD OS=Mycobacterium tuberculosis (strain ATCC 25618 / H37Rv) OX=83332 GN=dppD PE=1 SV=1	Color2 [DarkGray]	1	4		NaN	NaN	NaN	NaN	NaN	NaN	NaN	NaN	NaN	NaN	NaN	NaN	NaN	NaN	NaN	NaN	NaN	NaN	NaN	NaN
I6Y498	I6Y498	tr|I6Y498|I6Y498_MYCTU Probable anion transporter ATPase OS=Mycobacterium tuberculosis (strain ATCC 25618 / H37Rv) OX=83332 GN=Rv3680 PE=1 SV=1	Color2 [DarkGray]	1	4		22.4336	21.8299	22.1581	22.0163	22.1365	23.412	23.3708	23.2117	23.2666	23.1293	23.4198	23.0021	23.0025	21.7212	21.8726	23.8137	22.7526	22.5493	22.8915	23.0464
I6Y4A5	I6Y4A5	tr|I6Y4A5|I6Y4A5_MYCTU Possible glyoxalase II (Hydroxyacylglutathione hydrolase) (GLX II) OS=Mycobacterium tuberculosis (strain ATCC 25618 / H37Rv) OX=83332 GN=Rv0634c PE=1 SV=1	Color2 [DarkGray]	1	4		24.4247	24.1467	24.0744	24.1896	24.3689	24.4868	23.876	24.1714	24.2111	24.0511	23.5066	23.1803	23.3886	23.6337	23.4125	24.4162	24.4516	24.7794	23.6382	24.142
I6Y4C4	I6Y4C4	tr|I6Y4C4|I6Y4C4_MYCTU DUF4185 domain-containing protein OS=Mycobacterium tuberculosis (strain ATCC 25618 / H37Rv) OX=83332 GN=Rv3707c PE=1 SV=1	Color2 [DarkGray]	1	4		NaN	NaN	19.7976	19.8569	NaN	20.356	NaN	NaN	NaN	NaN	NaN	NaN	NaN	NaN	NaN	NaN	NaN	NaN	NaN	NaN
I6Y4C7	I6Y4C7	tr|I6Y4C7|I6Y4C7_MYCTU Lipid II isoglutaminyl synthase (glutamine-hydrolyzing) subunit MurT OS=Mycobacterium tuberculosis (strain ATCC 25618 / H37Rv) OX=83332 GN=murT PE=1 SV=1	Color2 [DarkGray]	1	4		NaN	NaN	NaN	NaN	NaN	NaN	NaN	NaN	NaN	NaN	NaN	21.626	NaN	NaN	NaN	22.526	NaN	NaN	NaN	NaN
I6Y4D2	I6Y4D2	sp|I6Y4D2|PEPAM_MYCTU N-acetylmuramoyl-L-alanine amidase Rv3717 OS=Mycobacterium tuberculosis (strain ATCC 25618 / H37Rv) OX=83332 GN=Rv3717 PE=1 SV=1	Color2 [DarkGray]	1	4		23.418	25.2199	23.7514	23.7939	23.7663	24.8459	25.1784	24.8902	24.8012	24.6923	24.1181	24.0165	23.9228	24.0605	23.9842	22.9387	22.855	23.3781	23.4864	23.2932
I6Y4E8	I6Y4E8	tr|I6Y4E8|I6Y4E8_MYCTU Probable enoyl-CoA hydratase EchA5 (Enoyl hydrase) (Unsaturated acyl-CoA hydratase) (Crotonase) OS=Mycobacterium tuberculosis (strain ATCC 25618 / H37Rv) OX=83332 GN=echA5 PE=1 SV=1	Color2 [DarkGray]	1	4		24.1595	23.9818	24.2796	24.1622	24.2753	24.2397	24.1911	23.9824	24.0064	24.1058	24.9992	24.7525	24.7646	25.7783	25.7061	24.9859	24.8505	24.689	24.5365	24.5939
I6Y4F1	I6Y4F1	tr|I6Y4F1|I6Y4F1_MYCTU Probable conserved transmembrane protein OS=Mycobacterium tuberculosis (strain ATCC 25618 / H37Rv) OX=83332 GN=Rv0680c PE=1 SV=1	Color2 [DarkGray]	1	4		22.3889	24.0537	NaN	NaN	22.697	NaN	NaN	NaN	NaN	NaN	23.1788	24.2592	24.3809	NaN	NaN	NaN	NaN	NaN	NaN	NaN
I6Y4G1	I6Y4G1	tr|I6Y4G1|I6Y4G1_MYCTU Uncharacterized protein OS=Mycobacterium tuberculosis (strain ATCC 25618 / H37Rv) OX=83332 GN=Rv0690c PE=1 SV=1	Color2 [DarkGray]	1	4		20.6277	NaN	20.4262	20.4117	NaN	21.0944	20.8878	20.7512	20.3745	20.4349	NaN	NaN	NaN	NaN	NaN	20.9785	NaN	NaN	NaN	NaN
I6Y4K0	I6Y4K0	tr|I6Y4K0|I6Y4K0_MYCTU Possible D-xylulose kinase XylB (Xylulokinase) (Xylulose kinase) OS=Mycobacterium tuberculosis (strain ATCC 25618 / H37Rv) OX=83332 GN=xylB PE=1 SV=1	Color2 [DarkGray]	1	4		NaN	NaN	19.6514	NaN	NaN	21.5696	21.2951	20.955	21.092	20.988	20.4811	19.972	20.6695	NaN	NaN	22.0516	NaN	NaN	21.1877	21.498
I6Y4R2	I6Y4R2	tr|I6Y4R2|I6Y4R2_MYCTU Probable acyl-CoA dehydrogenase FadE9 OS=Mycobacterium tuberculosis (strain ATCC 25618 / H37Rv) OX=83332 GN=fadE9 PE=1 SV=1	Color2 [DarkGray]	1	4		21.9289	21.6074	21.8081	21.6126	21.5767	22.1129	22.0615	21.9141	21.5496	21.7545	22.4371	22.3938	22.5234	21.1304	21.4868	22.4076	21.0432	20.0824	22.0717	22.0983
I6Y4S7	I6Y4S7	tr|I6Y4S7|I6Y4S7_MYCTU Possible 4-carboxymuconolactone decarboxylase (CMD) OS=Mycobacterium tuberculosis (strain ATCC 25618 / H37Rv) OX=83332 GN=Rv0771 PE=1 SV=1	Color2 [DarkGray]	1	4		NaN	22.4536	22.375	21.9732	22.6153	NaN	21.8896	21.7446	21.6061	21.7316	NaN	21.761	21.4826	NaN	21.6818	NaN	NaN	NaN	NaN	NaN
I6Y4S9	I6Y4S9	tr|I6Y4S9|I6Y4S9_MYCTU Uncharacterized protein OS=Mycobacterium tuberculosis (strain ATCC 25618 / H37Rv) OX=83332 GN=Rv0776c PE=4 SV=1	Color2 [DarkGray]	1	4		NaN	NaN	NaN	NaN	NaN	NaN	NaN	NaN	NaN	NaN	NaN	NaN	NaN	NaN	NaN	NaN	NaN	NaN	NaN	NaN
I6Y4U4	I6Y4U4	tr|I6Y4U4|I6Y4U4_MYCTU Probable oxidoreductase OS=Mycobacterium tuberculosis (strain ATCC 25618 / H37Rv) OX=83332 GN=Rv0794c PE=1 SV=1	Color2 [DarkGray]	1	4		25.3407	25.1631	25.5926	25.4867	25.7813	24.3653	24.1588	24.1349	24.219	24.3922	24.5731	24.4048	24.4868	25.1231	25.1483	23.6005	23.3675	23.1974	24.4162	24.2421
I6Y4U9	I6Y4U9	tr|I6Y4U9|I6Y4U9_MYCTU Conserved protein OS=Mycobacterium tuberculosis (strain ATCC 25618 / H37Rv) OX=83332 GN=Rv0799c PE=1 SV=1	Color2 [DarkGray]	1	4		24.6566	24.5609	24.6807	24.5571	25.0685	24.1592	23.9345	23.8927	24.1148	23.8042	24.9301	24.6065	24.6883	25.4815	25.3711	24.1572	24.9909	25.1202	24.4096	24.1953
I6Y4V6	I6Y4V6	tr|I6Y4V6|I6Y4V6_MYCTU Phosphoribosylformylglycinamidine cyclo-ligase OS=Mycobacterium tuberculosis (strain ATCC 25618 / H37Rv) OX=83332 GN=purM PE=1 SV=1	Color2 [DarkGray]	1	4		23.4434	23.562	23.7424	23.5297	23.7527	23.5296	23.6447	23.6817	23.5705	23.6967	23.5538	23.7869	23.7332	23.8961	23.8685	23.6233	23.1048	23.1196	23.6847	23.6598
I6Y4Z4	I6Y4Z4	tr|I6Y4Z4|I6Y4Z4_MYCTU Possible fatty-acid-CoA ligase FadD16 (Fatty-acid-CoA synthetase) (Fatty-acid-CoA synthase) OS=Mycobacterium tuberculosis (strain ATCC 25618 / H37Rv) OX=83332 GN=fadD16 PE=1 SV=1	Color2 [DarkGray]	1	4		23.6199	23.8106	23.2307	23.3365	24.002	23.1768	22.8154	22.7737	22.7723	22.7689	23.9964	23.8617	23.657	24.2262	24.0733	23.1543	23.9179	24.1157	22.8138	23.0842
I6Y4Z9	I6Y4Z9	tr|I6Y4Z9|I6Y4Z9_MYCTU Uncharacterized protein OS=Mycobacterium tuberculosis (strain ATCC 25618 / H37Rv) OX=83332 GN=Rv0857 PE=4 SV=1	Color2 [DarkGray]	1	4		23.5853	23.9589	23.7965	23.5177	24.0178	22.467	23.2067	22.925	22.3857	22.8648	22.1667	22.0243	22.1845	21.9777	21.2757	21.0894	18.4769	21.1404	20.9402	20.6355
I6Y551	I6Y551	tr|I6Y551|I6Y551_MYCTU Dioxygenase OS=Mycobacterium tuberculosis (strain ATCC 25618 / H37Rv) OX=83332 GN=Rv0913c PE=1 SV=1	Color2 [DarkGray]	1	4		22.1659	21.6756	22.1071	22.0893	22.5213	22.5995	22.7703	22.5745	23.3672	22.8361	23.3733	23.0687	23.0409	23.0699	23.0518	23.5538	24.2025	24.2671	23.8196	24.0755
I6Y6S3	I6Y6S3	tr|I6Y6S3|I6Y6S3_MYCTU Conserved protein OS=Mycobacterium tuberculosis (strain ATCC 25618 / H37Rv) OX=83332 GN=Rv0052 PE=1 SV=2	Color2 [DarkGray]	1	4		22.342	21.9028	22.44	22.6177	22.3209	22.1232	21.7957	22.239	22.0241	22.0856	21.8587	20.9992	21.094	20.6621	20.9984	21.8816	21.4911	21.4246	20.8624	20.4468
I6Y778	I6Y778	sp|I6Y778|FABG4_MYCTU 3-oxoacyl-[acyl-carrier-protein] reductase [NADH] OS=Mycobacterium tuberculosis (strain ATCC 25618 / H37Rv) OX=83332 GN=fabG4 PE=1 SV=1	Color2 [DarkGray]	1	4		27.3888	27.2998	27.4225	27.4556	27.8461	26.9342	26.9152	26.8253	26.8663	27.0931	27.5126	27.3649	27.4404	27.5213	27.5001	27.1374	27.9727	27.9946	27.3371	27.2874
I6Y7V6	I6Y7V6	tr|I6Y7V6|I6Y7V6_MYCTU Probable acyl-CoA ligase FadD31 (Acyl-CoA synthetase) (Acyl-CoA synthase) OS=Mycobacterium tuberculosis (strain ATCC 25618 / H37Rv) OX=83332 GN=fadD31 PE=1 SV=1	Color2 [DarkGray]	1	4		25.9225	25.2194	25.8188	25.8138	25.8653	26.4128	26.3239	26.4068	26.306	26.5297	25.5419	25.5422	25.4336	24.2237	24.7631	26.0067	25.2448	25.0438	25.6604	25.7917
I6Y897	I6Y897	tr|I6Y897|I6Y897_MYCTU Uncharacterized protein OS=Mycobacterium tuberculosis (strain ATCC 25618 / H37Rv) OX=83332 GN=Rv0613c PE=1 SV=1	Color2 [DarkGray]	1	4		22.7656	22.516	22.6195	22.5939	22.5115	23.7353	23.5993	23.6536	23.6384	23.5088	23.2768	23.316	22.89	20.649	21.6138	24.0833	22.8545	22.772	23.3886	23.6259
I6Y8B5	I6Y8B5	tr|I6Y8B5|I6Y8B5_MYCTU Probable enoyl-CoA hydratase EchA3 (Enoyl hydrase) (Unsaturated acyl-CoA hydratase) (Crotonase) OS=Mycobacterium tuberculosis (strain ATCC 25618 / H37Rv) OX=83332 GN=echA3 PE=1 SV=1	Color2 [DarkGray]	1	4		27.6472	28.1771	28.0287	28.1802	28.5182	27.1956	27.5435	27.3683	27.3929	27.4964	27.8732	28.1418	28.0419	29.0636	28.9361	27.2323	28.6838	28.9126	28.6482	28.4655
I6Y8F2	I6Y8F2	tr|I6Y8F2|I6Y8F2_MYCTU Possible enoyl-CoA hydratase EchA4 (Enoyl hydrase) (Unsaturated acyl-CoA hydratase) (Crotonase) OS=Mycobacterium tuberculosis (strain ATCC 25618 / H37Rv) OX=83332 GN=echA4 PE=1 SV=1	Color2 [DarkGray]	1	4		23.3336	22.6115	22.9622	22.979	22.733	22.3933	22.3748	21.9959	22.8325	23.2551	23.3072	22.5381	22.8474	23.444	23.3035	22.8588	22.2663	22.1752	22.949	23.1461
I6Y8F7	I6Y8F7	sp|I6Y8F7|MMPR5_MYCTU HTH-type transcriptional regulator MmpR5 OS=Mycobacterium tuberculosis (strain ATCC 25618 / H37Rv) OX=83332 GN=mmpR5 PE=1 SV=1	Color2 [DarkGray]	1	4		25.4457	25.7081	25.6594	25.7834	26.1499	24.7317	25.5754	25.1304	25.5379	25.3855	25.2454	25.2002	25.5759	26.5332	26.3819	24.7206	26.228	25.7902	26.3174	26.2191
I6Y8I5	I6Y8I5	sp|I6Y8I5|FGE_MYCTU Formylglycine-generating enzyme OS=Mycobacterium tuberculosis (strain ATCC 25618 / H37Rv) OX=83332 GN=Rv0712 PE=1 SV=1	Color2 [DarkGray]	1	4		23.6194	23.2501	23.8326	23.7683	23.4658	23.2416	23.0762	23.0861	23.0446	23.0919	22.53	22.5665	22.6939	22.9898	22.9929	22.439	22.9796	22.9601	22.4937	22.3699
I6Y8R4	I6Y8R4	tr|I6Y8R4|I6Y8R4_MYCTU Acyl-CoA:diacylglycerol acyltransferase OS=Mycobacterium tuberculosis (strain ATCC 25618 / H37Rv) OX=83332 GN=Rv0774c PE=1 SV=1	Color2 [DarkGray]	1	4		NaN	23.4188	22.8156	23.0227	22.8637	21.1328	23.868	23.9788	23.1685	22.9514	NaN	23.1494	22.8933	23.0035	22.7732	21.5367	22.7685	22.615	22.5589	20.9508
I6Y8S6	I6Y8S6	tr|I6Y8S6|I6Y8S6_MYCTU Phosphoribosylformylglycinamidine synthase subunit PurS OS=Mycobacterium tuberculosis (strain ATCC 25618 / H37Rv) OX=83332 GN=purS PE=1 SV=1	Color2 [DarkGray]	1	4		24.1165	23.34	23.1446	22.2121	24.0528	24.8037	23.7221	23.7992	23.9747	23.6681	NaN	NaN	21.3374	21.8888	NaN	22.4428	NaN	NaN	NaN	NaN
I6Y8U3	I6Y8U3	tr|I6Y8U3|I6Y8U3_MYCTU SCP_3 domain-containing protein OS=Mycobacterium tuberculosis (strain ATCC 25618 / H37Rv) OX=83332 GN=Rv0807 PE=1 SV=1	Color2 [DarkGray]	1	4		20.7747	NaN	20.7462	20.5806	NaN	NaN	20.9491	20.604	20.6528	20.6942	NaN	NaN	NaN	NaN	NaN	20.8025	NaN	NaN	NaN	NaN
I6Y8X0	I6Y8X0	tr|I6Y8X0|I6Y8X0_MYCTU Probable proline iminopeptidase Pip (Prolyl aminopeptidase) (Pap) OS=Mycobacterium tuberculosis (strain ATCC 25618 / H37Rv) OX=83332 GN=pip PE=1 SV=1	Color2 [DarkGray]	1	4		19.7149	NaN	19.6875	NaN	NaN	20.9065	20.1624	19.7044	21.2654	20.1268	NaN	NaN	NaN	NaN	NaN	20.7509	NaN	NaN	NaN	NaN
I6Y8Y0	I6Y8Y0	tr|I6Y8Y0|I6Y8Y0_MYCTU Probable fatty-acid-CoA racemase Far OS=Mycobacterium tuberculosis (strain ATCC 25618 / H37Rv) OX=83332 GN=far PE=1 SV=1	Color2 [DarkGray]	1	4		21.5776	21.9245	21.7345	21.8671	20.9741	22.7356	22.2691	22.5329	22.6495	22.6274	21.0842	21.1671	21.0533	20.9062	21.0998	22.4069	NaN	NaN	22.3441	22.4769
I6Y8Y8	I6Y8Y8	tr|I6Y8Y8|I6Y8Y8_MYCTU Probable molybdopterin biosynthesis Mog protein OS=Mycobacterium tuberculosis (strain ATCC 25618 / H37Rv) OX=83332 GN=mog PE=1 SV=1	Color2 [DarkGray]	1	4		22.1835	22.0684	22.2428	22.159	22.1951	22.695	21.9612	22.302	22.1082	22.0904	21.5447	21.6388	21.6239	21.952	21.9592	22.087	21.206	20.9947	22.3631	22.1326
I6Y946	I6Y946	tr|I6Y946|I6Y946_MYCTU Conserved protein OS=Mycobacterium tuberculosis (strain ATCC 25618 / H37Rv) OX=83332 GN=Rv0925c PE=1 SV=1	Color2 [DarkGray]	1	4		25.4723	25.4058	25.1417	25.1025	24.868	24.9584	24.4731	24.5714	24.3766	24.4497	24.9948	24.8863	24.94	25.6565	25.2451	24.752	24.9288	25.1516	24.1211	24.161
I6Y9E8	I6Y9E8	tr|I6Y9E8|I6Y9E8_MYCTU Conserved protein OS=Mycobacterium tuberculosis (strain ATCC 25618 / H37Rv) OX=83332 GN=Rv2475c PE=1 SV=1	Color2 [DarkGray]	1	4		24.9114	24.6782	24.8318	25.2541	25.3565	24.407	24.4282	24.3982	24.421	24.528	24.1563	23.9121	24.0341	24.5912	24.7038	23.5399	24.6434	24.8857	23.6225	23.8298
I6Y9F7	I6Y9F7	sp|I6Y9F7|LIPQ_MYCTU Esterase LipQ OS=Mycobacterium tuberculosis (strain ATCC 25618 / H37Rv) OX=83332 GN=lipQ PE=1 SV=1	Color2 [DarkGray]	1	4		NaN	NaN	NaN	NaN	NaN	NaN	NaN	NaN	NaN	NaN	NaN	NaN	NaN	NaN	NaN	NaN	NaN	NaN	NaN	NaN
I6Y9H2	I6Y9H2	tr|I6Y9H2|I6Y9H2_MYCTU Possible oxidase regulatory-related protein OS=Mycobacterium tuberculosis (strain ATCC 25618 / H37Rv) OX=83332 GN=Rv2499c PE=1 SV=1	Color2 [DarkGray]	1	4		NaN	24.5483	23.4193	22.9821	23.2921	NaN	23.1287	23.4175	22.9055	22.8834	23.2781	23.0285	22.7467	23.0859	23.0008	NaN	23.2704	NaN	22.3696	22.1892
I6Y9I3	I6Y9I3	tr|I6Y9I3|I6Y9I3_MYCTU Probable short-chain type dehydrogenase/reductase OS=Mycobacterium tuberculosis (strain ATCC 25618 / H37Rv) OX=83332 GN=Rv2509 PE=1 SV=1	Color2 [DarkGray]	1	4		22.5306	22.0104	22.7568	22.4458	22.801	23.8929	23.8526	23.9886	23.7381	24.19	23.1607	23.366	22.8057	19.9987	21.8612	23.8714	23.4516	23.3627	23.0155	23.3966
I6Y9J2	I6Y9J2	sp|I6Y9J2|LDT2_MYCTU L,D-transpeptidase 2 OS=Mycobacterium tuberculosis (strain ATCC 25618 / H37Rv) OX=83332 GN=ldtB PE=1 SV=1	Color2 [DarkGray]	1	4		23.8301	23.3092	23.4838	23.6844	NaN	23.4282	23.7139	23.1654	NaN	24.0632	23.9527	23.0809	23.4519	23.6805	23.8426	NaN	24.2458	NaN	24.3594	24.1807
I6Y9K2	I6Y9K2	tr|I6Y9K2|I6Y9K2_MYCTU Probable restriction system protein Mrr OS=Mycobacterium tuberculosis (strain ATCC 25618 / H37Rv) OX=83332 GN=mrr PE=1 SV=1	Color2 [DarkGray]	1	4		24.2521	24.5995	24.5083	24.4823	24.9299	23.7335	23.8187	23.778	23.798	23.9207	24.0314	24.0827	24.211	24.8211	24.796	24.0546	23.1558	22.7151	24.278	24.2315
I6YA00	I6YA00	tr|I6YA00|I6YA00_MYCTU Peptide-methionine (R)-S-oxide reductase OS=Mycobacterium tuberculosis (strain ATCC 25618 / H37Rv) OX=83332 GN=msrB PE=1 SV=1	Color2 [DarkGray]	1	4		22.2099	22.7522	22.4602	22.4046	NaN	22.9249	22.2969	22.5359	22.639	22.5215	20.3105	20.9542	20.688	20.187	20.7238	20.7536	NaN	NaN	20.5595	20.9682
I6YA03	I6YA03	tr|I6YA03|I6YA03_MYCTU Probable enoyl-CoA hydratase EchA15 (Enoyl hydrase) (Unsaturated acyl-CoA hydratase) (Crotonase) OS=Mycobacterium tuberculosis (strain ATCC 25618 / H37Rv) OX=83332 GN=echA15 PE=1 SV=1	Color2 [DarkGray]	1	4		24.4828	24.1622	24.3011	24.26	24.6426	24.5647	24.3651	24.6436	24.5358	24.5839	24.8313	24.8306	24.9224	25.2034	25.2824	25.126	25.6268	25.7485	24.9811	25.0836
I6YA17	I6YA17	tr|I6YA17|I6YA17_MYCTU Uncharacterized protein OS=Mycobacterium tuberculosis (strain ATCC 25618 / H37Rv) OX=83332 GN=Rv2699c PE=1 SV=1	Color2 [DarkGray]	1	4		25.5136	25.5376	25.319	25.3601	21.771	25.5597	25.3185	25.3032	25.0798	25.1393	24.7195	25.1756	25.0319	26.0152	25.6475	24.8638	NaN	NaN	24.6235	24.7929
I6YA21	I6YA21	tr|I6YA21|I6YA21_MYCTU Conserved protein OS=Mycobacterium tuberculosis (strain ATCC 25618 / H37Rv) OX=83332 GN=Rv2704 PE=1 SV=1	Color2 [DarkGray]	1	4		22.5119	22.8602	22.6247	22.501	21.5081	22.2851	22.024	22.2873	21.9134	22.137	22.0184	22.0135	21.9279	22.7226	22.2851	22.1218	NaN	21.2961	22.261	22.3298
I6YA29	I6YA29	tr|I6YA29|I6YA29_MYCTU Conserved alanine and leucine rich protein OS=Mycobacterium tuberculosis (strain ATCC 25618 / H37Rv) OX=83332 GN=Rv2714 PE=1 SV=1	Color2 [DarkGray]	1	4		22.5331	23.1248	22.9491	22.8501	22.8637	23.2717	23.1067	23.4381	23.3376	23.2744	23.0995	23.0373	23.1759	23.4235	23.032	22.7594	23.7246	23.9661	23.5812	23.6468
I6YA42	I6YA42	tr|I6YA42|I6YA42_MYCTU Uncharacterized protein OS=Mycobacterium tuberculosis (strain ATCC 25618 / H37Rv) OX=83332 GN=Rv2734 PE=1 SV=1	Color2 [DarkGray]	1	4		NaN	NaN	NaN	NaN	NaN	NaN	20.7318	NaN	20.1629	20.7167	NaN	NaN	NaN	NaN	NaN	NaN	21.1303	NaN	NaN	NaN
I6YA50	I6YA50	sp|I6YA50|Y2743_MYCTU Putative envelope-preserving system protein Rv2743c OS=Mycobacterium tuberculosis (strain ATCC 25618 / H37Rv) OX=83332 GN=Rv2743c PE=1 SV=1	Color2 [DarkGray]	1	4		NaN	NaN	17.7973	NaN	NaN	NaN	NaN	18.3946	18.4883	18.5124	NaN	NaN	NaN	NaN	NaN	NaN	NaN	NaN	NaN	NaN
I6YA75	I6YA75	tr|I6YA75|I6YA75_MYCTU Probable conserved transmembrane protein OS=Mycobacterium tuberculosis (strain ATCC 25618 / H37Rv) OX=83332 GN=Rv2772c PE=1 SV=1	Color2 [DarkGray]	1	4		NaN	NaN	NaN	NaN	NaN	NaN	NaN	NaN	NaN	NaN	NaN	NaN	NaN	NaN	NaN	NaN	NaN	NaN	NaN	NaN
I6YAC9	I6YAC9	tr|I6YAC9|I6YAC9_MYCTU Uncharacterized protein OS=Mycobacterium tuberculosis (strain ATCC 25618 / H37Rv) OX=83332 GN=Rv2828A PE=4 SV=1	Color2 [DarkGray]	1	4		NaN	NaN	NaN	NaN	NaN	NaN	NaN	NaN	NaN	NaN	NaN	NaN	NaN	NaN	NaN	NaN	NaN	NaN	NaN	NaN
I6YAE2	I6YAE2	tr|I6YAE2|I6YAE2_MYCTU Probable conserved transmembrane alanine rich protein OS=Mycobacterium tuberculosis (strain ATCC 25618 / H37Rv) OX=83332 GN=Rv2843 PE=1 SV=1	Color2 [DarkGray]	1	4		23.006	23.5444	23.4219	23.2914	23.3798	22.2455	22.4519	22.3475	22.5013	22.4477	22.7429	23.003	22.766	23.2106	22.8718	22.0439	22.7151	22.8606	23.2359	22.9822
I6YAU3	I6YAU3	tr|I6YAU3|I6YAU3_MYCTU Possible alanine rich dehydrogenase OS=Mycobacterium tuberculosis (strain ATCC 25618 / H37Rv) OX=83332 GN=Rv2997 PE=4 SV=1	Color2 [DarkGray]	1	4		NaN	NaN	NaN	NaN	NaN	19.9632	NaN	NaN	NaN	NaN	NaN	NaN	NaN	NaN	NaN	20.0062	NaN	NaN	NaN	NaN
I6YAV3	I6YAV3	tr|I6YAV3|I6YAV3_MYCTU Uncharacterized protein OS=Mycobacterium tuberculosis (strain ATCC 25618 / H37Rv) OX=83332 GN=Rv3005c PE=1 SV=1	Color2 [DarkGray]	1	4		NaN	NaN	NaN	NaN	NaN	21.584	NaN	NaN	NaN	NaN	NaN	NaN	NaN	NaN	20.9391	NaN	NaN	NaN	NaN	NaN
I6YAW3	I6YAW3	tr|I6YAW3|I6YAW3_MYCTU Meth_synt_2 domain-containing protein OS=Mycobacterium tuberculosis (strain ATCC 25618 / H37Rv) OX=83332 GN=Rv3015c PE=1 SV=1	Color2 [DarkGray]	1	4		23.7561	23.4937	23.8049	23.8802	20.4284	23.1384	22.6751	23.0914	23.2263	23.2358	23.0039	22.9524	23.4031	23.506	23.5034	22.5595	NaN	19.8545	22.9722	22.7232
I6YAY5	I6YAY5	tr|I6YAY5|I6YAY5_MYCTU Uncharacterized protein OS=Mycobacterium tuberculosis (strain ATCC 25618 / H37Rv) OX=83332 GN=Rv3033 PE=1 SV=1	Color2 [DarkGray]	1	4		24.5811	25.0086	24.8425	24.7706	25.4415	24.2395	24.3028	24.4152	24.237	24.4814	25.2624	25.4368	25.5202	26.0972	26.0752	24.5389	26.2756	26.2935	25.2034	25.051
I6YAZ1	I6YAZ1	tr|I6YAZ1|I6YAZ1_MYCTU Conserved protein OS=Mycobacterium tuberculosis (strain ATCC 25618 / H37Rv) OX=83332 GN=Rv3038c PE=1 SV=1	Color2 [DarkGray]	1	4		23.5855	23.5905	23.5451	23.4212	23.7309	24.828	24.8957	24.8626	24.8503	24.5751	24.1551	24.2592	23.6654	NaN	22.5859	25.1774	24.9554	24.6382	24.9367	24.8911
I6YB06	I6YB06	tr|I6YB06|I6YB06_MYCTU Glutaredoxin-like protein NrdH OS=Mycobacterium tuberculosis (strain ATCC 25618 / H37Rv) OX=83332 GN=nrdH PE=1 SV=1	Color2 [DarkGray]	1	4		NaN	NaN	NaN	NaN	NaN	NaN	NaN	NaN	NaN	NaN	NaN	NaN	NaN	NaN	NaN	NaN	NaN	NaN	NaN	NaN
I6YB11	I6YB11	tr|I6YB11|I6YB11_MYCTU Probable short chain alcohol dehydrogenase/reductase OS=Mycobacterium tuberculosis (strain ATCC 25618 / H37Rv) OX=83332 GN=Rv3057c PE=1 SV=1	Color2 [DarkGray]	1	4		22.2133	21.5186	20.9277	20.8205	21.6898	22.051	21.2672	21.0987	21.3652	21.173	21.7967	22.342	21.6696	21.1865	21.9075	22.0634	23.5865	23.8029	22.2417	21.9518
I6YB49	I6YB49	tr|I6YB49|I6YB49_MYCTU Conserved protein OS=Mycobacterium tuberculosis (strain ATCC 25618 / H37Rv) OX=83332 GN=Rv3091 PE=1 SV=1	Color2 [DarkGray]	1	4		21.4269	21.5748	21.6879	21.7017	22.2101	21.6645	21.8849	21.8816	21.874	21.7755	22.3678	22.5093	22.4047	22.3983	22.4382	21.6851	23.1239	23.2178	22.0831	21.9378
I6YB54	I6YB54	tr|I6YB54|I6YB54_MYCTU Uncharacterized protein OS=Mycobacterium tuberculosis (strain ATCC 25618 / H37Rv) OX=83332 GN=Rv3096 PE=1 SV=1	Color2 [DarkGray]	1	4		NaN	21.1474	20.2392	20.6502	20.3315	21.0068	NaN	19.8679	NaN	20.7578	21.6168	21.2578	21.4565	21.77	21.2476	NaN	NaN	20.4065	20.222	20.3076
I6YBQ3	I6YBQ3	tr|I6YBQ3|I6YBQ3_MYCTU Probable transcriptional regulatory protein LrpA (Lrp/AsnC-family) OS=Mycobacterium tuberculosis (strain ATCC 25618 / H37Rv) OX=83332 GN=lrpA PE=1 SV=1	Color2 [DarkGray]	1	4		22.5836	21.9327	22.2093	21.885	NaN	21.7289	22.5078	22.7769	22.1551	22.3706	21.6285	21.8452	22.1071	21.7752	21.7302	21.776	NaN	22.5978	22.3779	21.763
I6YBX3	I6YBX3	sp|I6YBX3|MFPA_MYCTU Pentapeptide repeat protein MfpA OS=Mycobacterium tuberculosis (strain ATCC 25618 / H37Rv) OX=83332 GN=mfpA PE=1 SV=1	Color2 [DarkGray]	1	4		NaN	NaN	NaN	NaN	NaN	NaN	NaN	NaN	NaN	NaN	NaN	NaN	NaN	NaN	NaN	NaN	NaN	NaN	NaN	NaN
I6YBZ8	I6YBZ8	sp|I6YBZ8|HTDY_MYCTU 3-hydroxyacyl-thioester dehydratase Y OS=Mycobacterium tuberculosis (strain ATCC 25618 / H37Rv) OX=83332 GN=htdY PE=1 SV=1	Color2 [DarkGray]	1	4		26.6089	26.5026	26.4309	26.5188	25.7759	26.362	26.2927	26.4011	26.2011	26.4185	26.7033	26.4868	26.4374	26.7523	26.6164	26.908	26.03	26.3983	26.9104	26.8767
I6YC03	I6YC03	sp|I6YC03|EPHB_MYCTU Epoxide hydrolase B OS=Mycobacterium tuberculosis (strain ATCC 25618 / H37Rv) OX=83332 GN=ephB PE=1 SV=1	Color2 [DarkGray]	1	4		23.2918	23.5146	23.2748	23.1024	23.7743	22.8471	22.5808	22.793	22.6765	22.6402	23.0838	23.0925	23.0008	23.2381	22.8929	23.0427	23.6299	23.4721	22.9948	22.8998
I6YC58	I6YC58	sp|I6YC58|MYCP4_MYCTU Mycosin-4 OS=Mycobacterium tuberculosis (strain ATCC 25618 / H37Rv) OX=83332 GN=mycP4 PE=2 SV=1	Color2 [DarkGray]	1	4		NaN	NaN	NaN	NaN	NaN	NaN	19.193	NaN	NaN	19.4767	NaN	NaN	NaN	NaN	NaN	NaN	NaN	NaN	NaN	NaN
I6YC91	I6YC91	tr|I6YC91|I6YC91_MYCTU Uncharacterized protein OS=Mycobacterium tuberculosis (strain ATCC 25618 / H37Rv) OX=83332 GN=Rv3489 PE=1 SV=1	Color2 [DarkGray]	1	4		NaN	NaN	NaN	NaN	NaN	NaN	NaN	NaN	NaN	NaN	NaN	NaN	NaN	NaN	NaN	NaN	NaN	NaN	NaN	NaN
I6YC95	I6YC95	tr|I6YC95|I6YC95_MYCTU Mce-family protein Mce4F OS=Mycobacterium tuberculosis (strain ATCC 25618 / H37Rv) OX=83332 GN=mce4F PE=1 SV=1	Color2 [DarkGray]	1	4		21.0593	21.6129	21.5607	21.2751	22.0879	21.0176	20.7849	21.5599	21.535	21.631	21.4379	22.4202	22.0977	22.4203	22.4386	20.4611	21.8259	21.6823	21.7105	21.5746
I6YC99	I6YC99	tr|I6YC99|I6YC99_MYCTU Mce-family protein Mce4A OS=Mycobacterium tuberculosis (strain ATCC 25618 / H37Rv) OX=83332 GN=mce4A PE=1 SV=1	Color2 [DarkGray]	1	4		21.4609	21.396	21.5265	21.7772	22.2582	21.4126	21.3741	21.6049	21.6419	21.9855	21.6148	21.8225	21.8355	22.349	22.7246	NaN	21.2439	21.5965	21.5344	21.7604
I6YCA3	I6YCA3	sp|I6YCA3|CHSE4_MYCTU Acyl-CoA dehydrogenase FadE26 OS=Mycobacterium tuberculosis (strain ATCC 25618 / H37Rv) OX=83332 GN=fadE26 PE=1 SV=1	Color2 [DarkGray]	1	4		22.4282	22.3132	22.0579	21.9292	22.2594	22.2062	21.7672	21.7534	21.9401	21.8705	22.8769	22.7864	22.8225	22.4489	22.3872	22.8686	22.0784	22.5146	22.489	22.4432
I6YCB9	I6YCB9	tr|I6YCB9|I6YCB9_MYCTU Possible siderophore-binding protein OS=Mycobacterium tuberculosis (strain ATCC 25618 / H37Rv) OX=83332 GN=Rv3525c PE=1 SV=1	Color2 [DarkGray]	1	4		20.3195	NaN	NaN	NaN	NaN	21.4606	21.2384	21.1324	21.2434	21.3657	21.3729	20.8887	20.2934	22.1	NaN	21.7661	NaN	NaN	22.145	22.3282
I6YCC4	I6YCC4	tr|I6YCC4|I6YCC4_MYCTU Uncharacterized protein OS=Mycobacterium tuberculosis (strain ATCC 25618 / H37Rv) OX=83332 GN=Rv3529c PE=1 SV=1	Color2 [DarkGray]	1	4		NaN	22.5848	23.1041	22.6053	23.2332	NaN	22.7821	22.8344	22.6919	22.5129	NaN	NaN	NaN	NaN	NaN	NaN	NaN	NaN	NaN	NaN
I6YCE1	I6YCE1	tr|I6YCE1|I6YCE1_MYCTU Probable short-chain type dehydrogenase/reductase OS=Mycobacterium tuberculosis (strain ATCC 25618 / H37Rv) OX=83332 GN=Rv3549c PE=1 SV=1	Color2 [DarkGray]	1	4		NaN	NaN	19.8248	19.7431	20.112	NaN	NaN	NaN	NaN	NaN	NaN	20.4486	NaN	20.6866	20.4365	NaN	NaN	NaN	NaN	NaN
I6YCF0	I6YCF0	sp|I6YCF0|IPDF_MYCTU (5R,7aS)-5-hydroxy-7a-methyl-1-oxo-2,3,5,6,7,7a-hexahydro-1H-indene-carboxyl-CoA reductase OS=Mycobacterium tuberculosis (strain ATCC 25618 / H37Rv) OX=83332 GN=ipdF PE=1 SV=1	Color2 [DarkGray]	1	4		22.6286	22.5306	22.7446	22.7649	22.9215	21.8712	21.7001	21.7862	22.2328	22.0302	22.8764	22.4756	22.7399	23.3028	23.4319	22.2096	22.9236	23.0217	22.3876	22.6261
I6YCF3	I6YCF3	tr|I6YCF3|I6YCF3_MYCTU Probable helicase HelZ OS=Mycobacterium tuberculosis (strain ATCC 25618 / H37Rv) OX=83332 GN=helZ PE=1 SV=1	Color2 [DarkGray]	1	4		20.3022	21.1338	21.2092	22.1087	21.6682	23.7797	24.8363	24.4434	24.7929	24.0309	20.9741	23.0743	23.4839	22.9712	23.4596	23.7668	21.9126	NaN	22.4072	22.7783
I6YCF5	I6YCF5	sp|I6YCF5|IPDE2_MYCTU Acyl-CoA dehydrogenase IpdE2 OS=Mycobacterium tuberculosis (strain ATCC 25618 / H37Rv) OX=83332 GN=ipdE2 PE=1 SV=1	Color2 [DarkGray]	1	4		NaN	21.4419	NaN	NaN	NaN	NaN	21.7468	21.8468	21.6536	21.6888	NaN	NaN	NaN	NaN	NaN	NaN	NaN	NaN	NaN	NaN
I6YCP0	I6YCP0	tr|I6YCP0|I6YCP0_MYCTU Uncharacterized protein OS=Mycobacterium tuberculosis (strain ATCC 25618 / H37Rv) OX=83332 GN=Rv3651 PE=1 SV=1	Color2 [DarkGray]	1	4		23.4758	23.1484	23.5584	23.5156	22.0373	23.9333	23.7233	23.7409	23.9075	23.7502	21.842	21.8091	22.0262	NaN	19.4613	23.1706	19.3398	NaN	22.6705	22.8522
I6YCP7	I6YCP7	tr|I6YCP7|I6YCP7_MYCTU Fido domain-containing protein OS=Mycobacterium tuberculosis (strain ATCC 25618 / H37Rv) OX=83332 GN=Rv3662c PE=1 SV=1	Color2 [DarkGray]	1	4		NaN	NaN	NaN	NaN	NaN	NaN	NaN	NaN	NaN	NaN	NaN	NaN	NaN	NaN	NaN	NaN	NaN	NaN	NaN	NaN
I6YCQ4	I6YCQ4	tr|I6YCQ4|I6YCQ4_MYCTU Possible epoxide hydrolase EphE (Epoxide hydratase) (Arene-oxide hydratase) OS=Mycobacterium tuberculosis (strain ATCC 25618 / H37Rv) OX=83332 GN=ephE PE=1 SV=1	Color2 [DarkGray]	1	4		20.6574	NaN	20.6838	20.7454	20.8063	20.788	21.2222	21.1408	21.0853	20.7195	20.5312	20.4955	20.8966	20.2628	20.4148	21.446	21.2007	21.7608	20.1021	20.7373
I6YCS6	I6YCS6	tr|I6YCS6|I6YCS6_MYCTU Conserved protein OS=Mycobacterium tuberculosis (strain ATCC 25618 / H37Rv) OX=83332 GN=Rv3698 PE=1 SV=1	Color2 [DarkGray]	1	4		NaN	17.9641	19.0679	NaN	NaN	NaN	19.1344	NaN	NaN	19.0662	NaN	NaN	NaN	NaN	NaN	NaN	NaN	NaN	NaN	NaN
I6YD99	I6YD99	sp|I6YD99|Y2386_MYCTU Uncharacterized protein Rv2386A/RVBD_2386A OS=Mycobacterium tuberculosis (strain ATCC 25618 / H37Rv) OX=83332 GN=Rv2386A PE=1 SV=1	Color2 [DarkGray]	1	4		NaN	NaN	NaN	NaN	NaN	NaN	NaN	NaN	NaN	NaN	NaN	NaN	NaN	NaN	NaN	NaN	NaN	NaN	NaN	NaN
I6YDI9	I6YDI9	tr|I6YDI9|I6YDI9_MYCTU PlsC domain-containing protein OS=Mycobacterium tuberculosis (strain ATCC 25618 / H37Rv) OX=83332 GN=plsC PE=1 SV=1	Color2 [DarkGray]	1	4		21.8577	21.5776	22.1044	21.9444	22.1077	22.1641	22.2767	22.0676	22.2487	22.3299	20.4074	20.7514	20.5576	18.8302	19.1538	20.0113	20.8206	20.7565	20.4358	19.4308
I6YDK7	I6YDK7	sp|I6YDK7|ACCD1_MYCTU Biotin-dependent 3-methylcrotonyl-coenzyme A carboxylase beta1 subunit OS=Mycobacterium tuberculosis (strain ATCC 25618 / H37Rv) OX=83332 GN=accD1 PE=1 SV=1	Color2 [DarkGray]	1	4		23.0336	22.9607	23.3104	23.1655	23.0661	21.8233	21.864	21.8998	21.8144	21.8059	22.7868	22.493	23.0194	22.9185	22.8559	21.5983	20.7205	21.3742	22.0276	22.0103
I6YDM0	I6YDM0	tr|I6YDM0|I6YDM0_MYCTU Uncharacterized protein OS=Mycobacterium tuberculosis (strain ATCC 25618 / H37Rv) OX=83332 GN=Rv2516c PE=1 SV=1	Color2 [DarkGray]	1	4		21.3589	21.5078	21.4228	21.5181	21.8817	21.6125	21.5539	21.6902	21.5449	21.4584	21.3394	21.2428	21.3869	21.2622	21.1035	21.1891	21.845	21.8662	21.2078	21.3032
I6YDN6	I6YDN6	tr|I6YDN6|I6YDN6_MYCTU Probable cytoplasmic peptidase PepQ OS=Mycobacterium tuberculosis (strain ATCC 25618 / H37Rv) OX=83332 GN=pepQ PE=1 SV=1	Color2 [DarkGray]	1	4		25.7455	25.9363	25.9076	25.8381	26.1197	25.7016	25.7258	25.7865	25.6836	25.7225	26.1914	26.2991	26.4035	26.7927	26.62	26.1576	27.2864	27.4246	26.8192	26.6468
I6YDV4	I6YDV4	tr|I6YDV4|I6YDV4_MYCTU Probable conserved membrane protein OS=Mycobacterium tuberculosis (strain ATCC 25618 / H37Rv) OX=83332 GN=Rv2609c PE=1 SV=1	Color2 [DarkGray]	1	4		NaN	NaN	NaN	NaN	NaN	NaN	20.0596	19.4972	NaN	19.6723	NaN	20.3668	19.721	NaN	NaN	NaN	NaN	NaN	NaN	NaN
I6YE67	I6YE67	tr|I6YE67|I6YE67_MYCTU Probable conserved transmembrane alanine and leucine rich protein OS=Mycobacterium tuberculosis (strain ATCC 25618 / H37Rv) OX=83332 GN=Rv2707 PE=1 SV=1	Color2 [DarkGray]	1	4		NaN	NaN	NaN	NaN	NaN	NaN	NaN	NaN	NaN	NaN	NaN	NaN	NaN	NaN	NaN	NaN	NaN	NaN	NaN	NaN
I6YEA3	I6YEA3	tr|I6YEA3|I6YEA3_MYCTU S-adenosyl-L-methionine-dependent methyltransferase OS=Mycobacterium tuberculosis (strain ATCC 25618 / H37Rv) OX=83332 GN=Rv2751 PE=1 SV=1	Color2 [DarkGray]	1	4		21.4959	21.55	21.4219	21.2248	21.7053	22.6664	22.3376	22.4757	22.7127	22.137	22.1948	22.0318	21.9854	20.9663	21.0229	23.1309	23.2408	22.9083	21.9796	22.0424
I6YEB6	I6YEB6	tr|I6YEB6|I6YEB6_MYCTU Probable short-chain type dehydrogenase/reductase OS=Mycobacterium tuberculosis (strain ATCC 25618 / H37Rv) OX=83332 GN=Rv2766c PE=1 SV=1	Color2 [DarkGray]	1	4		24.2444	24.4378	24.6573	24.4791	24.6933	24.3017	24.3537	24.4706	24.2474	24.5313	24.1365	24.7562	24.6982	24.4103	24.4664	24.2782	24.3049	24.3717	23.7638	23.9575
I6YEE1	I6YEE1	sp|I6YEE1|PPTH_MYCTU [Acyl-carrier-protein] phosphodiesterase PptH OS=Mycobacterium tuberculosis (strain ATCC 25618 / H37Rv) OX=83332 GN=pptH PE=1 SV=1	Color2 [DarkGray]	1	4		23.2829	22.6373	22.7566	22.9512	23.1125	24.3014	23.7279	23.7152	24.5212	24.0331	23.313	22.7968	23.0511	23.1816	23.2598	24.5489	24.6961	24.5733	23.9188	24.3825
I6YEE6	I6YEE6	tr|I6YEE6|I6YEE6_MYCTU Possible hydrolase OS=Mycobacterium tuberculosis (strain ATCC 25618 / H37Rv) OX=83332 GN=Rv2800 PE=4 SV=1	Color2 [DarkGray]	1	4		NaN	NaN	24.4351	24.4824	NaN	24.499	24.5068	24.6671	24.7272	24.9658	NaN	NaN	NaN	NaN	NaN	25.3323	NaN	24.7413	24.9381	24.9645
I6YEH6	I6YEH6	tr|I6YEH6|I6YEH6_MYCTU Probable enoyl-CoA hydratase EchA16 (Enoyl hydrase) (Unsaturated acyl-CoA hydratase) (Crotonase) OS=Mycobacterium tuberculosis (strain ATCC 25618 / H37Rv) OX=83332 GN=echA16 PE=1 SV=1	Color2 [DarkGray]	1	4		26.5955	26.7623	26.7733	26.7427	27.1742	26.3742	26.1589	26.1964	26.2071	26.3847	27.1358	27.049	27.3791	27.8924	27.8419	26.7474	27.8398	28.1855	27.1333	27.1027
I6YEN3	I6YEN3	tr|I6YEN3|I6YEN3_MYCTU Possible oxidoreductase OS=Mycobacterium tuberculosis (strain ATCC 25618 / H37Rv) OX=83332 GN=Rv2893 PE=1 SV=1	Color2 [DarkGray]	1	4		22.3625	22.3424	22.6097	22.3072	22.1374	22.3067	22.3836	22.4746	22.5882	22.2799	21.7742	21.9742	21.7189	21.9807	21.7361	22.0021	21.4336	21.3774	22.2865	22.1191
I6YET7	I6YET7	sp|I6YET7|Y2963_MYCTU Putative permease Rv2963 OS=Mycobacterium tuberculosis (strain ATCC 25618 / H37Rv) OX=83332 GN=Rv2963 PE=1 SV=1	Color2 [DarkGray]	1	4		23.526	23.1684	22.8925	22.9262	24.0401	22.6829	22.6876	23.0441	22.2261	22.2092	23.4643	23.212	22.4024	22.7931	21.9953	22.9292	23.4635	24.057	22.328	22.0133
I6YEU0	I6YEU0	tr|I6YEU0|I6YEU0_MYCTU Pyruvate carboxylase OS=Mycobacterium tuberculosis (strain ATCC 25618 / H37Rv) OX=83332 GN=pca PE=1 SV=1	Color2 [DarkGray]	1	4		24.1065	23.971	24.1982	24.1189	24.089	24.6467	24.7314	24.7489	24.8073	24.7501	24.382	24.598	24.7064	23.8328	24.0588	24.6438	24.7713	24.618	24.26	24.4922
I6YF08	I6YF08	sp|I6YF08|ESTR2_MYCTU Esterase Rv3036c OS=Mycobacterium tuberculosis (strain ATCC 25618 / H37Rv) OX=83332 GN=TB22.2 PE=1 SV=1	Color2 [DarkGray]	1	4		26.6551	26.5624	26.0897	26.0121	26.4298	26.3343	25.7721	25.9779	25.8274	25.5331	25.8225	25.6219	25.8543	26.5933	26.205	25.4266	26.437	26.6917	24.3647	24.5106
I6YF11	I6YF11	tr|I6YF11|I6YF11_MYCTU Probable conserved ATP-binding protein ABC transporter OS=Mycobacterium tuberculosis (strain ATCC 25618 / H37Rv) OX=83332 GN=Rv3041c PE=1 SV=1	Color2 [DarkGray]	1	4		22.1353	21.5677	21.4808	21.4068	21.8646	23.1531	23.2987	23.0892	22.5819	22.4658	22.4901	22.4338	22.1853	21.5382	21.6749	23.7642	22.2712	21.5162	22.652	22.5984
I6YF16	I6YF16	tr|I6YF16|I6YF16_MYCTU Conserved protein OS=Mycobacterium tuberculosis (strain ATCC 25618 / H37Rv) OX=83332 GN=Rv3046c PE=1 SV=1	Color2 [DarkGray]	1	4		NaN	NaN	NaN	NaN	NaN	NaN	NaN	NaN	NaN	NaN	19.961	NaN	20.8608	NaN	NaN	NaN	NaN	NaN	NaN	NaN
I6YF40	I6YF40	tr|I6YF40|I6YF40_MYCTU Conserved protein OS=Mycobacterium tuberculosis (strain ATCC 25618 / H37Rv) OX=83332 GN=Rv3075c PE=1 SV=1	Color2 [DarkGray]	1	4		26.1824	25.7736	26.3719	26.5933	26.0502	25.7954	25.8661	25.7434	25.9387	25.9657	25.6672	25.3418	25.7168	26.5427	26.287	25.3965	24.9309	25.0285	25.5525	25.4968
I6YFP0	I6YFP0	sp|I6YFP0|BIRA_MYCTU Biotin--[acetyl-CoA-carboxylase] ligase OS=Mycobacterium tuberculosis (strain ATCC 25618 / H37Rv) OX=83332 GN=birA PE=1 SV=1	Color2 [DarkGray]	1	4		23.6104	23.8765	23.7091	23.8802	23.8785	23.2484	23.3494	23.3106	23.4561	23.4308	23.2647	23.4352	23.4509	23.9927	23.7841	23.1327	23.5013	23.9767	23.4017	23.4934
I6YG27	I6YG27	tr|I6YG27|I6YG27_MYCTU Uncharacterized protein OS=Mycobacterium tuberculosis (strain ATCC 25618 / H37Rv) OX=83332 GN=Rv3415c PE=1 SV=1	Color2 [DarkGray]	1	4		NaN	NaN	NaN	NaN	NaN	NaN	NaN	NaN	NaN	NaN	NaN	NaN	NaN	NaN	NaN	NaN	NaN	NaN	NaN	NaN
I6YG32	I6YG32	sp|I6YG32|RIMI_MYCTU N-alpha-acetyltransferase RimI OS=Mycobacterium tuberculosis (strain ATCC 25618 / H37Rv) OX=83332 GN=rimI PE=1 SV=1	Color2 [DarkGray]	1	4		NaN	NaN	NaN	NaN	NaN	NaN	NaN	NaN	NaN	NaN	NaN	NaN	NaN	NaN	NaN	NaN	NaN	NaN	NaN	NaN
I6YG46	I6YG46	tr|I6YG46|I6YG46_MYCTU Glutamate decarboxylase OS=Mycobacterium tuberculosis (strain ATCC 25618 / H37Rv) OX=83332 GN=gadB PE=1 SV=1	Color2 [DarkGray]	1	4		24.8457	24.8371	24.785	24.7475	24.7269	24.6276	24.5863	24.6366	24.578	24.62	24.9587	24.833	24.8784	24.9373	24.9534	25.0719	24.6811	24.5608	25.0477	25.1573
I6YG51	I6YG51	tr|I6YG51|I6YG51_MYCTU Possible conserved transmembrane protein OS=Mycobacterium tuberculosis (strain ATCC 25618 / H37Rv) OX=83332 GN=Rv3437 PE=1 SV=1	Color2 [DarkGray]	1	4		NaN	NaN	21.2639	NaN	21.6154	NaN	20.6886	NaN	20.934	21.246	NaN	21.6066	NaN	21.336	21.5604	NaN	22.3791	22.3056	21.1372	21.4878
I6YG83	I6YG83	tr|I6YG83|I6YG83_MYCTU Conserved protein OS=Mycobacterium tuberculosis (strain ATCC 25618 / H37Rv) OX=83332 GN=Rv3472 PE=1 SV=1	Color2 [DarkGray]	1	4		21.8115	22.4797	22.5248	22.2674	23.1459	NaN	21.5289	NaN	21.2116	21.3346	NaN	23.1463	23.3471	23.6066	23.7399	NaN	NaN	NaN	NaN	22.5132
I6YG92	I6YG92	tr|I6YG92|I6YG92_MYCTU Probable conserved membrane protein OS=Mycobacterium tuberculosis (strain ATCC 25618 / H37Rv) OX=83332 GN=Rv3482c PE=1 SV=1	Color2 [DarkGray]	1	4		21.3181	20.5097	NaN	21.0819	21.2663	21.4741	21.4193	21.3482	21.7383	21.532	21.6614	21.792	21.7874	21.6508	21.837	21.3899	20.5615	21.6324	NaN	22.1342
I6YGA5	I6YGA5	tr|I6YGA5|I6YGA5_MYCTU Conserved hypothetical Mce associated protein OS=Mycobacterium tuberculosis (strain ATCC 25618 / H37Rv) OX=83332 GN=Rv3492c PE=1 SV=1	Color2 [DarkGray]	1	4		NaN	NaN	NaN	NaN	NaN	NaN	NaN	NaN	NaN	NaN	NaN	NaN	NaN	NaN	NaN	NaN	NaN	NaN	NaN	NaN
I6YGB1	I6YGB1	tr|I6YGB1|I6YGB1_MYCTU Mce-family protein Mce4C OS=Mycobacterium tuberculosis (strain ATCC 25618 / H37Rv) OX=83332 GN=mce4C PE=1 SV=1	Color2 [DarkGray]	1	4		20.7425	20.4422	20.8678	20.9737	21.4686	20.5498	20.7762	20.0855	20.9741	21.151	21.168	20.719	20.9393	22.0885	22.084	20.3871	21.1229	20.9959	20.9418	20.9156
I6YGD8	I6YGD8	tr|I6YGD8|I6YGD8_MYCTU Probable lipid carrier protein or keto acyl-CoA thiolase Ltp3 OS=Mycobacterium tuberculosis (strain ATCC 25618 / H37Rv) OX=83332 GN=ltp3 PE=1 SV=1	Color2 [DarkGray]	1	4		NaN	NaN	NaN	NaN	NaN	20.9882	NaN	NaN	NaN	NaN	NaN	19.5912	20.2449	NaN	NaN	21.4621	NaN	NaN	NaN	NaN
I6YGE4	I6YGE4	tr|I6YGE4|I6YGE4_MYCTU Uncharacterized protein OS=Mycobacterium tuberculosis (strain ATCC 25618 / H37Rv) OX=83332 GN=Rv3528c PE=1 SV=1	Color2 [DarkGray]	1	4		22.9246	23.1234	23.5259	23.5122	23.9774	24.0455	24.3147	24.352	24.3105	24.2946	23.668	24.0846	23.5621	21.7472	22.548	24.5164	25.1227	24.8435	23.8886	23.9745
I6YGF8	I6YGF8	sp|I6YGF8|CHSH2_MYCTU 3-oxo-4,17-pregnadiene-20-carboxyl-CoA hydratase alpha subunit OS=Mycobacterium tuberculosis (strain ATCC 25618 / H37Rv) OX=83332 GN=chsH2 PE=1 SV=1	Color2 [DarkGray]	1	4		21.1729	20.781	20.6885	20.8052	21.2122	21.0401	NaN	NaN	NaN	NaN	21.0138	20.5211	20.8129	NaN	20.7227	21.4375	21.051	20.8756	20.9432	21.0115
I6YGH7	I6YGH7	tr|I6YGH7|I6YGH7_MYCTU Probable acyl-CoA dehydrogenase FadE31 OS=Mycobacterium tuberculosis (strain ATCC 25618 / H37Rv) OX=83332 GN=fadE31 PE=1 SV=1	Color2 [DarkGray]	1	4		22.6046	22.8212	22.4372	22.5192	22.4593	22.4477	22.3431	22.1417	22.2172	22.3551	22.8154	22.4525	22.4108	22.4001	22.3704	22.4344	22.5033	22.5624	22.4183	22.5606
I6YGJ4	I6YGJ4	tr|I6YGJ4|I6YGJ4_MYCTU Possible conserved lipoprotein LppH OS=Mycobacterium tuberculosis (strain ATCC 25618 / H37Rv) OX=83332 GN=lppH PE=1 SV=1	Color2 [DarkGray]	1	4		22.226	21.812	21.3074	21.9662	22.3351	21.4092	21.2937	21.2451	21.0423	20.6393	21.9231	21.5788	21.8332	22.6235	22.3082	20.7278	21.936	22.3337	21.7068	22.1127
I6YGL1	I6YGL1	tr|I6YGL1|I6YGL1_MYCTU Possible hydrolase OS=Mycobacterium tuberculosis (strain ATCC 25618 / H37Rv) OX=83332 GN=Rv3591c PE=1 SV=1	Color2 [DarkGray]	1	4		22.177	22.4523	22.5295	22.3996	22.7666	22.3658	22.247	22.3439	22.5243	22.445	22.0923	22.0425	22.4902	22.9581	22.8136	22.3226	23.8482	23.7856	23.3251	23.2318
I6YGS0	I6YGS0	sp|I6YGS0|EPHA_MYCTU Epoxide hydrolase A OS=Mycobacterium tuberculosis (strain ATCC 25618 / H37Rv) OX=83332 GN=ephA PE=1 SV=1	Color2 [DarkGray]	1	4		NaN	NaN	19.133	NaN	NaN	19.8867	NaN	NaN	NaN	19.6782	NaN	NaN	NaN	NaN	NaN	20.4603	NaN	NaN	20.5177	20.8117
I6YGW2	I6YGW2	tr|I6YGW2|I6YGW2_MYCTU Possible protease OS=Mycobacterium tuberculosis (strain ATCC 25618 / H37Rv) OX=83332 GN=Rv3668c PE=1 SV=1	Color2 [DarkGray]	1	4		NaN	NaN	25.1817	25.1768	25.5813	NaN	NaN	NaN	NaN	NaN	NaN	25.1101	25.0283	25.516	25.4661	NaN	NaN	NaN	NaN	NaN
I6YGW9	I6YGW9	tr|I6YGW9|I6YGW9_MYCTU Conserved protein OS=Mycobacterium tuberculosis (strain ATCC 25618 / H37Rv) OX=83332 GN=Rv3678c PE=1 SV=1	Color2 [DarkGray]	1	4		26.7158	26.3246	25.4195	25.5784	26.1309	27.1492	26.7585	26.5508	26.6554	26.5849	25.7773	25.2159	25.3614	25.5437	25.1961	26.3724	26.2253	26.2591	25.571	25.6854
I6YGX2	I6YGX2	tr|I6YGX2|I6YGX2_MYCTU Penicillin-insensitive transglycosylase OS=Mycobacterium tuberculosis (strain ATCC 25618 / H37Rv) OX=83332 GN=ponA2 PE=1 SV=1	Color2 [DarkGray]	1	4		23.235	23.3182	23.3044	23.1571	23.0879	23.1718	22.9946	23.0503	22.9359	22.9606	23.337	23.201	23.2781	23.3619	23.2078	23.457	23.3547	23.4275	23.2001	23.1281
I6YGX9	I6YGX9	tr|I6YGX9|I6YGX9_MYCTU Probable methanol dehydrogenase transcriptional regulatory protein MoxR2 OS=Mycobacterium tuberculosis (strain ATCC 25618 / H37Rv) OX=83332 GN=moxR2 PE=1 SV=1	Color2 [DarkGray]	1	4		25.0245	25.3196	25.1943	25.2434	24.5136	24.7425	24.8889	24.9535	24.9138	24.8296	24.6805	24.548	24.628	25.0695	25.0111	24.4839	24.0941	24.3171	24.0714	24.1996
I6YHB0	I6YHB0	tr|I6YHB0|I6YHB0_MYCTU Possible histone-like protein Hns OS=Mycobacterium tuberculosis (strain ATCC 25618 / H37Rv) OX=83332 GN=hns PE=1 SV=2	Color2 [DarkGray]	1	4		23.9165	24.5522	24.1592	23.9457	NaN	24.6197	24.5892	24.6418	24.1301	24.4641	24.8351	25.362	25.3336	24.5287	24.6441	25.2039	NaN	NaN	25.6498	25.3115
L0T2Q9;O07790	L0T2Q9;O07790	tr|L0T2Q9|L0T2Q9_MYCTU Conserved integral membrane protein YrbE1B OS=Mycobacterium tuberculosis (strain ATCC 25618 / H37Rv) OX=83332 GN=yrbE1B PE=1 SV=1;tr|O07790|O07790_MYCTU Conserved hypothetical integral membrane protein YrbE2B OS=Mycobacterium tubercu	Color2 [DarkGray]	1	4		NaN	NaN	NaN	NaN	NaN	NaN	NaN	NaN	NaN	NaN	NaN	22.271	22.2586	22.6752	22.9423	NaN	NaN	NaN	NaN	NaN
L0T2W6	L0T2W6	tr|L0T2W6|L0T2W6_MYCTU Mce-family protein Mce1F OS=Mycobacterium tuberculosis (strain ATCC 25618 / H37Rv) OX=83332 GN=mce1F PE=1 SV=1	Color2 [DarkGray]	1	4		23.3095	23.7048	23.5839	23.5175	23.9328	23.2654	23.4234	23.397	23.087	23.2554	24.4538	24.7852	24.67	25.5124	25.5067	23.8234	25.0264	25.1609	24.1923	24.3649
L0T5V6	L0T5V6	sp|L0T5V6|VPC51_MYCTU Ribonuclease VapC51 OS=Mycobacterium tuberculosis (strain ATCC 25618 / H37Rv) OX=83332 GN=vapC51 PE=1 SV=2	Color2 [DarkGray]	1	4		22.7979	23.2549	23.1512	22.9856	23.4995	22.4458	22.7512	22.5939	22.4617	22.5358	23.435	23.4275	23.5892	23.8633	23.8944	22.6315	23.938	24.0974	23.4794	23.0436
L0T905	L0T905	sp|L0T905|RSEA_MYCTU Anti-sigma-E factor RseA OS=Mycobacterium tuberculosis (strain ATCC 25618 / H37Rv) OX=83332 GN=rseA PE=1 SV=1	Color2 [DarkGray]	1	4		NaN	NaN	NaN	NaN	NaN	NaN	17.4275	18.3948	17.8069	NaN	NaN	NaN	NaN	NaN	NaN	NaN	NaN	NaN	NaN	NaN
L0TAD5	L0TAD5	tr|L0TAD5|L0TAD5_MYCTU Probable catechol-O-methyltransferase OS=Mycobacterium tuberculosis (strain ATCC 25618 / H37Rv) OX=83332 GN=Rv1703c PE=1 SV=1	Color2 [DarkGray]	1	4		25.6978	25.8245	25.852	25.662	25.9552	24.8278	25.1254	25.1597	25.0121	24.9805	24.5755	24.8371	24.7182	24.4822	24.6095	24.6181	23.7921	24.1188	24.5564	24.3782
L0TAY1	L0TAY1	tr|L0TAY1|L0TAY1_MYCTU Uncharacterized protein OS=Mycobacterium tuberculosis (strain ATCC 25618 / H37Rv) OX=83332 GN=Rv1907c PE=4 SV=1	Color2 [DarkGray]	1	4		NaN	NaN	NaN	NaN	NaN	NaN	NaN	NaN	NaN	NaN	NaN	NaN	NaN	NaN	NaN	NaN	NaN	NaN	NaN	NaN
L0TB61	L0TB61	tr|L0TB61|L0TB61_MYCTU Conserved transmembrane protein OS=Mycobacterium tuberculosis (strain ATCC 25618 / H37Rv) OX=83332 GN=Rv2037c PE=1 SV=1	Color2 [DarkGray]	1	4		24.3167	24.0245	24.6757	24.883	24.2214	22.8995	23.639	23.2963	23.054	23.2531	22.5289	22.5965	22.8367	23.3503	23.3969	22.284	20.8791	21.57	22.3916	22.7199
L0TBP1	L0TBP1	tr|L0TBP1|L0TBP1_MYCTU HTH tetR-type domain-containing protein OS=Mycobacterium tuberculosis (strain ATCC 25618 / H37Rv) OX=83332 GN=Rv2160A PE=4 SV=1	Color2 [DarkGray]	1	4		NaN	NaN	NaN	NaN	NaN	NaN	NaN	NaN	NaN	NaN	NaN	NaN	NaN	NaN	NaN	NaN	NaN	NaN	NaN	NaN
L0TBR2	L0TBR2	tr|L0TBR2|L0TBR2_MYCTU Possible flavoprotein OS=Mycobacterium tuberculosis (strain ATCC 25618 / H37Rv) OX=83332 GN=Rv2251 PE=1 SV=1	Color2 [DarkGray]	1	4		24.6444	24.6392	24.6074	24.6017	25.0625	24.4197	24.0632	24.0567	24.115	24.2073	25.5714	25.2932	25.4934	25.9641	25.8	24.7575	26.0846	26.2079	25.5217	25.3242
L0TBY6	L0TBY6	tr|L0TBY6|L0TBY6_MYCTU Possible flavoprotein OS=Mycobacterium tuberculosis (strain ATCC 25618 / H37Rv) OX=83332 GN=Rv2250A PE=1 SV=1	Color2 [DarkGray]	1	4		24.7199	24.602	24.9116	24.9612	25.0796	24.5133	24.6003	24.2902	24.5903	24.5997	25.4231	25.4434	25.5111	25.9854	26.1292	24.9385	26.2791	26.4424	25.7565	25.8538
L0TC47	L0TC47	sp|L0TC47|LIPV_MYCTU Lipase LipV OS=Mycobacterium tuberculosis (strain ATCC 25618 / H37Rv) OX=83332 GN=lipV PE=1 SV=2	Color2 [DarkGray]	1	4		21.7782	21.0034	21.6165	21.6303	21.5193	22.7303	22.5636	22.4084	22.9435	22.7444	21.481	21.0201	20.9287	21.083	20.2657	22.5232	22.2251	21.9848	22.0388	22.7556
L0TCG5	L0TCG5	sp|L0TCG5|SIGJ_MYCTU ECF RNA polymerase sigma factor SigJ OS=Mycobacterium tuberculosis (strain ATCC 25618 / H37Rv) OX=83332 GN=sigJ PE=1 SV=1	Color2 [DarkGray]	1	4		21.3321	21.3523	NaN	NaN	NaN	22.6603	NaN	NaN	NaN	NaN	NaN	NaN	NaN	NaN	NaN	21.9632	NaN	NaN	NaN	NaN
L0TDE1	L0TDE1	sp|L0TDE1|LIGC_MYCTU DNA ligase C OS=Mycobacterium tuberculosis (strain ATCC 25618 / H37Rv) OX=83332 GN=ligC PE=1 SV=1	Color2 [DarkGray]	1	4		23.1112	23.0642	23.1608	22.5795	NaN	23.9905	24.341	24.0421	23.9718	24.4071	23.6658	23.3388	NaN	NaN	NaN	23.4025	NaN	NaN	24.0438	23.8961
L7N650	L7N650	tr|L7N650|L7N650_MYCTU Probable piperideine-6-carboxilic acid dehydrogenase Pcd (Piperideine-6-carboxylate dehydrogenase) OS=Mycobacterium tuberculosis (strain ATCC 25618 / H37Rv) OX=83332 GN=pcd PE=1 SV=1	Color2 [DarkGray]	1	4		23.651	24.082	24.3499	24.1469	22.9851	23.2142	23.5117	23.6054	23.2822	23.4948	23.8522	24.117	24.2865	24.3182	24.073	22.9948	21.3411	21.76	23.7043	23.4452
L7N653	L7N653	sp|L7N653|CWLM_MYCTU N-acetylmuramoyl-L-alanine amidase CwlM OS=Mycobacterium tuberculosis (strain ATCC 25618 / H37Rv) OX=83332 GN=cwlM PE=1 SV=1	Color2 [DarkGray]	1	4		20.8601	NaN	NaN	NaN	NaN	21.0598	21.0643	20.8648	20.9473	21.1283	20.7572	NaN	NaN	NaN	NaN	21.2697	20.7253	NaN	20.8907	20.8113
L7N655	L7N655	tr|L7N655|L7N655_MYCTU Alanine aminopeptidase OS=Mycobacterium tuberculosis (strain ATCC 25618 / H37Rv) OX=83332 GN=pepN PE=1 SV=1	Color2 [DarkGray]	1	4		26.0702	26.1248	26.3087	26.2741	26.5476	25.9134	25.9626	25.8838	26.0405	26.073	26.2802	26.3703	26.544	27.4464	27.3423	26.1606	27.1061	27.1758	26.7892	26.8521
L7N657	L7N657	tr|L7N657|L7N657_MYCTU Conserved protein TB18.5 OS=Mycobacterium tuberculosis (strain ATCC 25618 / H37Rv) OX=83332 GN=TB18.5 PE=1 SV=1	Color2 [DarkGray]	1	4		26.4728	26.3618	26.1268	26.2014	26.2849	27.5407	27.0906	26.9298	27.369	26.7436	26.4268	26.1953	25.9413	26.2367	26.2761	28.0116	28.0091	27.2581	26.6576	27.0283
L7N662	L7N662	tr|L7N662|L7N662_MYCTU Probable integral membrane cytochrome D ubiquinol oxidase (Subunit I) CydA (Cytochrome BD-I oxidase subunit I) OS=Mycobacterium tuberculosis (strain ATCC 25618 / H37Rv) OX=83332 GN=cydA PE=1 SV=1	Color2 [DarkGray]	1	4		NaN	NaN	NaN	NaN	NaN	NaN	20.6065	20.5245	20.3472	20.5084	NaN	20.506	20.5033	NaN	NaN	NaN	NaN	NaN	NaN	NaN
L7N663	L7N663	tr|L7N663|L7N663_MYCTU Possible N-acyl-L-amino acid amidohydrolase AmiA1 (N-acyl-L-amino acid aminohydrolase) OS=Mycobacterium tuberculosis (strain ATCC 25618 / H37Rv) OX=83332 GN=amiA1 PE=1 SV=1	Color2 [DarkGray]	1	4		23.4096	23.1691	23.1065	22.8356	23.105	23.4117	23.0407	23.0324	23.1772	22.9908	23.4852	23.0441	23.2545	23.3681	23.1594	23.6739	22.6494	22.7248	23.4476	23.3745
L7N664	L7N664	tr|L7N664|L7N664_MYCTU Thioredoxin OS=Mycobacterium tuberculosis (strain ATCC 25618 / H37Rv) OX=83332 GN=trxB1 PE=1 SV=1	Color2 [DarkGray]	1	4		NaN	NaN	NaN	NaN	NaN	NaN	NaN	NaN	NaN	NaN	NaN	NaN	NaN	NaN	NaN	NaN	NaN	NaN	NaN	NaN
L7N668	L7N668	tr|L7N668|L7N668_MYCTU Uncharacterized protein OS=Mycobacterium tuberculosis (strain ATCC 25618 / H37Rv) OX=83332 GN=Rv3196A PE=1 SV=1	Color2 [DarkGray]	1	4		NaN	20.0167	19.5068	20.8334	21.5943	NaN	19.6818	NaN	19.289	NaN	NaN	19.6055	NaN	NaN	NaN	NaN	NaN	NaN	NaN	NaN
L7N670	L7N670	tr|L7N670|L7N670_MYCTU Probable UDP-glucose 4-epimerase GalE3 (Galactowaldenase) (UDP-galactose 4-epimerase) (Uridine diphosphate galactose 4-epimerase) (Uridine diphospho-galactose 4-epimerase) OS=Mycobacterium tuberculosis (strain ATCC 25618 / H37Rv) OX=	Color2 [DarkGray]	1	4		NaN	20.0074	20.5241	20.593	NaN	20.6044	20.5741	20.5164	20.6007	20.6592	NaN	NaN	NaN	NaN	NaN	20.7013	NaN	NaN	20.505	20.9372
L7N672	L7N672	tr|L7N672|L7N672_MYCTU Probable poly(A) polymerase PcnA (Polynucleotide adenylyltransferase) (NTP polymerase) (RNA adenylating enzyme) (Poly(A) polymerase) OS=Mycobacterium tuberculosis (strain ATCC 25618 / H37Rv) OX=83332 GN=pcnA PE=1 SV=1	Color2 [DarkGray]	1	4		24.9586	25.0122	24.8676	24.7956	25.0122	24.6901	24.4659	24.5191	24.5324	24.5352	24.907	24.7879	24.8129	25.0124	24.8889	24.7364	25.0352	25.0456	24.7189	24.7502
L7N673	L7N673	tr|L7N673|L7N673_MYCTU Uncharacterized protein OS=Mycobacterium tuberculosis (strain ATCC 25618 / H37Rv) OX=83332 GN=Rv1638A PE=1 SV=1	Color2 [DarkGray]	1	4		NaN	NaN	NaN	NaN	NaN	NaN	NaN	NaN	NaN	NaN	NaN	NaN	NaN	NaN	NaN	NaN	NaN	NaN	NaN	NaN
L7N674	L7N674	tr|L7N674|L7N674_MYCTU Probable molybdenum cofactor biosynthesis protein MoeB2 (MPT-synthase sulfurylase) (Molybdopterin synthase sulphurylase) OS=Mycobacterium tuberculosis (strain ATCC 25618 / H37Rv) OX=83332 GN=moeB2 PE=1 SV=1	Color2 [DarkGray]	1	4		NaN	NaN	19.8218	NaN	NaN	21.6042	20.888	21.3577	21.5022	21.4836	NaN	NaN	NaN	NaN	NaN	21.8075	20.0589	NaN	20.7546	20.9692
L7N675	L7N675	sp|L7N675|PPE18_MYCTU PPE family protein PPE18 OS=Mycobacterium tuberculosis (strain ATCC 25618 / H37Rv) OX=83332 GN=PPE18 PE=1 SV=1	Color2 [DarkGray]	1	4		23.2075	24.0322	23.6769	23.658	22.7869	22.3453	22.6652	22.7223	22.8996	22.721	23.6369	23.2219	24.0311	23.5438	23.6628	21.4056	21.0577	NaN	22.4754	22.6272
L7N677	L7N677	tr|L7N677|L7N677_MYCTU Oxidative stress response regulatory protein OxyS OS=Mycobacterium tuberculosis (strain ATCC 25618 / H37Rv) OX=83332 GN=oxyS PE=1 SV=1	Color2 [DarkGray]	1	4		NaN	NaN	20.6242	20.4485	NaN	NaN	20.7266	20.7694	20.9893	20.6887	NaN	NaN	NaN	NaN	NaN	NaN	NaN	NaN	20.4004	20.4234
L7N681	L7N681	tr|L7N681|L7N681_MYCTU PE family protein PE17 OS=Mycobacterium tuberculosis (strain ATCC 25618 / H37Rv) OX=83332 GN=PE17 PE=1 SV=1	Color2 [DarkGray]	1	4		NaN	NaN	NaN	NaN	NaN	NaN	NaN	NaN	NaN	NaN	NaN	NaN	NaN	NaN	NaN	NaN	NaN	NaN	NaN	NaN
L7N684	L7N684	tr|L7N684|L7N684_MYCTU Conserved protein OS=Mycobacterium tuberculosis (strain ATCC 25618 / H37Rv) OX=83332 GN=Rv2141c PE=1 SV=1	Color2 [DarkGray]	1	4		25.6248	25.9501	25.7704	25.6616	26.1063	25.3133	25.4258	25.4074	25.4209	25.4493	26.1975	26.0347	26.0621	26.9156	26.6105	25.5394	26.7415	26.832	26.1584	26.1233
L7N686	L7N686	tr|L7N686|L7N686_MYCTU Uncharacterized protein OS=Mycobacterium tuberculosis (strain ATCC 25618 / H37Rv) OX=83332 GN=Rv0078A PE=1 SV=1	Color2 [DarkGray]	1	4		24.4592	24.1577	24.5073	24.5501	24.7138	23.7222	23.8399	23.663	23.9878	23.8858	23.1401	23.0407	23.0324	23.7515	23.6766	23.1464	24.0537	24.2185	23.4959	23.6925
L7N689	L7N689	sp|L7N689|TRCR_MYCTU Transcriptional regulatory protein TrcR OS=Mycobacterium tuberculosis (strain ATCC 25618 / H37Rv) OX=83332 GN=trcR PE=1 SV=1	Color2 [DarkGray]	1	4		20.5594	20.5576	20.3065	20.6876	21.2979	21.4156	21.0935	21.023	21.3584	21.2736	21.2618	20.7762	20.999	20.1298	19.9385	21.2308	NaN	NaN	21.1438	21.2069
L7N690	L7N690	tr|L7N690|L7N690_MYCTU Peptidase M20 domain-containing protein 2 OS=Mycobacterium tuberculosis (strain ATCC 25618 / H37Rv) OX=83332 GN=amiB1 PE=1 SV=1	Color2 [DarkGray]	1	4		22.8925	22.3786	22.7111	22.8036	21.471	22.3312	21.4375	21.816	21.7292	21.4106	22.2301	21.9705	22.2192	22.3044	22.4803	21.6628	NaN	20.8512	21.9812	22.0317
L7N692	L7N692	tr|L7N692|L7N692_MYCTU Conserved protein OS=Mycobacterium tuberculosis (strain ATCC 25618 / H37Rv) OX=83332 GN=Rv1489 PE=1 SV=1	Color2 [DarkGray]	1	4		24.477	24.0855	23.983	24.3541	24.4118	24.6082	24.7053	24.7818	24.711	24.8718	24.7119	24.2928	24.2327	23.9948	23.9807	24.7868	25.0379	24.8288	24.5296	24.6957
L7N693	L7N693	tr|L7N693|L7N693_MYCTU PE family protein PE12 OS=Mycobacterium tuberculosis (strain ATCC 25618 / H37Rv) OX=83332 GN=PE12 PE=1 SV=1	Color2 [DarkGray]	1	4		NaN	NaN	NaN	NaN	NaN	NaN	NaN	NaN	NaN	NaN	NaN	NaN	NaN	NaN	NaN	NaN	NaN	NaN	NaN	NaN
L7N695	L7N695	sp|L7N695|PE05_MYCTU PE family immunomodulator PE5 OS=Mycobacterium tuberculosis (strain ATCC 25618 / H37Rv) OX=83332 GN=PE5 PE=1 SV=1	Color2 [DarkGray]	1	4		NaN	NaN	NaN	NaN	NaN	NaN	NaN	NaN	NaN	NaN	NaN	NaN	NaN	NaN	NaN	NaN	NaN	NaN	NaN	NaN
L7N699	L7N699	tr|L7N699|L7N699_MYCTU Probable fatty-acid-CoA ligase FadD34 (Fatty-acid-CoA synthetase) (Fatty-acid-CoA synthase) OS=Mycobacterium tuberculosis (strain ATCC 25618 / H37Rv) OX=83332 GN=fadD34 PE=1 SV=1	Color2 [DarkGray]	1	4		NaN	NaN	NaN	NaN	NaN	NaN	NaN	NaN	NaN	NaN	NaN	NaN	NaN	NaN	NaN	NaN	NaN	NaN	NaN	NaN
L7N6A1	L7N6A1	tr|L7N6A1|L7N6A1_MYCTU PE-PGRS family protein PE_PGRS38 OS=Mycobacterium tuberculosis (strain ATCC 25618 / H37Rv) OX=83332 GN=PE_PGRS38 PE=1 SV=1	Color2 [DarkGray]	1	4		NaN	NaN	NaN	NaN	NaN	NaN	NaN	NaN	NaN	NaN	NaN	NaN	NaN	NaN	NaN	NaN	NaN	NaN	NaN	NaN
L7N6A2	L7N6A2	tr|L7N6A2|L7N6A2_MYCTU Possible transcriptional regulatory protein (Possibly TetR-family) OS=Mycobacterium tuberculosis (strain ATCC 25618 / H37Rv) OX=83332 GN=Rv0275c PE=1 SV=1	Color2 [DarkGray]	1	4		NaN	NaN	NaN	NaN	NaN	21.9538	21.7635	21.4455	22.2377	21.6508	NaN	21.3301	NaN	NaN	NaN	22.3808	21.4554	22.0623	21.4699	21.2838
L7N6A5	L7N6A5	tr|L7N6A5|L7N6A5_MYCTU D-alpha-D-mannose-1-phosphate guanylyltransferase ManB (D-alpha-D-heptose-1-phosphate guanylyltransferase) OS=Mycobacterium tuberculosis (strain ATCC 25618 / H37Rv) OX=83332 GN=manB PE=1 SV=1	Color2 [DarkGray]	1	4		24.5289	24.5303	24.6853	24.471	24.024	24.8291	25.0322	24.9186	24.9056	24.9189	24.347	24.3278	24.1684	23.5347	23.6543	24.7523	23.3162	22.9407	24.8487	24.8231
L7N6B0	L7N6B0	sp|L7N6B0|LPQI_MYCTU Beta-hexosaminidase LpqI OS=Mycobacterium tuberculosis (strain ATCC 25618 / H37Rv) OX=83332 GN=lpqI PE=1 SV=1	Color2 [DarkGray]	1	4		24.1191	24.5579	24.4573	24.5206	24.7005	24.3483	24.392	24.5423	24.5916	24.6109	24.9042	25.1223	25.3193	25.9952	25.881	24.964	26.1918	26.4875	25.9108	25.9138
L7N6B1	L7N6B1	tr|L7N6B1|L7N6B1_MYCTU Conserved protein OS=Mycobacterium tuberculosis (strain ATCC 25618 / H37Rv) OX=83332 GN=Rv1322A PE=1 SV=1	Color2 [DarkGray]	1	4		NaN	19.5695	18.9157	19.04	NaN	NaN	20.3197	20.4736	19.6439	19.853	NaN	NaN	NaN	NaN	NaN	NaN	NaN	NaN	NaN	18.9204
L7N6B2	L7N6B2	tr|L7N6B2|L7N6B2_MYCTU Probable periplasmic iron-transport lipoprotein OS=Mycobacterium tuberculosis (strain ATCC 25618 / H37Rv) OX=83332 GN=Rv0265c PE=1 SV=1	Color2 [DarkGray]	1	4		24.1172	24.3623	24.1858	24.1339	24.3794	22.859	23.4878	23.5331	23.4156	23.441	24.5293	24.3758	24.4917	25.3058	25.2186	23.6331	24.707	24.995	24.7685	24.6375
L7N6B3	L7N6B3	tr|L7N6B3|L7N6B3_MYCTU Probable zinc-type alcohol dehydrogenase (E subunit) AdhE1 OS=Mycobacterium tuberculosis (strain ATCC 25618 / H37Rv) OX=83332 GN=adhE1 PE=1 SV=1	Color2 [DarkGray]	1	4		20.743	20.9571	20.9001	20.7224	20.9823	21.4039	20.8465	21.423	21.1751	21.5382	21.9638	21.4964	21.6468	20.9652	20.7402	21.5935	21.6494	21.7104	21.3347	21.5516
O05293	O05293	tr|O05293|O05293_MYCTU Conserved protein OS=Mycobacterium tuberculosis (strain ATCC 25618 / H37Rv) OX=83332 GN=Rv1191 PE=1 SV=3	Color2 [DarkGray]	1	4		23.1277	23.0176	23.22	23.227	23.4497	24.5393	24.4361	24.5591	24.5447	24.4001	23.6436	23.9355	23.699	20.8945	22.322	24.426	23.8204	23.4919	23.6003	23.8424
O05294	O05294	tr|O05294|O05294_MYCTU Uncharacterized protein OS=Mycobacterium tuberculosis (strain ATCC 25618 / H37Rv) OX=83332 GN=Rv1192 PE=1 SV=1	Color2 [DarkGray]	1	4		22.7067	22.2136	22.4446	22.2814	22.2468	23.1203	23.2078	23.4176	23.3296	22.9462	21.3466	21.3562	21.3079	19.3972	20.0895	22.6742	21.9619	21.8467	21.9251	22.6903
O05295	O05295	tr|O05295|O05295_MYCTU Probable fatty-acid-CoA ligase FadD36 (Fatty-acid-CoA synthetase) (Fatty-acid-CoA synthase) OS=Mycobacterium tuberculosis (strain ATCC 25618 / H37Rv) OX=83332 GN=fadD36 PE=1 SV=1	Color2 [DarkGray]	1	4		25.3374	24.8597	25.174	25.203	23.2823	26.0615	26.1461	26.2047	26.3257	26.2629	25.4147	25.5826	25.4825	24.0698	24.2549	26.8016	23.8817	24.7449	26.1776	26.314
O05296	O05296	tr|O05296|O05296_MYCTU Conserved protein OS=Mycobacterium tuberculosis (strain ATCC 25618 / H37Rv) OX=83332 GN=Rv1194c PE=1 SV=1	Color2 [DarkGray]	1	4		23.6035	23.2607	23.6479	23.6214	23.5046	22.348	22.3605	22.535	22.5422	22.1305	22.4469	22.8917	22.9704	22.2229	22.7936	21.5775	22.4028	22.3047	21.3203	21.288
O05305	O05305	tr|O05305|O05305_MYCTU AAA domain-containing protein OS=Mycobacterium tuberculosis (strain ATCC 25618 / H37Rv) OX=83332 GN=Rv1204c PE=1 SV=1	Color2 [DarkGray]	1	4		NaN	NaN	NaN	18.5602	NaN	20.3878	20.5029	20.324	20.1562	20.2469	NaN	19.4817	19.7626	NaN	NaN	21.2649	NaN	NaN	19.9791	20.7432
O05307	O05307	sp|O05307|FAC6_MYCTU Medium/long-chain-fatty-acid--CoA ligase FadD6 OS=Mycobacterium tuberculosis (strain ATCC 25618 / H37Rv) OX=83332 GN=fadD6 PE=1 SV=1	Color2 [DarkGray]	1	4		22.6165	23.1012	23.1806	22.7723	23.4433	23.9006	24.1711	24.1746	24.3418	24.1493	23.7109	24.0137	23.3803	23.8954	22.2898	24.3045	25.0532	24.6858	23.9569	24.0291
O05310	O05310	tr|O05310|O05310_MYCTU Conserved protein OS=Mycobacterium tuberculosis (strain ATCC 25618 / H37Rv) OX=83332 GN=Rv1209 PE=1 SV=1	Color2 [DarkGray]	1	4		NaN	NaN	NaN	NaN	NaN	NaN	NaN	NaN	NaN	NaN	NaN	NaN	NaN	NaN	NaN	NaN	NaN	NaN	NaN	NaN
O05311	O05311	tr|O05311|O05311_MYCTU Probable DNA-3-methyladenine glycosylase I TagA (Tag I) (3-methyladenine-DNA glycosylase I, constitutive) (DNA-3-methyladenine glycosidase I) OS=Mycobacterium tuberculosis (strain ATCC 25618 / H37Rv) OX=83332 GN=tagA PE=1 SV=1	Color2 [DarkGray]	1	4		22.5172	NaN	NaN	NaN	NaN	22.9194	NaN	NaN	NaN	NaN	NaN	NaN	NaN	NaN	NaN	NaN	NaN	NaN	NaN	NaN
O05312	O05312	tr|O05312|O05312_MYCTU Conserved protein OS=Mycobacterium tuberculosis (strain ATCC 25618 / H37Rv) OX=83332 GN=Rv1211 PE=1 SV=3	Color2 [DarkGray]	1	4		24.9042	24.6217	24.3028	24.2922	NaN	25.2464	24.1831	24.9982	24.428	23.5387	21.828	21.9144	22.0784	22.4412	21.1129	21.7691	NaN	NaN	18.9574	21.1805
O05316	O05316	tr|O05316|O05316_MYCTU Conserved protein OS=Mycobacterium tuberculosis (strain ATCC 25618 / H37Rv) OX=83332 GN=Rv1215c PE=1 SV=1	Color2 [DarkGray]	1	4		22.5511	22.7286	22.7622	22.7756	23.0844	22.4419	22.6553	22.7458	22.585	22.5842	23.3503	23.6102	23.4987	23.679	23.615	22.4598	23.663	23.8621	23.0859	23.213
O05317	O05317	tr|O05317|O05317_MYCTU Probable conserved integral membrane protein OS=Mycobacterium tuberculosis (strain ATCC 25618 / H37Rv) OX=83332 GN=Rv1216c PE=1 SV=1	Color2 [DarkGray]	1	4		NaN	NaN	NaN	NaN	NaN	NaN	NaN	NaN	NaN	NaN	NaN	NaN	NaN	NaN	NaN	NaN	NaN	NaN	NaN	NaN
O05318	O05318	sp|O05318|MEPRM_MYCTU Multidrug efflux system permease protein Rv1217c OS=Mycobacterium tuberculosis (strain ATCC 25618 / H37Rv) OX=83332 GN=Rv1217c PE=1 SV=1	Color2 [DarkGray]	1	4		19.9187	20.3861	20.35	19.5436	21.3469	20.3617	20.8364	20.7127	20.0094	20.4535	20.5309	21.1992	NaN	NaN	NaN	NaN	21.7915	22.2375	20.547	20.7369
O05436	O05436	tr|O05436|O05436_MYCTU Conserved protein OS=Mycobacterium tuberculosis (strain ATCC 25618 / H37Rv) OX=83332 GN=Rv3909 PE=1 SV=1	Color2 [DarkGray]	1	4		22.2411	22.6828	22.2973	22.0622	NaN	21.5056	21.9439	22.0372	21.8658	21.8785	23.0906	23.0408	23.0892	23.2828	23.2883	21.834	NaN	NaN	22.6938	22.9484
O05443	O05443	sp|O05443|IFTNT_MYCTU Immunity factor for TNT OS=Mycobacterium tuberculosis (strain ATCC 25618 / H37Rv) OX=83332 GN=Rv3902c PE=1 SV=1	Color2 [DarkGray]	1	4		21.6433	21.1396	21.042	20.5402	21.8043	22.3952	22.1244	22.01	22.2629	21.4894	20.8676	20.1477	20.4845	20.6862	NaN	23.0708	23.394	22.9942	21.1016	22.411
O05450	O05450	tr|O05450|O05450_MYCTU ESX conserved component EccC2. ESX-2 type VII secretion system protein. Possible membrane protein OS=Mycobacterium tuberculosis (strain ATCC 25618 / H37Rv) OX=83332 GN=eccC2 PE=1 SV=1	Color2 [DarkGray]	1	4		NaN	NaN	22.7928	NaN	NaN	NaN	23.2252	22.924	23.3203	23.0764	NaN	24.0656	23.4371	NaN	NaN	NaN	NaN	23.5419	23.5493	23.1796
O05456	O05456	tr|O05456|O05456_MYCTU Probable conserved membrane protein OS=Mycobacterium tuberculosis (strain ATCC 25618 / H37Rv) OX=83332 GN=Rv3888c PE=1 SV=1	Color2 [DarkGray]	1	4		23.4372	23.4333	23.5323	23.4573	24.1278	23.8086	23.6914	23.8476	23.5361	23.6194	23.7216	24.0662	23.7074	22.4114	23.0216	23.8974	25.3604	25.1199	23.9651	23.9445
O05458	O05458	sp|O05458|MYCP2_MYCTU Mycosin-2 OS=Mycobacterium tuberculosis (strain ATCC 25618 / H37Rv) OX=83332 GN=mycP2 PE=1 SV=1	Color2 [DarkGray]	1	4		23.0818	23.5545	23.0396	21.4678	23.2565	22.4665	22.6133	22.3386	22.0285	22.2766	23.4725	23.478	23.4143	23.6134	23.4312	23.15	23.1476	23.0957	22.544	22.4999
O05461	O05461	sp|O05461|MYCP1_MYCTU Mycosin-1 OS=Mycobacterium tuberculosis (strain ATCC 25618 / H37Rv) OX=83332 GN=mycP1 PE=1 SV=1	Color2 [DarkGray]	1	4		23.0456	23.2761	23.3938	23.3671	23.3713	22.1109	22.0636	22.0486	22.1456	22.1838	22.8579	23.1077	23.2347	23.8985	23.874	22.2373	23.4046	23.4979	23.166	23.0658
O05572	O05572	sp|O05572|GPPS_MYCTU Dimethylallyltranstransferase OS=Mycobacterium tuberculosis (strain ATCC 25618 / H37Rv) OX=83332 GN=grcC2 PE=1 SV=1	Color2 [DarkGray]	1	4		NaN	NaN	NaN	NaN	NaN	20.8092	20.3761	20.3011	NaN	20.5928	NaN	NaN	NaN	NaN	NaN	NaN	NaN	NaN	NaN	NaN
O05574	O05574	tr|O05574|O05574_MYCTU Conserved serine rich protein OS=Mycobacterium tuberculosis (strain ATCC 25618 / H37Rv) OX=83332 GN=Rv0991c PE=1 SV=3	Color2 [DarkGray]	1	4		22.941	22.4451	22.889	23.5853	22.3759	25.8453	25.7816	25.722	26.2422	25.8543	23.2468	23.4863	23.2628	23.088	23.1286	24.8853	25.3113	24.8346	24.1454	25.4044
O05575	O05575	tr|O05575|O05575_MYCTU 5-formyltetrahydrofolate cyclo-ligase OS=Mycobacterium tuberculosis (strain ATCC 25618 / H37Rv) OX=83332 GN=Rv0992c PE=1 SV=1	Color2 [DarkGray]	1	4		21.5582	20.7262	21.3066	21.271	21.9667	21.9659	22.2473	22.1757	22.2213	22.3468	21.6803	21.4599	21.4994	20.4591	20.9025	22.3628	21.8012	21.8731	21.5785	21.7218
O05576	O05576	tr|O05576|O05576_MYCTU UTP--glucose-1-phosphate uridylyltransferase OS=Mycobacterium tuberculosis (strain ATCC 25618 / H37Rv) OX=83332 GN=galU PE=1 SV=1	Color2 [DarkGray]	1	4		NaN	NaN	NaN	NaN	NaN	22.1441	23.273	22.9251	22.3706	23.2013	NaN	22.9028	NaN	NaN	NaN	22.5486	NaN	NaN	22.9202	22.8421
O05581	O05581	sp|O05581|PAT_MYCTU Acetyltransferase Pat OS=Mycobacterium tuberculosis (strain ATCC 25618 / H37Rv) OX=83332 GN=Rv0998 PE=1 SV=2	Color2 [DarkGray]	1	4		21.2585	20.4705	20.9895	20.9618	21.1104	20.6362	21.1839	20.9693	21.1562	20.6999	NaN	20.5975	NaN	NaN	NaN	22.5847	NaN	NaN	20.5336	20.8862
O05582	O05582	tr|O05582|O05582_MYCTU DUF5642 domain-containing protein OS=Mycobacterium tuberculosis (strain ATCC 25618 / H37Rv) OX=83332 GN=Rv0999 PE=1 SV=1	Color2 [DarkGray]	1	4		22.4173	22.3565	22.4959	22.5398	22.9413	22.1933	21.9194	22.1021	22.3673	22.2993	22.7822	22.4527	22.7043	23.5541	23.3746	22.0296	22.6618	22.5378	22.6223	22.867
O05591	O05591	tr|O05591|O05591_MYCTU Probable para-aminobenzoate synthase component I PABD OS=Mycobacterium tuberculosis (strain ATCC 25618 / H37Rv) OX=83332 GN=pabB PE=1 SV=1	Color2 [DarkGray]	1	4		NaN	20.1526	NaN	NaN	NaN	NaN	20.6541	20.3059	20.7513	20.3763	NaN	NaN	NaN	21.1656	NaN	NaN	21.0149	20.5899	21.5185	21.3358
O05592	O05592	tr|O05592|O05592_MYCTU Uncharacterized protein OS=Mycobacterium tuberculosis (strain ATCC 25618 / H37Rv) OX=83332 GN=Rv1006 PE=1 SV=1	Color2 [DarkGray]	1	4		25.048	25.3366	25.4525	25.4016	25.4926	24.7076	24.8666	24.6951	24.9045	24.9232	25.7657	25.6975	25.8847	26.6824	26.6002	25.4013	26.0923	26.1328	26.3215	26.2174
O05598	O05598	sp|O05598|Y1013_MYCTU Putative ligase Rv1013 OS=Mycobacterium tuberculosis (strain ATCC 25618 / H37Rv) OX=83332 GN=pks16 PE=1 SV=2	Color2 [DarkGray]	1	4		21.2182	21.6774	21.5018	21.2555	21.4522	22.814	22.6271	23.1688	22.3957	22.3806	22.6132	22.168	21.9102	20.915	20.0751	22.4975	21.6766	21.1195	22.3747	22.9068
O05769	O05769	tr|O05769|O05769_MYCTU PHB domain-containing protein OS=Mycobacterium tuberculosis (strain ATCC 25618 / H37Rv) OX=83332 GN=Rv3090 PE=1 SV=1	Color2 [DarkGray]	1	4		20.6529	20.7749	20.2412	20.3827	20.4351	20.6122	20.8054	20.9445	20.7421	20.612	21.4241	22.6509	22.2201	21.4884	21.8109	20.8478	22.7322	23.0681	21.7696	21.9637
O05773	O05773	tr|O05773|O05773_MYCTU Uncharacterized protein OS=Mycobacterium tuberculosis (strain ATCC 25618 / H37Rv) OX=83332 GN=Rv3094c PE=1 SV=3	Color2 [DarkGray]	1	4		NaN	NaN	NaN	NaN	NaN	23.1466	NaN	NaN	NaN	NaN	NaN	NaN	NaN	NaN	NaN	23.1495	NaN	NaN	NaN	NaN
O05777	O05777	tr|O05777|O05777_MYCTU Conserved protein OS=Mycobacterium tuberculosis (strain ATCC 25618 / H37Rv) OX=83332 GN=Rv3099c PE=1 SV=1	Color2 [DarkGray]	1	4		25.1896	25.3045	25.5015	25.3368	25.0522	25.1149	25.2553	25.3035	25.2088	25.1097	24.647	24.9679	24.957	24.2279	24.3817	24.8432	25.0616	25.3473	25.0827	25.0653
O05779	O05779	sp|O05779|FTSE_MYCTU Cell division ATP-binding protein FtsE OS=Mycobacterium tuberculosis (strain ATCC 25618 / H37Rv) OX=83332 GN=ftsE PE=1 SV=2	Color2 [DarkGray]	1	4		24.0051	23.1903	23.7665	23.8217	23.8063	25.53	25.5001	25.342	25.7173	25.6021	23.8023	23.5852	23.2745	21.2159	22.3143	25.3676	24.7513	24.6495	24.2532	24.265
O05781	O05781	tr|O05781|O05781_MYCTU Possible conserved transmembrane protein OS=Mycobacterium tuberculosis (strain ATCC 25618 / H37Rv) OX=83332 GN=Rv3104c PE=1 SV=1	Color2 [DarkGray]	1	4		NaN	NaN	NaN	NaN	NaN	NaN	NaN	NaN	NaN	NaN	NaN	NaN	NaN	NaN	NaN	NaN	NaN	NaN	NaN	NaN
O05784	O05784	tr|O05784|O05784_MYCTU Possible alkyldihydroxyacetonephosphate synthase AgpS (Alkyl-DHAP synthase) (Alkylglycerone-phosphate synthase) OS=Mycobacterium tuberculosis (strain ATCC 25618 / H37Rv) OX=83332 GN=agpS PE=1 SV=1	Color2 [DarkGray]	1	4		24.6786	24.1193	24.6698	24.6159	24.7559	23.6163	23.8599	24.2616	24.008	24.141	23.5115	23.5183	23.7891	22.6697	22.8092	23.9933	22.8314	22.6542	23.7748	23.7667
O05796	O05796	tr|O05796|O05796_MYCTU Methyltransf_25 domain-containing protein OS=Mycobacterium tuberculosis (strain ATCC 25618 / H37Rv) OX=83332 GN=Rv3120 PE=1 SV=1	Color2 [DarkGray]	1	4		20.7334	20.2983	20.2177	19.7004	NaN	21.6166	21.1019	21.2122	20.7845	20.7555	NaN	20.3125	20.0136	NaN	NaN	21.9906	20.6063	NaN	20.5855	20.0346
O05805	O05805	tr|O05805|O05805_MYCTU Hydrolase_4 domain-containing protein OS=Mycobacterium tuberculosis (strain ATCC 25618 / H37Rv) OX=83332 GN=Rv2854 PE=1 SV=1	Color2 [DarkGray]	1	4		NaN	NaN	NaN	NaN	20.6142	NaN	20.7326	NaN	NaN	20.2757	NaN	NaN	NaN	NaN	NaN	NaN	21.4859	20.8121	20.415	20.5582
O05819	O05819	tr|O05819|O05819_MYCTU Mycobactin synthetase protein B OS=Mycobacterium tuberculosis (strain ATCC 25618 / H37Rv) OX=83332 GN=mbtF PE=1 SV=1	Color2 [DarkGray]	1	4		NaN	NaN	NaN	NaN	NaN	NaN	19.1762	NaN	NaN	18.2453	NaN	NaN	NaN	NaN	NaN	NaN	NaN	NaN	NaN	NaN
O05823	O05823	tr|O05823|O05823_MYCTU Uncharacterized protein OS=Mycobacterium tuberculosis (strain ATCC 25618 / H37Rv) OX=83332 GN=Rv2375 PE=1 SV=1	Color2 [DarkGray]	1	4		NaN	21.4244	21.1827	21.2852	NaN	22.6357	22.1896	22.4514	21.8746	21.7145	NaN	21.1226	20.9285	NaN	NaN	NaN	NaN	NaN	21.0945	NaN
O05838	O05838	tr|O05838|O05838_MYCTU Uncharacterized protein OS=Mycobacterium tuberculosis (strain ATCC 25618 / H37Rv) OX=83332 GN=Rv2360c PE=1 SV=1	Color2 [DarkGray]	1	4		22.8952	22.9038	22.6433	22.6959	22.8963	22.7782	22.2732	22.2133	22.0226	22.4068	21.616	21.2913	21.5266	21.9157	21.7853	21.3516	NaN	NaN	21.5643	21.3611
O05841	O05841	tr|O05841|O05841_MYCTU 2-aminoglycoside phosphotransferase OS=Mycobacterium tuberculosis (strain ATCC 25618 / H37Rv) OX=83332 GN=Rv3225c PE=1 SV=2	Color2 [DarkGray]	1	4		21.1581	20.6896	20.9612	21.1732	NaN	21.4473	21.0423	21.386	21.8522	21.2504	20.3219	20.3824	20.8339	21.7115	20.4499	21.2069	NaN	NaN	21.1746	22.0277
O05842	O05842	tr|O05842|O05842_MYCTU Possible iron-regulated short-chain dehydrogenase/reductase OS=Mycobacterium tuberculosis (strain ATCC 25618 / H37Rv) OX=83332 GN=Rv3224 PE=1 SV=1	Color2 [DarkGray]	1	4		27.0127	26.976	27.0335	27.1463	26.4983	26.8103	26.5787	26.7037	26.698	26.8292	26.8588	26.8234	26.9681	26.9225	26.9304	26.66	25.4506	25.9363	26.9185	27.0663
O05848	O05848	tr|O05848|O05848_MYCTU Conserved protein OS=Mycobacterium tuberculosis (strain ATCC 25618 / H37Rv) OX=83332 GN=Rv3218 PE=1 SV=1	Color2 [DarkGray]	1	4		20.7957	20.2906	20.7163	21.0534	21.3885	22.1803	21.6566	21.7009	21.6886	21.7494	21.3698	21.9316	20.8682	NaN	21.352	21.6906	22.2706	22.1409	21.5668	21.6872
O05853	O05853	tr|O05853|O05853_MYCTU Possible SOJ/para-related protein OS=Mycobacterium tuberculosis (strain ATCC 25618 / H37Rv) OX=83332 GN=Rv3213c PE=1 SV=1	Color2 [DarkGray]	1	4		20.5507	19.1895	20.0614	20.256	19.3234	24.0414	24.1426	24.0835	24.1076	23.3928	22.0783	21.2771	21.4475	NaN	NaN	23.8312	22.5097	22.5725	23.5057	23.1435
O05854	O05854	tr|O05854|O05854_MYCTU Conserved alanine valine rich protein OS=Mycobacterium tuberculosis (strain ATCC 25618 / H37Rv) OX=83332 GN=Rv3212 PE=1 SV=1	Color2 [DarkGray]	1	4		23.0782	23.2791	23.3063	23.2369	23.7281	22.4062	22.584	22.3261	22.4754	22.4873	23.7903	23.5279	23.6744	24.3314	24.1984	22.8558	23.8809	24.0168	23.3292	23.3725
O05855	O05855	tr|O05855|O05855_MYCTU Probable ATP-dependent RNA helicase RhlE OS=Mycobacterium tuberculosis (strain ATCC 25618 / H37Rv) OX=83332 GN=rhlE PE=1 SV=1	Color2 [DarkGray]	1	4		22.5619	22.5425	22.3118	22.2393	20.9935	22.76	22.6007	22.4612	22.6245	22.3925	21.649	21.8443	21.7301	20.5223	20.329	20.4625	NaN	NaN	21.0942	21.3728
O05856	O05856	tr|O05856|O05856_MYCTU Conserved protein OS=Mycobacterium tuberculosis (strain ATCC 25618 / H37Rv) OX=83332 GN=Rv3210c PE=1 SV=1	Color2 [DarkGray]	1	4		23.6444	23.8154	23.9107	23.8608	24.255	23.5303	23.7007	23.4072	23.6369	23.4131	22.5125	23.0218	22.9324	22.6177	22.4651	23.4275	24.0687	23.9126	22.0436	22.2405
O05858	O05858	tr|O05858|O05858_MYCTU Probable transcriptional regulatory protein (Probably TetR-family) OS=Mycobacterium tuberculosis (strain ATCC 25618 / H37Rv) OX=83332 GN=Rv3208 PE=1 SV=1	Color2 [DarkGray]	1	4		22.3758	22.288	21.9297	22.2672	22.6553	23.1744	22.7404	22.766	22.5033	22.8505	21.9733	22.0929	22.139	20.2792	20.8749	22.663	23.1817	22.957	22.076	22.1633
O05859	O05859	tr|O05859|O05859_MYCTU Conserved protein OS=Mycobacterium tuberculosis (strain ATCC 25618 / H37Rv) OX=83332 GN=Rv3207c PE=1 SV=1	Color2 [DarkGray]	1	4		22.44	22.969	22.9961	23.216	23.1722	21.5397	21.9739	22.5025	22.2664	22.2602	23.7796	23.8375	23.9352	24.5105	24.4008	21.0524	22.5381	23.1612	22.0367	22.3594
O05861	O05861	tr|O05861|O05861_MYCTU Conserved protein OS=Mycobacterium tuberculosis (strain ATCC 25618 / H37Rv) OX=83332 GN=Rv3205c PE=1 SV=1	Color2 [DarkGray]	1	4		25.7924	25.7588	26.0318	25.8969	25.6424	25.4745	25.8959	25.3939	25.8739	25.8495	25.2567	25.1657	25.0994	25.3129	25.2242	25.4788	25.1595	25.3315	25.921	25.6664
O05872	O05872	tr|O05872|O05872_MYCTU Abasic site processing protein OS=Mycobacterium tuberculosis (strain ATCC 25618 / H37Rv) OX=83332 GN=Rv3226c PE=1 SV=1	Color2 [DarkGray]	1	4		NaN	NaN	20.1294	19.4534	NaN	20.3434	19.829	19.9831	19.7517	19.849	NaN	20.4872	NaN	NaN	NaN	20.4986	NaN	21.0295	20.2947	20.03
O05873	O05873	tr|O05873|O05873_MYCTU Uncharacterized protein OS=Mycobacterium tuberculosis (strain ATCC 25618 / H37Rv) OX=83332 GN=Rv3228 PE=1 SV=1	Color2 [DarkGray]	1	4		21.1954	20.3369	20.8125	20.5622	21.0074	22.2418	21.9729	22.0365	21.7733	21.822	21.3385	20.8644	20.7837	NaN	NaN	21.9192	NaN	NaN	21.772	22.0311
O05877	O05877	sp|O05877|PK21_MYCTU Polyphosphate:GDP phosphotransferase OS=Mycobacterium tuberculosis (strain ATCC 25618 / H37Rv) OX=83332 GN=ppk2 PE=1 SV=1	Color2 [DarkGray]	1	4		21.5551	21.626	21.7675	21.8522	22.0687	22.3837	23.1079	23.0851	23.0169	22.6716	21.5533	22.7962	22.8324	20.5913	NaN	22.1536	22.2478	22.9848	21.6621	21.6766
O05878	O05878	tr|O05878|O05878_MYCTU Possible triacylglycerol synthase (Diacylglycerol acyltransferase) OS=Mycobacterium tuberculosis (strain ATCC 25618 / H37Rv) OX=83332 GN=Rv3233c PE=4 SV=3	Color2 [DarkGray]	1	4		NaN	NaN	NaN	NaN	NaN	NaN	NaN	NaN	NaN	NaN	NaN	NaN	NaN	NaN	NaN	NaN	NaN	NaN	NaN	NaN
O05882	O05882	tr|O05882|O05882_MYCTU Conserved protein OS=Mycobacterium tuberculosis (strain ATCC 25618 / H37Rv) OX=83332 GN=Rv3237c PE=1 SV=1	Color2 [DarkGray]	1	4		22.949	23.0467	22.613	22.9322	21.7967	22.6052	21.7877	22.0257	22.1513	22.2181	24.3117	23.6893	24.0061	23.3083	23.7998	23.2664	NaN	NaN	22.8352	23.0933
O05883	O05883	sp|O05883|MDDA_MYCTU Methanethiol S-methyltransferase OS=Mycobacterium tuberculosis (strain ATCC 25618 / H37Rv) OX=83332 GN=mddA PE=1 SV=1	Color2 [DarkGray]	1	4		20.7193	20.8471	20.7796	20.0621	21.3271	20.4117	20.4714	20.8519	20.959	20.9736	20.8946	21.0967	20.9473	NaN	21.1696	20.4259	21.5686	NaN	20.9956	NaN
O05886	O05886	sp|O05886|HPF_MYCTU Ribosome hibernation promotion factor OS=Mycobacterium tuberculosis (strain ATCC 25618 / H37Rv) OX=83332 GN=hpf PE=1 SV=4	Color2 [DarkGray]	1	4		22.5124	22.6008	22.8438	22.6815	23.4092	23.733	23.7032	24.0017	23.86	23.697	23.3535	24.0044	23.9668	23.0192	22.6913	23.8767	24.07	24.248	23.5665	23.5598
O05888	O05888	tr|O05888|O05888_MYCTU Uncharacterized protein OS=Mycobacterium tuberculosis (strain ATCC 25618 / H37Rv) OX=83332 GN=Rv3243c PE=1 SV=3	Color2 [DarkGray]	1	4		NaN	NaN	NaN	NaN	NaN	20.8329	21.5675	21.6407	21.647	21.4197	NaN	NaN	21.5962	NaN	NaN	21.9707	22.2202	22.4301	21.7484	21.4175
O05892	O05892	tr|O05892|O05892_MYCTU Possible transcriptional regulatory protein (Probably TetR-family) OS=Mycobacterium tuberculosis (strain ATCC 25618 / H37Rv) OX=83332 GN=Rv3249c PE=1 SV=1	Color2 [DarkGray]	1	4		NaN	NaN	NaN	NaN	NaN	NaN	NaN	NaN	NaN	NaN	NaN	NaN	NaN	NaN	NaN	NaN	NaN	NaN	NaN	NaN
O05897	O05897	sp|O05897|Y3254_MYCTU Uncharacterized protein Rv3254 OS=Mycobacterium tuberculosis (strain ATCC 25618 / H37Rv) OX=83332 GN=Rv3254 PE=1 SV=4	Color2 [DarkGray]	1	4		NaN	NaN	NaN	NaN	NaN	NaN	NaN	NaN	NaN	20.3623	NaN	20.8036	NaN	NaN	NaN	NaN	NaN	NaN	NaN	NaN
O05898	O05898	tr|O05898|O05898_MYCTU Mannose-6-phosphate isomerase OS=Mycobacterium tuberculosis (strain ATCC 25618 / H37Rv) OX=83332 GN=manA PE=1 SV=1	Color2 [DarkGray]	1	4		24.997	24.8244	24.9622	25.0228	25.2975	24.6077	24.598	24.5012	24.8422	24.65	24.8115	24.6553	24.7631	25.2186	25.1482	24.2897	24.7359	25.1142	24.8136	24.9
O05899	O05899	tr|O05899|O05899_MYCTU Conserved protein OS=Mycobacterium tuberculosis (strain ATCC 25618 / H37Rv) OX=83332 GN=Rv3256c PE=1 SV=2	Color2 [DarkGray]	1	4		24.0384	24.0213	23.9996	23.8675	24.0735	23.8481	23.8085	23.8155	23.826	23.7883	23.8862	23.829	23.7815	24.3506	24.3683	23.8387	24.2884	24.3286	24.1024	23.9735
O05900	O05900	tr|O05900|O05900_MYCTU Conserved protein OS=Mycobacterium tuberculosis (strain ATCC 25618 / H37Rv) OX=83332 GN=Rv0907 PE=1 SV=2	Color2 [DarkGray]	1	4		21.3205	21.6534	21.593	21.8282	22.381	21.2022	21.7588	21.6554	21.6197	21.9171	22.2043	22.2051	22.3289	23.1412	22.9698	21.747	22.8047	22.8417	23.1331	23.2173
O06128	O06128	tr|O06128|O06128_MYCTU Possible conserved membrane protein OS=Mycobacterium tuberculosis (strain ATCC 25618 / H37Rv) OX=83332 GN=Rv1610 PE=4 SV=1	Color2 [DarkGray]	1	4		NaN	NaN	NaN	NaN	NaN	NaN	NaN	NaN	NaN	NaN	NaN	NaN	NaN	NaN	NaN	NaN	NaN	NaN	NaN	NaN
O06132	O06132	tr|O06132|O06132_MYCTU Probable membrane protein OS=Mycobacterium tuberculosis (strain ATCC 25618 / H37Rv) OX=83332 GN=Rv1615 PE=1 SV=1	Color2 [DarkGray]	1	4		NaN	22.1038	NaN	NaN	NaN	NaN	23.3392	22.4337	22.3247	22.6045	NaN	NaN	NaN	NaN	NaN	NaN	23.1282	23.2304	NaN	22.4403
O06135	O06135	tr|O06135|O06135_MYCTU Probable acyl-CoA thioesterase II TesB1 OS=Mycobacterium tuberculosis (strain ATCC 25618 / H37Rv) OX=83332 GN=tesB1 PE=1 SV=1	Color2 [DarkGray]	1	4		NaN	19.0559	NaN	NaN	NaN	21.5479	20.7024	20.8589	21.411	21.0207	20.0505	19.2837	NaN	NaN	NaN	21.3738	20.6596	21.0078	20.386	20.9547
O06141	O06141	tr|O06141|O06141_MYCTU Probable conserved membrane protein OS=Mycobacterium tuberculosis (strain ATCC 25618 / H37Rv) OX=83332 GN=Rv1624c PE=4 SV=1	Color2 [DarkGray]	1	4		NaN	NaN	NaN	NaN	NaN	NaN	NaN	NaN	NaN	NaN	NaN	NaN	NaN	NaN	NaN	NaN	NaN	NaN	NaN	NaN
O06144	O06144	tr|O06144|O06144_MYCTU Probable nonspecific lipid-transfer protein OS=Mycobacterium tuberculosis (strain ATCC 25618 / H37Rv) OX=83332 GN=Rv1627c PE=1 SV=1	Color2 [DarkGray]	1	4		23.2452	23.0332	23.526	23.3067	23.2898	23.4422	23.2072	23.0939	23.1284	23.2966	22.9248	23.1809	23.1857	22.9308	23.1217	23.5362	22.5251	23.1529	23.9336	23.7426
O06145	O06145	tr|O06145|O06145_MYCTU Conserved protein OS=Mycobacterium tuberculosis (strain ATCC 25618 / H37Rv) OX=83332 GN=Rv1628c PE=1 SV=1	Color2 [DarkGray]	1	4		22.1615	21.8808	21.5465	21.2271	NaN	22.3168	20.9316	21.3139	20.8324	20.7124	20.6009	21.5519	21.0152	21.3403	20.7724	21.6058	NaN	21.8246	21.3022	21.2933
O06149	O06149	tr|O06149|O06149_MYCTU DUF402 domain-containing protein OS=Mycobacterium tuberculosis (strain ATCC 25618 / H37Rv) OX=83332 GN=Rv1632c PE=1 SV=1	Color2 [DarkGray]	1	4		21.6454	21.2139	21.3283	20.9135	21.2216	21.6598	21.7964	22.0753	22.2919	22.0408	21.2973	20.5713	21.206	21.199	21.1433	21.6653	NaN	20.891	21.5546	21.5745
O06154	O06154	tr|O06154|O06154_MYCTU Conserved protein OS=Mycobacterium tuberculosis (strain ATCC 25618 / H37Rv) OX=83332 GN=Rv1637c PE=1 SV=2	Color2 [DarkGray]	1	4		25.4051	25.336	25.4545	25.7779	25.6268	24.9005	24.8403	25.3813	25.5712	25.2893	24.8406	24.8807	25.1774	25.9089	25.5968	24.8121	26.5513	26.9569	25.1194	25.4176
O06159	O06159	sp|O06159|BKDC_MYCTU Dihydrolipoyllysine-residue acyltransferase component of branched-chain alpha-ketoacid dehydrogenase complex OS=Mycobacterium tuberculosis (strain ATCC 25618 / H37Rv) OX=83332 GN=bkdC PE=1 SV=2	Color2 [DarkGray]	1	4		24.4585	24.0879	24.6232	24.5206	24.9732	24.1867	24.1196	24.3142	24.2142	24.1669	23.0311	23.4114	22.9911	23.267	23.3793	22.6893	23.1723	23.6831	22.9616	22.9162
O06169	O06169	tr|O06169|O06169_MYCTU Probable transcriptional regulatory protein (Probably TetR-family) OS=Mycobacterium tuberculosis (strain ATCC 25618 / H37Rv) OX=83332 GN=Rv2506 PE=1 SV=3	Color2 [DarkGray]	1	4		NaN	NaN	NaN	NaN	NaN	20.4227	NaN	NaN	NaN	NaN	NaN	21.6728	21.746	NaN	NaN	NaN	NaN	NaN	NaN	NaN
O06178	O06178	tr|O06178|O06178_MYCTU 4HBT domain-containing protein OS=Mycobacterium tuberculosis (strain ATCC 25618 / H37Rv) OX=83332 GN=Rv1532c PE=1 SV=1	Color2 [DarkGray]	1	4		22.1136	23.1942	23.027	22.825	23.3088	21.8829	22.6025	22.9072	22.9451	22.554	21.5161	22.5359	22.4653	22.6929	22.294	21.9295	23.0059	22.348	22.2435	22.0366
O06179	O06179	sp|O06179|Y1533_MYCTU Putative monooxygenase Rv1533 OS=Mycobacterium tuberculosis (strain ATCC 25618 / H37Rv) OX=83332 GN=Rv1533 PE=1 SV=1	Color2 [DarkGray]	1	4		22.5341	22.3196	22.6655	22.7111	21.7206	23.381	23.1025	23.051	23.3261	23.4848	22.4182	22.4819	22.6982	21.6705	21.685	23.6281	21.059	20.9682	23.1791	23.0456
O06198	O06198	tr|O06198|O06198_MYCTU Conserved protein OS=Mycobacterium tuberculosis (strain ATCC 25618 / H37Rv) OX=83332 GN=Rv2616 PE=1 SV=1	Color2 [DarkGray]	1	4		21.8962	21.6958	22.06	21.9335	22.2427	22.3674	22.4492	22.5899	22.2477	22.3968	21.3179	21.9873	21.7361	NaN	NaN	22.3077	22.928	22.9219	22.2709	21.6214
O06216	O06216	tr|O06216|O06216_MYCTU Conserved protein OS=Mycobacterium tuberculosis (strain ATCC 25618 / H37Rv) OX=83332 GN=Rv2161c PE=1 SV=1	Color2 [DarkGray]	1	4		24.0933	23.9472	24.3395	24.0896	23.7759	24.8707	24.8218	24.9264	25.0002	24.9294	24.2991	24.0884	24.0128	22.6017	22.7384	25.2076	24.0183	23.9281	24.6482	24.4219
O06218	O06218	tr|O06218|O06218_MYCTU Conserved protein OS=Mycobacterium tuberculosis (strain ATCC 25618 / H37Rv) OX=83332 GN=Rv2159c PE=1 SV=1	Color2 [DarkGray]	1	4		27.4088	27.2133	27.2277	27.1948	26.8593	28.3512	28.162	28.1843	28.0533	27.9242	28.0504	27.8298	27.5765	26.4986	26.6334	28.7584	26.7863	26.5451	27.6467	27.7021
O06230	O06230	tr|O06230|O06230_MYCTU Possible conserved transmembrane protein OS=Mycobacterium tuberculosis (strain ATCC 25618 / H37Rv) OX=83332 GN=Rv2146c PE=3 SV=3	Color2 [DarkGray]	1	4		NaN	21.4101	NaN	21.4264	NaN	21.2538	NaN	21.8894	NaN	NaN	NaN	22.3546	21.8424	22.8786	21.8771	22.0158	22.503	23.6425	NaN	NaN
O06237	O06237	tr|O06237|O06237_MYCTU Probable conserved lipoprotein LppL OS=Mycobacterium tuberculosis (strain ATCC 25618 / H37Rv) OX=83332 GN=lppL PE=1 SV=1	Color2 [DarkGray]	1	4		23.0582	23.265	23.2324	23.3037	23.6215	22.5598	22.4987	22.4229	22.491	22.4927	23.0906	23.1055	23.1049	23.8343	23.6092	22.9804	23.6	24.0578	23.2832	23.166
O06238	O06238	tr|O06238|O06238_MYCTU Uncharacterized protein OS=Mycobacterium tuberculosis (strain ATCC 25618 / H37Rv) OX=83332 GN=Rv2137c PE=1 SV=1	Color2 [DarkGray]	1	4		NaN	NaN	NaN	NaN	NaN	NaN	NaN	NaN	NaN	NaN	NaN	NaN	NaN	NaN	NaN	NaN	NaN	NaN	NaN	NaN
O06240	O06240	tr|O06240|O06240_MYCTU Conserved protein OS=Mycobacterium tuberculosis (strain ATCC 25618 / H37Rv) OX=83332 GN=Rv2135c PE=1 SV=1	Color2 [DarkGray]	1	4		23.765	23.7112	23.9318	23.7108	22.5899	23.6385	23.1785	23.4473	23.553	23.4429	22.8491	22.8079	22.8609	22.9133	22.8232	23.7704	21.9887	21.3139	22.9726	23.2967
O06241	O06241	tr|O06241|O06241_MYCTU Conserved protein OS=Mycobacterium tuberculosis (strain ATCC 25618 / H37Rv) OX=83332 GN=Rv2134c PE=1 SV=1	Color2 [DarkGray]	1	4		22.4485	22.6901	22.8239	22.6787	22.848	22.4539	22.5122	22.4632	22.3271	22.5668	22.6088	22.6762	22.5199	23.8656	23.8145	22.8958	22.7428	22.2792	22.8205	22.5257
O06242	O06242	tr|O06242|O06242_MYCTU Uncharacterized protein OS=Mycobacterium tuberculosis (strain ATCC 25618 / H37Rv) OX=83332 GN=Rv2133c PE=1 SV=1	Color2 [DarkGray]	1	4		NaN	NaN	NaN	19.1379	NaN	NaN	NaN	NaN	NaN	19.2544	NaN	NaN	NaN	NaN	NaN	NaN	NaN	NaN	NaN	NaN
O06263	O06263	tr|O06263|O06263_MYCTU Hypothetical alanine and valine rich protein OS=Mycobacterium tuberculosis (strain ATCC 25618 / H37Rv) OX=83332 GN=Rv3446c PE=4 SV=1	Color2 [DarkGray]	1	4		NaN	NaN	NaN	NaN	NaN	NaN	NaN	NaN	NaN	NaN	NaN	NaN	NaN	NaN	NaN	NaN	NaN	NaN	NaN	NaN
O06277	O06277	tr|O06277|O06277_MYCTU Probable conserved secreted protein OS=Mycobacterium tuberculosis (strain ATCC 25618 / H37Rv) OX=83332 GN=Rv3605c PE=4 SV=1	Color2 [DarkGray]	1	4		NaN	NaN	NaN	NaN	NaN	NaN	NaN	NaN	NaN	NaN	NaN	NaN	NaN	NaN	NaN	NaN	NaN	NaN	NaN	NaN
O06278	O06278	tr|O06278|O06278_MYCTU Probable conserved transmembrane protein rich in alanine and arginine and proline OS=Mycobacterium tuberculosis (strain ATCC 25618 / H37Rv) OX=83332 GN=Rv3604c PE=1 SV=2	Color2 [DarkGray]	1	4		22.5481	23.1583	22.6345	22.8541	21.4863	22.31	21.7338	21.8016	21.7515	21.9077	21.8934	21.5685	22.0424	22.494	22.284	20.9127	NaN	NaN	20.649	21.2886
O06279	O06279	tr|O06279|O06279_MYCTU Conserved hypothetical alanine and leucine rich protein OS=Mycobacterium tuberculosis (strain ATCC 25618 / H37Rv) OX=83332 GN=Rv3603c PE=1 SV=1	Color2 [DarkGray]	1	4		NaN	22.1257	20.6912	20.593	NaN	23.2768	23.5302	23.2561	23.4989	23.2011	21.7471	22.4879	21.7624	21.0122	21.3273	23.6132	22.8262	22.264	23.9879	24.3443
O06291	O06291	sp|O06291|HTRA1_MYCTU Probable serine protease HtrA1 OS=Mycobacterium tuberculosis (strain ATCC 25618 / H37Rv) OX=83332 GN=htrA1 PE=1 SV=3	Color2 [DarkGray]	1	4		26.113	26.3381	26.4013	26.3193	26.7037	25.6837	25.5993	25.6157	25.4687	25.6401	26.0047	26.0695	26.098	27.1369	27.0547	25.83	26.6319	26.873	26.2785	26.0372
O06295	O06295	tr|O06295|O06295_MYCTU Probable lipoprotein LpqJ OS=Mycobacterium tuberculosis (strain ATCC 25618 / H37Rv) OX=83332 GN=lpqJ PE=1 SV=1	Color2 [DarkGray]	1	4		21.2059	NaN	NaN	21.2729	21.7955	21.099	21.5712	21.3808	NaN	21.4532	22.1218	22.4186	22.5847	22.918	22.5492	NaN	21.9785	22.6284	NaN	21.487
O06298	O06298	tr|O06298|O06298_MYCTU Probable conserved membrane protein OS=Mycobacterium tuberculosis (strain ATCC 25618 / H37Rv) OX=83332 GN=Rv0347 PE=1 SV=1	Color2 [DarkGray]	1	4		23.7966	23.797	23.9557	23.9267	23.865	23.1616	23.4507	23.5379	23.5008	23.5322	23.4785	23.6061	23.9697	24.3395	24.1676	23.181	23.8208	24.1145	23.6141	23.707
O06299	O06299	tr|O06299|O06299_MYCTU Possible transcriptional regulatory protein OS=Mycobacterium tuberculosis (strain ATCC 25618 / H37Rv) OX=83332 GN=Rv0348 PE=1 SV=1	Color2 [DarkGray]	1	4		22.4961	22.3477	22.2746	22.387	22.3714	21.6453	21.7591	21.6544	21.7983	21.771	22.0089	21.9665	21.8346	22.5339	22.3192	21.8442	22.2729	21.9831	21.8651	21.8617
O06300	O06300	tr|O06300|O06300_MYCTU Uncharacterized protein OS=Mycobacterium tuberculosis (strain ATCC 25618 / H37Rv) OX=83332 GN=Rv0349 PE=1 SV=1	Color2 [DarkGray]	1	4		23.6325	23.6465	23.7276	23.5574	22.4878	22.5378	22.6563	22.5359	22.4922	22.4164	23.0009	22.675	22.8198	23.3953	23.5035	22.17	NaN	22.8049	22.2124	22.6861
O06302	O06302	tr|O06302|O06302_MYCTU Probable heat shock protein transcriptional repressor HspR (MerR family) OS=Mycobacterium tuberculosis (strain ATCC 25618 / H37Rv) OX=83332 GN=hspR PE=1 SV=1	Color2 [DarkGray]	1	4		NaN	NaN	NaN	NaN	NaN	20.9787	20.8799	20.9919	20.8293	20.615	NaN	NaN	NaN	NaN	NaN	21.1145	NaN	20.8852	NaN	NaN
O06307	O06307	tr|O06307|O06307_MYCTU Conserved protein OS=Mycobacterium tuberculosis (strain ATCC 25618 / H37Rv) OX=83332 GN=Rv0356c PE=1 SV=1	Color2 [DarkGray]	1	4		23.5651	23.4314	23.4311	23.2066	23.3911	23.1472	22.8324	22.8902	23.2093	23.0666	23.1653	22.8692	23.2042	22.7415	22.615	23.5287	22.7434	23.1867	22.3653	22.5454
O06308	O06308	tr|O06308|O06308_MYCTU Conserved protein OS=Mycobacterium tuberculosis (strain ATCC 25618 / H37Rv) OX=83332 GN=Rv0358 PE=1 SV=1	Color2 [DarkGray]	1	4		NaN	NaN	NaN	NaN	NaN	NaN	NaN	NaN	NaN	NaN	NaN	NaN	NaN	NaN	NaN	NaN	NaN	NaN	NaN	NaN
O06310	O06310	tr|O06310|O06310_MYCTU Conserved protein OS=Mycobacterium tuberculosis (strain ATCC 25618 / H37Rv) OX=83332 GN=Rv0360c PE=1 SV=1	Color2 [DarkGray]	1	4		22.1949	22.1718	NaN	NaN	NaN	NaN	NaN	22.4795	22.1359	22.4911	NaN	NaN	NaN	NaN	NaN	NaN	24.3003	24.2613	NaN	21.8717
O06311	O06311	tr|O06311|O06311_MYCTU Probable conserved membrane protein OS=Mycobacterium tuberculosis (strain ATCC 25618 / H37Rv) OX=83332 GN=Rv0361 PE=1 SV=1	Color2 [DarkGray]	1	4		22.2634	22.0562	21.9052	21.4546	NaN	21.4358	21.6234	21.7831	21.375	21.2732	23.625	21.693	21.961	22.2963	22.0411	22.2065	NaN	NaN	22.008	22.1011
O06315	O06315	tr|O06315|O06315_MYCTU Conserved protein OS=Mycobacterium tuberculosis (strain ATCC 25618 / H37Rv) OX=83332 GN=Rv0365c PE=1 SV=2	Color2 [DarkGray]	1	4		21.1267	20.6942	21.335	21.2899	21.6011	21.0989	21.5342	20.9982	21.4633	20.9572	21.2459	21.2767	21.1855	20.6699	21.0919	21.0911	21.9878	21.7269	20.7004	21.1769
O06342	O06342	sp|O06342|Y3479_MYCTU Uncharacterized membrane protein Rv3479 OS=Mycobacterium tuberculosis (strain ATCC 25618 / H37Rv) OX=83332 GN=Rv3479 PE=1 SV=4	Color2 [DarkGray]	1	4		23.3209	23.218	22.7784	NaN	23.1272	NaN	23.5355	24.0318	23.6123	23.2514	24.0839	23.6959	24.4266	NaN	23.1682	23.4411	23.1033	NaN	24.123	23.3182
O06347	O06347	tr|O06347|O06347_MYCTU Possible conserved protein CpsA OS=Mycobacterium tuberculosis (strain ATCC 25618 / H37Rv) OX=83332 GN=cpsA PE=1 SV=3	Color2 [DarkGray]	1	4		21.4839	21.6974	21.5573	21.7197	21.4845	21.4341	21.0762	21.3257	21.1071	21.3922	21.1376	21.2877	21.1854	21.6653	21.5686	20.8686	21.264	21.4398	20.7016	20.3223
O06348	O06348	tr|O06348|O06348_MYCTU Probable short-chain type dehydrogenase/reductase OS=Mycobacterium tuberculosis (strain ATCC 25618 / H37Rv) OX=83332 GN=Rv3485c PE=1 SV=1	Color2 [DarkGray]	1	4		23.4296	23.5918	23.7691	23.6381	23.7547	24.4438	24.2871	24.1134	24.3496	24.4621	24.0241	24.135	23.8925	23.992	24.0085	25.0132	26.0173	26.2645	24.7799	24.9289
O06350	O06350	sp|O06350|LIPF_MYCTU Carboxylesterase LipF OS=Mycobacterium tuberculosis (strain ATCC 25618 / H37Rv) OX=83332 GN=lipF PE=1 SV=3	Color2 [DarkGray]	1	4		NaN	NaN	19.2515	19.8476	NaN	23.5139	23.0065	23.0337	23.1068	22.9083	19.9208	19.6427	NaN	NaN	NaN	24.2707	22.8091	22.4052	22.4314	22.6429
O06363	O06363	tr|O06363|O06363_MYCTU DNA polymerase III subunit delta OS=Mycobacterium tuberculosis (strain ATCC 25618 / H37Rv) OX=83332 GN=Rv3644c PE=1 SV=3	Color2 [DarkGray]	1	4		NaN	23.0028	NaN	NaN	NaN	NaN	22.134	22.3555	22.4293	22.0438	NaN	NaN	NaN	NaN	NaN	NaN	NaN	NaN	22.4286	21.9705
O06380	O06380	sp|O06380|CBXPD_MYCTU Carboxypeptidase Rv3627c OS=Mycobacterium tuberculosis (strain ATCC 25618 / H37Rv) OX=83332 GN=Rv3627c PE=1 SV=1	Color2 [DarkGray]	1	4		21.8249	21.6353	21.8576	22.0282	21.5574	21.7935	21.468	21.443	21.5283	21.5718	22.3446	22.0821	22.3484	22.5725	22.4878	21.908	21.2069	21.152	21.6524	22.1591
O06381	O06381	tr|O06381|O06381_MYCTU Uncharacterized protein OS=Mycobacterium tuberculosis (strain ATCC 25618 / H37Rv) OX=83332 GN=Rv3626c PE=1 SV=3	Color2 [DarkGray]	1	4		22.9883	22.8006	23.4414	23.6509	23.679	23.5505	24.3668	24.1171	23.8517	24.3282	22.7332	22.5472	22.8658	23.4203	23.5391	23.4865	23.5531	23.3906	23.3317	23.7247
O06389	O06389	tr|O06389|O06389_MYCTU Conserved protein OS=Mycobacterium tuberculosis (strain ATCC 25618 / H37Rv) OX=83332 GN=Rv0523c PE=1 SV=3	Color2 [DarkGray]	1	4		21.2805	20.9107	21.1811	21.2518	21.7429	21.6936	21.4632	21.3588	21.8363	21.4354	22.2937	22.2238	22.3584	20.8356	21.5591	21.9579	22.3986	22.4326	22.346	22.2987
O06391	O06391	sp|O06391|Y525_MYCTU Uncharacterized protein Rv0525 OS=Mycobacterium tuberculosis (strain ATCC 25618 / H37Rv) OX=83332 GN=Rv0525 PE=1 SV=1	Color2 [DarkGray]	1	4		21.0096	20.6454	20.8139	20.3478	NaN	21.3269	20.3082	21.2567	21.0973	21.1832	22.103	21.4568	21.258	20.6551	20.6045	22.4304	21.4019	21.1723	21.002	21.3289
O06392	O06392	tr|O06392|O06392_MYCTU Possible thioredoxin protein (Thiol-disulfide interchange protein) OS=Mycobacterium tuberculosis (strain ATCC 25618 / H37Rv) OX=83332 GN=Rv0526 PE=1 SV=1	Color2 [DarkGray]	1	4		21.8416	21.9895	22.0779	21.8803	22.3192	21.4153	21.5802	21.3643	21.4101	21.3876	22.5904	22.8524	22.8109	23.7441	23.6689	22.2832	23.1695	22.8746	22.3397	22.0903
O06393	O06393	tr|O06393|O06393_MYCTU Possible cytochrome C-type biogenesis protein CcsA OS=Mycobacterium tuberculosis (strain ATCC 25618 / H37Rv) OX=83332 GN=ccsA PE=1 SV=2	Color2 [DarkGray]	1	4		NaN	NaN	NaN	NaN	NaN	NaN	NaN	NaN	NaN	NaN	NaN	NaN	NaN	NaN	NaN	NaN	NaN	NaN	NaN	NaN
O06394	O06394	tr|O06394|O06394_MYCTU Probable conserved transmembrane protein OS=Mycobacterium tuberculosis (strain ATCC 25618 / H37Rv) OX=83332 GN=Rv0528 PE=1 SV=1	Color2 [DarkGray]	1	4		NaN	NaN	NaN	NaN	NaN	NaN	NaN	NaN	NaN	NaN	NaN	NaN	NaN	NaN	NaN	NaN	NaN	NaN	NaN	NaN
O06396	O06396	tr|O06396|O06396_MYCTU Conserved protein OS=Mycobacterium tuberculosis (strain ATCC 25618 / H37Rv) OX=83332 GN=Rv0530 PE=1 SV=1	Color2 [DarkGray]	1	4		26.6295	26.4519	26.7777	26.736	27.0917	27.3872	27.5893	27.7948	27.5376	27.595	26.5576	26.8741	26.3684	25.9264	26.1637	27.5478	28.001	27.5946	27.8816	27.8577
O06401	O06401	sp|O06401|MTAP_MYCTU S-methyl-5-thioadenosine phosphorylase OS=Mycobacterium tuberculosis (strain ATCC 25618 / H37Rv) OX=83332 GN=mtnP PE=1 SV=1	Color2 [DarkGray]	1	4		21.9374	21.5728	21.6358	21.6097	21.6909	22.5685	22.3984	22.4465	22.9239	22.3029	21.0638	20.4344	NaN	NaN	NaN	23.1025	22.0865	21.8669	21.982	21.9296
O06403	O06403	tr|O06403|O06403_MYCTU Probable integral membrane protein OS=Mycobacterium tuberculosis (strain ATCC 25618 / H37Rv) OX=83332 GN=Rv0537c PE=1 SV=1	Color2 [DarkGray]	1	4		21.4869	21.9699	22.0519	22.0909	22.1704	21.5816	20.8579	21.7478	21.3019	21.3915	21.566	22.5778	22.1262	21.0455	21.4144	21.518	23.2031	23.3677	21.8265	21.6535
O06404	O06404	tr|O06404|O06404_MYCTU Possible conserved membrane protein OS=Mycobacterium tuberculosis (strain ATCC 25618 / H37Rv) OX=83332 GN=Rv0538 PE=1 SV=1	Color2 [DarkGray]	1	4		23.4291	23.1516	23.693	23.6221	NaN	23.5425	22.926	22.9242	23.2039	23.3689	22.9396	22.2367	22.7853	23.252	23.2119	23.1623	NaN	NaN	23.0796	23.4238
O06406	O06406	tr|O06406|O06406_MYCTU Uncharacterized protein OS=Mycobacterium tuberculosis (strain ATCC 25618 / H37Rv) OX=83332 GN=Rv0540 PE=1 SV=1	Color2 [DarkGray]	1	4		NaN	NaN	NaN	NaN	NaN	NaN	NaN	NaN	NaN	NaN	NaN	NaN	NaN	NaN	NaN	NaN	NaN	NaN	NaN	NaN
O06409	O06409	tr|O06409|O06409_MYCTU Conserved protein OS=Mycobacterium tuberculosis (strain ATCC 25618 / H37Rv) OX=83332 GN=Rv0543c PE=1 SV=1	Color2 [DarkGray]	1	4		22.3426	21.8434	22.5195	21.8703	NaN	23.6282	22.1901	22.8078	22.1844	NaN	NaN	22.5087	22.2726	23.6006	22.9096	23.1172	NaN	NaN	NaN	NaN
O06410	O06410	tr|O06410|O06410_MYCTU Possible conserved transmembrane protein OS=Mycobacterium tuberculosis (strain ATCC 25618 / H37Rv) OX=83332 GN=Rv0544c PE=4 SV=1	Color2 [DarkGray]	1	4		NaN	NaN	NaN	NaN	NaN	NaN	NaN	NaN	NaN	NaN	NaN	NaN	NaN	NaN	NaN	NaN	NaN	NaN	NaN	NaN
O06412	O06412	tr|O06412|O06412_MYCTU Conserved protein OS=Mycobacterium tuberculosis (strain ATCC 25618 / H37Rv) OX=83332 GN=Rv0546c PE=1 SV=1	Color2 [DarkGray]	1	4		24.5828	25.1055	24.7223	24.472	24.8997	24.3758	24.2749	24.778	24.3244	24.4122	24.8724	25.0467	25.0102	25.5948	25.452	24.3664	25.6273	25.652	25.223	25.1656
O06413	O06413	tr|O06413|O06413_MYCTU Possible oxidoreductase OS=Mycobacterium tuberculosis (strain ATCC 25618 / H37Rv) OX=83332 GN=Rv0547c PE=1 SV=1	Color2 [DarkGray]	1	4		22.0138	21.3758	22.0127	22.0626	22.146	22.8269	22.4745	22.4084	22.4205	22.5013	22.6679	22.7603	22.3028	21.4801	22.2454	22.6112	22.3208	NaN	22.2706	22.2416
O06417	O06417	sp|O06417|FAC8_MYCTU Medium/long-chain-fatty-acid--CoA ligase FadD8 OS=Mycobacterium tuberculosis (strain ATCC 25618 / H37Rv) OX=83332 GN=fadD8 PE=1 SV=1	Color2 [DarkGray]	1	4		21.3881	21.5263	21.4835	21.5691	22.0465	21.6287	21.8797	21.8388	21.9403	21.8888	21.7901	22.016	22.0352	21.7667	21.9715	22.1456	22.5877	21.9856	22.1199	22.1382
O06418	O06418	tr|O06418|O06418_MYCTU Conserved protein OS=Mycobacterium tuberculosis (strain ATCC 25618 / H37Rv) OX=83332 GN=Rv0552 PE=1 SV=3	Color2 [DarkGray]	1	4		23.9232	23.9038	23.8846	23.756	23.8967	23.0773	22.8503	22.9335	22.9084	23.0998	23.5789	23.5844	23.5596	24.6098	24.5476	23.2101	22.9529	22.9225	24.086	23.7605
O06428	O06428	sp|O06428|NPPPS_MYCTU Nonaprenyl diphosphate synthase OS=Mycobacterium tuberculosis (strain ATCC 25618 / H37Rv) OX=83332 GN=grcC1 PE=1 SV=1	Color2 [DarkGray]	1	4		23.8685	23.6107	23.8758	23.7411	23.1409	24.0455	24.0193	23.7595	23.9691	23.7852	23.3973	23.3597	23.3525	23.022	23.1464	23.8499	21.7846	21.3077	23.636	23.6728
O06540	O06540	tr|O06540|O06540_MYCTU Probable integral membrane protein OS=Mycobacterium tuberculosis (strain ATCC 25618 / H37Rv) OX=83332 GN=Rv1140 PE=1 SV=1	Color2 [DarkGray]	1	4		NaN	NaN	NaN	NaN	NaN	NaN	NaN	NaN	NaN	NaN	NaN	NaN	NaN	NaN	NaN	NaN	NaN	NaN	NaN	NaN
O06541	O06541	tr|O06541|O06541_MYCTU Probable enoyl-CoA hydratase EchA11 (Enoyl hydrase) (Unsaturated acyl-CoA hydratase) (Crotonase) OS=Mycobacterium tuberculosis (strain ATCC 25618 / H37Rv) OX=83332 GN=echA11 PE=1 SV=1	Color2 [DarkGray]	1	4		20.179	19.5191	20.0738	20.5905	NaN	22.0083	21.6541	21.8334	21.8455	21.8805	21.0652	20.6137	20.4743	NaN	19.2653	22.1393	21.7035	21.4724	21.4675	21.6824
O06542	O06542	tr|O06542|O06542_MYCTU Probable enoyl-CoA hydratase EchA10 (Enoyl hydrase) (Unsaturated acyl-CoA hydratase) (Crotonase) OS=Mycobacterium tuberculosis (strain ATCC 25618 / H37Rv) OX=83332 GN=echA10 PE=1 SV=1	Color2 [DarkGray]	1	4		NaN	NaN	NaN	NaN	NaN	19.9388	19.8761	NaN	NaN	NaN	NaN	NaN	NaN	NaN	NaN	NaN	NaN	NaN	NaN	NaN
O06543	O06543	sp|O06543|AMACR_MYCTU Alpha-methylacyl-CoA racemase OS=Mycobacterium tuberculosis (strain ATCC 25618 / H37Rv) OX=83332 GN=mcr PE=1 SV=3	Color2 [DarkGray]	1	4		23.8966	24.0398	23.9959	23.8958	24.0025	23.8299	24.2292	24.1177	23.962	24.074	24.4852	24.2559	24.2011	24.7657	24.4961	24.3083	25.169	25.2606	24.957	24.57
O06551	O06551	tr|O06551|O06551_MYCTU Probable O-methyltransferase Omt OS=Mycobacterium tuberculosis (strain ATCC 25618 / H37Rv) OX=83332 GN=omt PE=1 SV=1	Color2 [DarkGray]	1	4		NaN	19.6067	19.3231	20.2111	NaN	NaN	NaN	20.4001	20.5395	20.3688	NaN	20.1701	20.5328	NaN	NaN	NaN	21.4066	21.0695	19.9751	20.3925
O06552	O06552	tr|O06552|O06552_MYCTU Uncharacterized protein OS=Mycobacterium tuberculosis (strain ATCC 25618 / H37Rv) OX=83332 GN=Rv1154c PE=1 SV=1	Color2 [DarkGray]	1	4		NaN	NaN	21.1169	NaN	NaN	21.5732	21.9015	22.3476	22.3143	22.0984	NaN	NaN	NaN	NaN	NaN	NaN	NaN	NaN	NaN	21.5727
O06553	O06553	sp|O06553|F420R_MYCTU F420H(2)-dependent reductase Rv1155 OS=Mycobacterium tuberculosis (strain ATCC 25618 / H37Rv) OX=83332 GN=Rv1155 PE=1 SV=1	Color2 [DarkGray]	1	4		22.9306	22.763	22.6555	22.9306	22.7001	22.5509	22.6047	22.2803	23.316	23.1722	22.6574	22.7339	22.6333	22.7952	22.3724	NaN	NaN	22.7833	22.5469	22.1685
O06554	O06554	tr|O06554|O06554_MYCTU Conserved protein OS=Mycobacterium tuberculosis (strain ATCC 25618 / H37Rv) OX=83332 GN=Rv1156 PE=1 SV=1	Color2 [DarkGray]	1	4		23.227	22.5089	22.8666	22.8408	22.5535	23.0353	22.5159	22.8261	23.1164	22.7102	22.2301	21.7987	21.787	20.7497	20.9275	22.5458	21.135	20.2438	21.3475	21.6422
O06555	O06555	tr|O06555|O06555_MYCTU Conserved ala-, pro-rich protein OS=Mycobacterium tuberculosis (strain ATCC 25618 / H37Rv) OX=83332 GN=Rv1157c PE=1 SV=1	Color2 [DarkGray]	1	4		NaN	NaN	NaN	NaN	NaN	NaN	20.5719	20.1075	NaN	NaN	NaN	NaN	NaN	NaN	NaN	NaN	NaN	NaN	NaN	NaN
O06560	O06560	tr|O06560|O06560_MYCTU Probable respiratory nitrate reductase (Beta chain) NarH OS=Mycobacterium tuberculosis (strain ATCC 25618 / H37Rv) OX=83332 GN=narH PE=1 SV=1	Color2 [DarkGray]	1	4		21.4266	22.184	21.313	21.0421	22.1452	21.642	21.7122	21.6205	21.4079	21.7948	22.5606	22.247	22.2738	22.1304	22.1003	22.0577	22.0235	22.1093	22.021	22.1236
O06562	O06562	tr|O06562|O06562_MYCTU Probable respiratory nitrate reductase (Gamma chain) NarI OS=Mycobacterium tuberculosis (strain ATCC 25618 / H37Rv) OX=83332 GN=narI PE=1 SV=1	Color2 [DarkGray]	1	4		NaN	20.1322	20.5772	20.7939	NaN	20.4115	20.734	NaN	20.3328	20.9488	21.0458	21.2965	21.2559	21.4881	21.2099	20.3856	22.0681	22.1938	NaN	NaN
O06563	O06563	tr|O06563|O06563_MYCTU 50S ribosomal subunit assembly factor BipA OS=Mycobacterium tuberculosis (strain ATCC 25618 / H37Rv) OX=83332 GN=typA PE=1 SV=2	Color2 [DarkGray]	1	4		22.4921	22.2413	22.8125	22.6633	21.8978	23.5797	23.8854	23.5432	23.6388	23.3389	23.5118	23.6205	23.1678	23.0118	21.4488	23.8921	23.2623	23.0265	23.1914	23.1554
O06569	O06569	tr|O06569|O06569_MYCTU Conserved protein OS=Mycobacterium tuberculosis (strain ATCC 25618 / H37Rv) OX=83332 GN=Rv1117 PE=1 SV=1	Color2 [DarkGray]	1	4		22.3965	22.5125	22.0161	22.2808	22.2862	23.3051	23.1451	23.0044	23.2029	23.0713	22.7938	23.0573	23.287	20.8521	20.8776	23.8022	24.6788	25.1176	23.4047	23.2794
O06570	O06570	tr|O06570|O06570_MYCTU Conserved protein OS=Mycobacterium tuberculosis (strain ATCC 25618 / H37Rv) OX=83332 GN=Rv1118c PE=1 SV=1	Color2 [DarkGray]	1	4		22.2937	22.2108	22.5513	22.4513	22.9259	22.1108	22.0283	21.9938	22.0995	22.3191	22.4161	22.1345	22.2907	22.0139	22.0294	22.2586	22.7394	22.3028	21.6426	21.6109
O06574	O06574	tr|O06574|O06574_MYCTU Probable 6-phosphogluconate dehydrogenase,decarboxylating Gnd2 OS=Mycobacterium tuberculosis (strain ATCC 25618 / H37Rv) OX=83332 GN=gnd2 PE=1 SV=1	Color2 [DarkGray]	1	4		26.3153	26.9266	26.5493	26.5327	26.4379	25.1669	25.4831	25.2768	25.4369	25.4116	26.257	26.2019	26.3584	27.0333	26.7821	24.9934	25.1233	25.4491	25.1083	25.3996
O06576	O06576	tr|O06576|O06576_MYCTU Probable epoxide hydrolase EphC (Epoxide hydratase) OS=Mycobacterium tuberculosis (strain ATCC 25618 / H37Rv) OX=83332 GN=ephC PE=1 SV=1	Color2 [DarkGray]	1	4		21.8726	21.6775	21.8739	22.0539	22.315	22.5654	22.2214	22.2062	22.4061	22.2801	21.6281	21.7632	21.6215	NaN	NaN	22.5281	21.5086	21.2383	21.1813	22.0366
O06578	O06578	tr|O06578|O06578_MYCTU Conserved protein OS=Mycobacterium tuberculosis (strain ATCC 25618 / H37Rv) OX=83332 GN=Rv1126c PE=1 SV=1	Color2 [DarkGray]	1	4		24.3973	24.3385	24.4065	24.7443	24.7624	24.422	24.0253	24.2617	24.2173	24.1932	23.209	23.2377	23.0645	22.3995	23.0143	23.3484	24.5653	24.4965	23.6486	23.6091
O06582	O06582	sp|O06582|PRPD_MYCTU 2-methylcitrate dehydratase OS=Mycobacterium tuberculosis (strain ATCC 25618 / H37Rv) OX=83332 GN=prpD PE=1 SV=1	Color2 [DarkGray]	1	4		NaN	NaN	NaN	NaN	NaN	NaN	NaN	NaN	NaN	NaN	NaN	NaN	NaN	NaN	NaN	NaN	NaN	NaN	NaN	NaN
O06583	O06583	tr|O06583|O06583_MYCTU Conserved membrane protein OS=Mycobacterium tuberculosis (strain ATCC 25618 / H37Rv) OX=83332 GN=Rv1132 PE=1 SV=3	Color2 [DarkGray]	1	4		NaN	NaN	NaN	NaN	NaN	NaN	NaN	NaN	NaN	NaN	NaN	NaN	NaN	NaN	NaN	NaN	NaN	NaN	NaN	NaN
O06586	O06586	tr|O06586|O06586_MYCTU Probable polyketide synthase Pks9 OS=Mycobacterium tuberculosis (strain ATCC 25618 / H37Rv) OX=83332 GN=pks9 PE=1 SV=1	Color2 [DarkGray]	1	4		NaN	NaN	NaN	NaN	NaN	NaN	21.9625	21.0019	NaN	NaN	22.5153	NaN	NaN	NaN	NaN	NaN	NaN	NaN	NaN	NaN
O06592	O06592	tr|O06592|O06592_MYCTU Conserved protein OS=Mycobacterium tuberculosis (strain ATCC 25618 / H37Rv) OX=83332 GN=Rv1598c PE=1 SV=1	Color2 [DarkGray]	1	4		22.9248	23.175	23.5628	23.3717	23.8671	23.7381	23.5959	23.7245	23.6247	23.9915	22.9718	23.4985	23.4285	22.9801	23.1734	23.3919	24.1632	24.8623	23.1214	23.4541
O06593	O06593	tr|O06593|O06593_MYCTU Methyltransf_11 domain-containing protein OS=Mycobacterium tuberculosis (strain ATCC 25618 / H37Rv) OX=83332 GN=Rv1597 PE=1 SV=1	Color2 [DarkGray]	1	4		NaN	NaN	NaN	NaN	NaN	NaN	NaN	NaN	NaN	NaN	NaN	NaN	NaN	NaN	NaN	NaN	NaN	NaN	NaN	NaN
O06597	O06597	tr|O06597|O06597_MYCTU Conserved protein OS=Mycobacterium tuberculosis (strain ATCC 25618 / H37Rv) OX=83332 GN=Rv1593c PE=1 SV=1	Color2 [DarkGray]	1	4		22.3474	22.087	22.7825	22.5641	23.3086	22.4449	22.3494	22.4013	22.3391	22.5495	22.2639	22.3683	22.034	21.2934	21.6548	21.8233	22.3779	23.013	21.1875	21.1429
O06604	O06604	tr|O06604|O06604_MYCTU Probable PhiRv1 integrase OS=Mycobacterium tuberculosis (strain ATCC 25618 / H37Rv) OX=83332 GN=Rv1586c PE=1 SV=1	Color2 [DarkGray]	1	4		NaN	NaN	NaN	NaN	NaN	NaN	20.5609	20.7938	20.7787	20.8374	NaN	NaN	NaN	NaN	NaN	NaN	NaN	NaN	NaN	NaN
O06611	O06611	tr|O06611|O06611_MYCTU Probable PhiRv1 phage protein OS=Mycobacterium tuberculosis (strain ATCC 25618 / H37Rv) OX=83332 GN=Rv1579c PE=4 SV=1	Color2 [DarkGray]	1	4		NaN	NaN	NaN	NaN	NaN	NaN	NaN	NaN	NaN	NaN	NaN	NaN	NaN	NaN	NaN	NaN	NaN	NaN	NaN	NaN
O06614	O06614	tr|O06614|O06614_MYCTU Probable PhiRv1 phage protein OS=Mycobacterium tuberculosis (strain ATCC 25618 / H37Rv) OX=83332 GN=Rv1576c PE=1 SV=1	Color2 [DarkGray]	1	4		22.0848	21.4493	21.927	21.8527	21.8379	22.7576	22.7818	22.6711	23.0286	22.9573	20.6806	20.8774	20.0562	NaN	NaN	22.0821	21.3915	21.3199	21.4344	21.3512
O06619	O06619	tr|O06619|O06619_MYCTU Conserved protein OS=Mycobacterium tuberculosis (strain ATCC 25618 / H37Rv) OX=83332 GN=Rv1571 PE=1 SV=1	Color2 [DarkGray]	1	4		22.6743	22.4859	22.3417	22.6875	22.8766	22.2444	21.8616	22.0385	22.1493	22.158	23.0365	22.618	22.9991	23.286	23.4649	22.1025	23.9356	24.3866	22.2458	22.2283
O06624	O06624	tr|O06624|O06624_MYCTU Possible Inv protein OS=Mycobacterium tuberculosis (strain ATCC 25618 / H37Rv) OX=83332 GN=Rv1566c PE=1 SV=3	Color2 [DarkGray]	1	4		23.6497	24.1337	22.2903	22.5815	22.5294	22.3219	22.3455	22.121	22.7959	22.1839	22.8473	22.0156	22.0548	23.0937	22.8649	22.0631	22.3664	22.4578	22.422	21.3172
O06633	O06633	tr|O06633|O06633_MYCTU Conserved protein OS=Mycobacterium tuberculosis (strain ATCC 25618 / H37Rv) OX=83332 GN=Rv0801 PE=1 SV=1	Color2 [DarkGray]	1	4		26.113	25.4925	25.3554	25.2969	25.1711	25.1946	23.9254	24.5633	23.9538	23.8088	24.4681	23.9561	24.1162	24.5515	24.1301	23.9681	22.3772	22.2797	22.7706	23.3318
O06769	O06769	sp|O06769|NCASE_MYCTU Neutral ceramidase OS=Mycobacterium tuberculosis (strain ATCC 25618 / H37Rv) OX=83332 GN=Rv0669c PE=1 SV=1	Color2 [DarkGray]	1	4		21.3117	21.0498	21.4862	21.4853	21.8529	21.9323	21.5354	21.6063	21.6808	21.8052	21.8804	21.7985	21.8568	21.9521	22.08	22.3525	22.3077	22.4451	22.4535	22.4527
O06790	O06790	tr|O06790|O06790_MYCTU Conserved protein OS=Mycobacterium tuberculosis (strain ATCC 25618 / H37Rv) OX=83332 GN=Rv1754c PE=1 SV=1	Color2 [DarkGray]	1	4		22.0468	23.9333	22.5279	22.654	23.1085	20.5391	21.3891	21.3077	21.7384	21.4831	24.4499	24.3955	24.6132	24.5564	24.5347	21.339	NaN	NaN	21.84	21.9712
O06796	O06796	tr|O06796|O06796_MYCTU Possible exported protein OS=Mycobacterium tuberculosis (strain ATCC 25618 / H37Rv) OX=83332 GN=Rv1761c PE=1 SV=1	Color2 [DarkGray]	1	4		NaN	22.467	22.3519	22.6269	22.2082	NaN	22.1643	21.797	21.9477	21.7081	NaN	21.8306	21.9726	21.4637	22.0014	NaN	NaN	21.8549	21.9546	21.9595
O06797	O06797	tr|O06797|O06797_MYCTU Uncharacterized protein OS=Mycobacterium tuberculosis (strain ATCC 25618 / H37Rv) OX=83332 GN=Rv1762c PE=1 SV=1	Color2 [DarkGray]	1	4		22.7152	23.3391	22.6482	22.5373	23.568	23.1716	22.1627	22.3143	22.0445	21.9171	22.665	22.8841	23.0089	23.4532	22.8586	22.3872	23.7282	24.2431	22.7034	22.4231
O06800	O06800	tr|O06800|O06800_MYCTU Conserved protein OS=Mycobacterium tuberculosis (strain ATCC 25618 / H37Rv) OX=83332 GN=Rv1767 PE=1 SV=1	Color2 [DarkGray]	1	4		22.1361	22.0697	22.4084	22.3783	22.4825	22.435	22.4732	NaN	NaN	NaN	NaN	NaN	NaN	NaN	NaN	NaN	NaN	22.9889	NaN	NaN
O06802	O06802	tr|O06802|O06802_MYCTU Conserved protein OS=Mycobacterium tuberculosis (strain ATCC 25618 / H37Rv) OX=83332 GN=Rv1769 PE=1 SV=1	Color2 [DarkGray]	1	4		23.9946	24.6399	24.2894	24.331	23.9477	23.87	23.8507	23.9748	23.8239	23.8219	23.6131	23.7973	23.7368	24.1078	24.0357	23.7228	23.4473	23.5298	23.7167	23.5892
O06803	O06803	tr|O06803|O06803_MYCTU Conserved protein OS=Mycobacterium tuberculosis (strain ATCC 25618 / H37Rv) OX=83332 GN=Rv1770 PE=1 SV=1	Color2 [DarkGray]	1	4		23.5845	23.8371	23.7716	23.5663	23.686	24.1484	24.5594	24.6575	24.4538	24.2644	24.3578	24.5838	24.6861	24.1175	24.4201	24.2456	25.8139	25.8835	25.1857	25.1729
O06806	O06806	tr|O06806|O06806_MYCTU Probable transcriptional regulatory protein OS=Mycobacterium tuberculosis (strain ATCC 25618 / H37Rv) OX=83332 GN=Rv1773c PE=1 SV=1	Color2 [DarkGray]	1	4		NaN	NaN	NaN	NaN	NaN	NaN	NaN	NaN	NaN	NaN	NaN	NaN	NaN	NaN	NaN	NaN	NaN	NaN	NaN	NaN
O06807	O06807	tr|O06807|O06807_MYCTU Possible transcriptional activator protein OS=Mycobacterium tuberculosis (strain ATCC 25618 / H37Rv) OX=83332 GN=Rv1453 PE=1 SV=3	Color2 [DarkGray]	1	4		NaN	NaN	NaN	NaN	NaN	NaN	NaN	NaN	NaN	NaN	NaN	NaN	NaN	NaN	NaN	NaN	NaN	NaN	NaN	NaN
O06813	O06813	tr|O06813|O06813_MYCTU Putative OXPP cycle protein OpcA OS=Mycobacterium tuberculosis (strain ATCC 25618 / H37Rv) OX=83332 GN=opcA PE=1 SV=1	Color2 [DarkGray]	1	4		22.1171	21.5637	22.2752	22.0976	22.2406	23.5995	23.8302	23.9232	23.8307	23.8386	22.5287	22.1011	22.2387	22.3991	NaN	24.1156	22.6598	22.0351	23.0604	23.2846
O06815	O06815	tr|O06815|O06815_MYCTU Uncharacterized protein OS=Mycobacterium tuberculosis (strain ATCC 25618 / H37Rv) OX=83332 GN=Rv1444c PE=1 SV=1	Color2 [DarkGray]	1	4		21.9617	21.2414	21.3689	21.7753	NaN	NaN	20.6123	20.5996	20.9025	20.8728	NaN	NaN	NaN	NaN	NaN	NaN	NaN	NaN	NaN	NaN
O06816	O06816	tr|O06816|O06816_MYCTU Uncharacterized protein OS=Mycobacterium tuberculosis (strain ATCC 25618 / H37Rv) OX=83332 GN=Rv1443c PE=1 SV=1	Color2 [DarkGray]	1	4		22.8075	22.1054	22.5979	22.3556	23.1895	22.1808	22.0391	21.9694	21.9577	21.59	22.4957	22.1555	22.3696	21.8399	21.6782	21.6172	22.2006	22.3835	21.8224	21.7359
O06817	O06817	tr|O06817|O06817_MYCTU Probable biotin sulfoxide reductase BisC (BDS reductase) (BSO reductase) OS=Mycobacterium tuberculosis (strain ATCC 25618 / H37Rv) OX=83332 GN=bisC PE=1 SV=1	Color2 [DarkGray]	1	4		28.5433	27.7463	28.6079	28.3648	28.7013	29.0313	28.9597	29.21	29.5125	29.6691	27.4894	29.5972	28.9473	NaN	26.2279	29.2348	29.2383	29.7486	28.6903	28.8726
O06820	O06820	tr|O06820|O06820_MYCTU SnoaL-like domain-containing protein OS=Mycobacterium tuberculosis (strain ATCC 25618 / H37Rv) OX=83332 GN=Rv1439c PE=1 SV=1	Color2 [DarkGray]	1	4		19.8797	NaN	19.6677	NaN	20.0328	20.4595	20.4204	19.8764	20.9878	20.1656	20.8029	20.4741	21.0676	20.3007	20.3538	21.0698	22.0642	22.1314	20.8753	21.1685
O06827	O06827	tr|O06827|O06827_MYCTU Conserved membrane protein OS=Mycobacterium tuberculosis (strain ATCC 25618 / H37Rv) OX=83332 GN=Rv1431 PE=1 SV=1	Color2 [DarkGray]	1	4		NaN	NaN	NaN	NaN	NaN	NaN	NaN	NaN	NaN	NaN	NaN	NaN	NaN	NaN	NaN	NaN	NaN	NaN	NaN	NaN
O06829	O06829	tr|O06829|O06829_MYCTU Conserved protein OS=Mycobacterium tuberculosis (strain ATCC 25618 / H37Rv) OX=83332 GN=Rv1429 PE=1 SV=1	Color2 [DarkGray]	1	4		23.5744	23.4347	23.6752	23.6174	23.1755	23.3363	23.0948	23.2351	23.2929	23.343	23.4496	23.3665	23.2296	23.3006	23.7284	23.3264	22.9574	22.6798	23.5967	23.4247
O06830	O06830	tr|O06830|O06830_MYCTU PlsC domain-containing protein OS=Mycobacterium tuberculosis (strain ATCC 25618 / H37Rv) OX=83332 GN=Rv1428c PE=1 SV=1	Color2 [DarkGray]	1	4		20.5052	NaN	21.2801	20.948	20.8059	21.7554	21.1888	21.1117	21.3468	NaN	20.8351	21.6154	NaN	NaN	NaN	22.2825	NaN	NaN	NaN	NaN
O06831	O06831	tr|O06831|O06831_MYCTU Possible long-chain-fatty-acid--CoA ligase FadD12 (Fatty-acid-CoA synthetase) (Fatty-acid-CoA synthase) OS=Mycobacterium tuberculosis (strain ATCC 25618 / H37Rv) OX=83332 GN=fadD12 PE=1 SV=1	Color2 [DarkGray]	1	4		NaN	20.1039	20.0072	20.5153	20.7002	21.0907	20.524	20.7359	20.9105	20.4665	20.6138	21.2179	21.2138	20.171	20.6944	20.9901	20.7593	21.1525	20.7821	20.6031
O06832	O06832	tr|O06832|O06832_MYCTU Probable esterase LipO OS=Mycobacterium tuberculosis (strain ATCC 25618 / H37Rv) OX=83332 GN=lipO PE=1 SV=1	Color2 [DarkGray]	1	4		NaN	NaN	NaN	NaN	NaN	NaN	NaN	NaN	NaN	NaN	NaN	NaN	NaN	NaN	NaN	NaN	NaN	NaN	NaN	NaN
O07033	O07033	tr|O07033|O07033_MYCTU Uncharacterized protein OS=Mycobacterium tuberculosis (strain ATCC 25618 / H37Rv) OX=83332 GN=Rv3122 PE=4 SV=1	Color2 [DarkGray]	1	4		NaN	NaN	NaN	NaN	NaN	NaN	NaN	NaN	NaN	NaN	NaN	NaN	NaN	NaN	NaN	NaN	NaN	NaN	NaN	NaN
O07169	O07169	tr|O07169|O07169_MYCTU Probable fatty-acid-CoA ligase FadD7 (Fatty-acid-CoA synthetase) (Fatty-acid-CoA synthase) OS=Mycobacterium tuberculosis (strain ATCC 25618 / H37Rv) OX=83332 GN=fadD7 PE=1 SV=4	Color2 [DarkGray]	1	4		22.209	21.9744	22.3162	22.2585	22.1409	22.9074	22.7217	22.8631	22.987	22.7779	22.7019	22.8934	22.8612	21.1488	21.6619	22.7068	22.2166	21.6795	22.2654	22.442
O07171	O07171	tr|O07171|O07171_MYCTU Conserved protein OS=Mycobacterium tuberculosis (strain ATCC 25618 / H37Rv) OX=83332 GN=Rv0121c PE=1 SV=1	Color2 [DarkGray]	1	4		21.2381	21.6348	21.4908	21.0659	22.5067	20.5604	20.7292	20.6152	20.5919	20.4228	NaN	20.8867	21.0819	20.5423	NaN	NaN	NaN	21.7245	NaN	19.4413
O07172	O07172	tr|O07172|O07172_MYCTU Uncharacterized protein OS=Mycobacterium tuberculosis (strain ATCC 25618 / H37Rv) OX=83332 GN=Rv0122 PE=1 SV=1	Color2 [DarkGray]	1	4		NaN	NaN	NaN	NaN	NaN	NaN	NaN	NaN	NaN	NaN	NaN	21.2061	NaN	21.489	NaN	NaN	NaN	NaN	NaN	NaN
O07173	O07173	tr|O07173|O07173_MYCTU Uncharacterized protein OS=Mycobacterium tuberculosis (strain ATCC 25618 / H37Rv) OX=83332 GN=Rv0123 PE=1 SV=1	Color2 [DarkGray]	1	4		23.5987	24.0077	23.8739	23.9271	22.6461	22.8104	23.0935	23.2255	22.9863	23.1935	22.2001	22.287	22.5746	22.6495	22.4259	21.9825	22.2034	22.2026	21.5316	21.5562
O07175	O07175	tr|O07175|O07175_MYCTU Probable serine protease PepA (Serine proteinase) (MTB32A) OS=Mycobacterium tuberculosis (strain ATCC 25618 / H37Rv) OX=83332 GN=pepA PE=1 SV=1	Color2 [DarkGray]	1	4		28.7405	28.8988	28.1314	28.5319	27.8059	27.6181	27.942	27.6012	27.7185	27.9142	28.9062	28.9687	29.0154	29.6528	29.6621	27.4784	27.1774	27.3193	27.9377	28.1458
O07177	O07177	sp|O07177|MAK1_MYCTU Maltokinase OS=Mycobacterium tuberculosis (strain ATCC 25618 / H37Rv) OX=83332 GN=mak PE=1 SV=2	Color2 [DarkGray]	1	4		24.7067	25.0206	25.0675	25.0955	24.9532	25.0246	25.0044	25.0604	25.0008	25.2151	24.8095	25.13	25.1032	25.6024	25.5776	25.3985	24.3597	23.975	25.8174	25.58
O07178	O07178	tr|O07178|O07178_MYCTU Probable peptidase OS=Mycobacterium tuberculosis (strain ATCC 25618 / H37Rv) OX=83332 GN=Rv0457c PE=1 SV=2	Color2 [DarkGray]	1	4		24.1859	24.0952	24.1561	24.2218	24.5581	24.2183	24.094	24.1917	24.2871	24.0288	23.6139	23.2758	23.3259	23.5975	23.7055	23.8043	23.5285	23.7417	23.5735	23.4604
O07179	O07179	tr|O07179|O07179_MYCTU Enoyl-CoA hydratase EchA2 (Enoyl hydrase) (Unsaturated acyl-CoA hydratase) (Crotonase) OS=Mycobacterium tuberculosis (strain ATCC 25618 / H37Rv) OX=83332 GN=echA2 PE=1 SV=2	Color2 [DarkGray]	1	4		22.5476	22.3754	21.8723	22.1928	22.2375	23.2988	22.5549	22.6542	22.9239	22.6199	23.4846	22.8887	23.1813	23.1828	22.3259	23.0011	NaN	NaN	22.6057	22.974
O07191	O07191	tr|O07191|O07191_MYCTU Conserved alanine and valine and glycine rich protein OS=Mycobacterium tuberculosis (strain ATCC 25618 / H37Rv) OX=83332 GN=Rv2689c PE=1 SV=3	Color2 [DarkGray]	1	4		20.3074	20.5215	20.6594	20.9308	20.6751	21.5116	21.6638	21.7328	21.7478	21.8878	20.5492	20.5769	20.8066	20.1566	NaN	21.6737	21.2996	20.6158	21.0015	21.2656
O07196	O07196	tr|O07196|O07196_MYCTU Conserved protein OS=Mycobacterium tuberculosis (strain ATCC 25618 / H37Rv) OX=83332 GN=Rv2694c PE=1 SV=3	Color2 [DarkGray]	1	4		24.4699	25.0529	24.8114	24.6077	24.5845	24.1792	24.4836	24.4544	24.4579	24.4728	24.6261	24.6037	24.4921	25.1979	25.0409	24.6903	23.9382	24.0198	25.0211	24.9274
O07222	O07222	tr|O07222|O07222_MYCTU Conserved protein OS=Mycobacterium tuberculosis (strain ATCC 25618 / H37Rv) OX=83332 GN=Rv1810 PE=1 SV=4	Color2 [DarkGray]	1	4		NaN	NaN	NaN	NaN	NaN	NaN	NaN	NaN	NaN	NaN	NaN	NaN	NaN	NaN	NaN	NaN	NaN	NaN	NaN	NaN
O07230	O07230	tr|O07230|O07230_MYCTU Probable dehydrogenase/reductase OS=Mycobacterium tuberculosis (strain ATCC 25618 / H37Rv) OX=83332 GN=Rv0303 PE=1 SV=1	Color2 [DarkGray]	1	4		20.7692	21.27	20.7336	20.9625	21.4434	21.5417	21.5763	20.9177	21.4339	21.2827	21.6706	21.4478	21.4624	21.4234	21.5254	22.5438	22.9078	22.4041	NaN	22.2249
O07234	O07234	tr|O07234|O07234_MYCTU Uncharacterized protein OS=Mycobacterium tuberculosis (strain ATCC 25618 / H37Rv) OX=83332 GN=Rv0307c PE=1 SV=1	Color2 [DarkGray]	1	4		23.5824	23.7604	24.1552	23.7722	24.5972	23.602	23.4289	23.8737	23.8062	23.5573	23.2981	23.2293	22.7948	22.4029	23.3909	22.6016	23.8543	23.8508	23.1468	23.9914
O07235	O07235	tr|O07235|O07235_MYCTU Probable conserved integral membrane protein OS=Mycobacterium tuberculosis (strain ATCC 25618 / H37Rv) OX=83332 GN=Rv0308 PE=1 SV=1	Color2 [DarkGray]	1	4		21.7409	21.9211	22.008	21.7747	21.5631	21.5575	21.927	21.8712	21.7711	22.0432	21.6258	22.2407	21.8983	21.5592	21.72	22.2096	NaN	NaN	22.3434	22.3399
O07236	O07236	tr|O07236|O07236_MYCTU Possible conserved exported protein OS=Mycobacterium tuberculosis (strain ATCC 25618 / H37Rv) OX=83332 GN=Rv0309 PE=1 SV=1	Color2 [DarkGray]	1	4		23.9607	25.923	24.4517	24.4969	24.3369	23.8624	24.0642	23.9762	23.2647	23.9232	25.1346	25.1967	24.8684	25.2565	24.8959	23.1089	22.5754	22.8729	23.7441	23.3055
O07237	O07237	tr|O07237|O07237_MYCTU Conserved protein OS=Mycobacterium tuberculosis (strain ATCC 25618 / H37Rv) OX=83332 GN=Rv0310c PE=1 SV=1	Color2 [DarkGray]	1	4		22.5035	23.2755	23.204	23.3671	23.0251	21.9931	NaN	22.86	22.8521	23.1271	22.4169	22.6564	22.6349	23.541	23.3307	22.0435	23.1357	23.8301	22.6514	22.7163
O07238	O07238	tr|O07238|O07238_MYCTU Uncharacterized protein OS=Mycobacterium tuberculosis (strain ATCC 25618 / H37Rv) OX=83332 GN=Rv0311 PE=1 SV=1	Color2 [DarkGray]	1	4		22.6199	22.3028	22.5186	22.3894	20.3012	21.7307	22.1398	22.1208	22.4278	21.607	20.4775	20.7599	20.7832	NaN	NaN	21.1882	NaN	NaN	20.8019	20.4836
O07239	O07239	tr|O07239|O07239_MYCTU Conserved hypothetical proline and threonine rich protein OS=Mycobacterium tuberculosis (strain ATCC 25618 / H37Rv) OX=83332 GN=Rv0312 PE=1 SV=1	Color2 [DarkGray]	1	4		NaN	19.5566	19.5987	NaN	NaN	NaN	NaN	19.7458	NaN	NaN	NaN	NaN	NaN	NaN	NaN	NaN	NaN	NaN	NaN	NaN
O07241	O07241	tr|O07241|O07241_MYCTU Possible conserved membrane protein OS=Mycobacterium tuberculosis (strain ATCC 25618 / H37Rv) OX=83332 GN=Rv0314c PE=1 SV=1	Color2 [DarkGray]	1	4		23.1098	22.4927	22.4722	22.7583	23.0595	22.3086	21.9541	21.7596	22.1114	21.4049	23.5284	22.971	22.8724	24.0399	23.4609	23.1788	23.3012	22.9916	22.7543	22.5757
O07242	O07242	tr|O07242|O07242_MYCTU Possible beta-1,3-glucanase OS=Mycobacterium tuberculosis (strain ATCC 25618 / H37Rv) OX=83332 GN=Rv0315 PE=1 SV=1	Color2 [DarkGray]	1	4		25.1717	24.9228	25.3638	25.2156	25.0884	25.3834	25.438	25.408	25.5694	25.6044	25.6376	25.528	25.6815	25.4983	25.5871	25.8495	25.6034	25.3089	25.3151	25.1086
O07243	O07243	tr|O07243|O07243_MYCTU Possible muconolactone isomerase OS=Mycobacterium tuberculosis (strain ATCC 25618 / H37Rv) OX=83332 GN=Rv0316 PE=1 SV=1	Color2 [DarkGray]	1	4		22.2816	21.6108	21.9624	21.3276	22.1749	22.9441	21.8056	22.7753	21.7031	21.744	22.7329	21.7667	22.2295	22.3145	22.1239	22.9293	23.2797	23.4274	NaN	22.3961
O07244	O07244	tr|O07244|O07244_MYCTU Possible glycerophosphoryl diester phosphodiesterase GlpQ2 (Glycerophosphodiester phosphodiesterase) OS=Mycobacterium tuberculosis (strain ATCC 25618 / H37Rv) OX=83332 GN=glpQ2 PE=1 SV=1	Color2 [DarkGray]	1	4		21.1018	21.6131	21.6936	21.5796	22.3614	22.3828	22.6704	22.882	22.681	22.5206	21.3486	22.1994	21.5908	NaN	21.1039	22.6195	23.4408	23.4777	22.122	22.3217
O07251	O07251	tr|O07251|O07251_MYCTU Methyltransf_25 domain-containing protein OS=Mycobacterium tuberculosis (strain ATCC 25618 / H37Rv) OX=83332 GN=Rv0326 PE=4 SV=1	Color2 [DarkGray]	1	4		NaN	NaN	NaN	NaN	NaN	NaN	NaN	NaN	NaN	NaN	NaN	NaN	NaN	NaN	NaN	NaN	NaN	NaN	NaN	NaN
O07252	O07252	tr|O07252|O07252_MYCTU Possible transcriptional regulatory protein (Possibly TetR/AcrR-family) OS=Mycobacterium tuberculosis (strain ATCC 25618 / H37Rv) OX=83332 GN=Rv0328 PE=1 SV=1	Color2 [DarkGray]	1	4		20.4393	20.8764	21.4202	21.0815	NaN	20.9755	20.2977	NaN	19.9309	19.976	NaN	21.8382	21.2512	20.8654	21.2463	21.1623	NaN	NaN	NaN	19.6958
O07255	O07255	tr|O07255|O07255_MYCTU Possible dehydrogenase/reductase OS=Mycobacterium tuberculosis (strain ATCC 25618 / H37Rv) OX=83332 GN=Rv0331 PE=1 SV=1	Color2 [DarkGray]	1	4		23.9035	23.5694	23.4828	23.5945	23.458	23.4405	23.0978	23.0229	23.4073	23.2442	24.583	23.9293	24.2154	24.4863	24.3742	23.9058	24.034	24.2292	23.8334	23.7922
O07256	O07256	tr|O07256|O07256_MYCTU Conserved protein OS=Mycobacterium tuberculosis (strain ATCC 25618 / H37Rv) OX=83332 GN=Rv0332 PE=1 SV=1	Color2 [DarkGray]	1	4		24.3435	24.0253	24.002	24.0854	24.6386	24.4507	24.4676	24.2194	24.83	24.2594	23.8823	23.4722	23.6292	23.8923	23.8309	24.338	24.6902	24.8258	24.3204	24.5886
O07406	O07406	tr|O07406|O07406_MYCTU Possible oxidoreductase OS=Mycobacterium tuberculosis (strain ATCC 25618 / H37Rv) OX=83332 GN=Rv0161 PE=1 SV=2	Color2 [DarkGray]	1	4		24.0561	24.133	23.9817	23.8901	24.3958	23.8461	23.6693	23.8212	23.7139	23.7105	24.8361	24.7545	24.8644	25.1442	25.0769	24.2871	25.2565	25.4803	24.7995	24.7381
O07408	O07408	tr|O07408|O07408_MYCTU Conserved protein OS=Mycobacterium tuberculosis (strain ATCC 25618 / H37Rv) OX=83332 GN=Rv0163 PE=1 SV=1	Color2 [DarkGray]	1	4		22.4133	22.1513	22.3021	22.2512	22.602	22.728	21.9377	21.9762	22.5814	22.4102	23.0158	21.2938	22.9366	23.3819	23.4453	23.2308	22.716	23.3795	23.1959	23.1161
O07411	O07411	tr|O07411|O07411_MYCTU Probable fatty-acid-CoA ligase FadD5 (Fatty-acid-CoA synthetase) (Fatty-acid-CoA synthase) OS=Mycobacterium tuberculosis (strain ATCC 25618 / H37Rv) OX=83332 GN=fadD5 PE=1 SV=1	Color2 [DarkGray]	1	4		NaN	21.0221	21.5217	21.7626	21.4186	23.3931	23.129	22.8576	23.3663	23.5384	23.9078	22.8915	23.2659	NaN	21.5776	23.9145	23.1139	23.0426	23.6046	23.8987
O07412;I6Y870	O07412;I6Y870	tr|O07412|O07412_MYCTU Conserved integral membrane protein YrbE1A OS=Mycobacterium tuberculosis (strain ATCC 25618 / H37Rv) OX=83332 GN=yrbE1A PE=1 SV=1;tr|I6Y870|I6Y870_MYCTU Conserved hypothetical integral membrane protein YrbE2A OS=Mycobacterium tubercu	Color2 [DarkGray]	1	4		20.8998	20.1124	19.5393	20.4381	19.7689	20.7384	20.4851	20.4919	20.7494	20.5457	21.7674	20.7523	21.3066	21.7142	21.5369	NaN	21.5196	21.6404	21.4112	21.2975
O07414	O07414	tr|O07414|O07414_MYCTU Mce-family protein Mce1B OS=Mycobacterium tuberculosis (strain ATCC 25618 / H37Rv) OX=83332 GN=mce1B PE=1 SV=1	Color2 [DarkGray]	1	4		22.6736	22.8925	23.0096	22.8956	23.5283	22.7035	23.0811	23.0342	23.1165	22.9436	23.9554	24.3357	24.193	25.0596	25.0709	23.2413	24.4	24.6458	23.9504	24.1187
O07415;O07787	O07415	tr|O07415|O07415_MYCTU Mce-family protein Mce1C OS=Mycobacterium tuberculosis (strain ATCC 25618 / H37Rv) OX=83332 GN=mce1C PE=1 SV=1	Color2 [DarkGray]	1	4		22.6994	23.0235	22.9756	22.8442	23.4418	22.5609	22.7571	22.7391	23.0463	22.8452	24.2038	24.2264	24.087	24.9448	24.9372	23.2463	24.3611	24.3919	23.7533	23.9043
O07416	O07416	tr|O07416|O07416_MYCTU Mce-family protein Mce1D OS=Mycobacterium tuberculosis (strain ATCC 25618 / H37Rv) OX=83332 GN=mce1D PE=1 SV=1	Color2 [DarkGray]	1	4		22.7092	22.5074	22.7328	22.7205	22.9191	22.5603	22.6258	22.5607	22.9218	22.5119	23.8108	23.7827	23.7464	24.5842	24.6107	23.0425	24.2614	24.1409	23.5342	23.953
O07417	O07417	tr|O07417|O07417_MYCTU Possible Mce-family lipoprotein LprK (Mce-family lipoprotein Mce1E) OS=Mycobacterium tuberculosis (strain ATCC 25618 / H37Rv) OX=83332 GN=lprK PE=1 SV=1	Color2 [DarkGray]	1	4		23.1249	23.4722	23.3547	23.4196	23.7727	23.3574	23.1411	23.3484	23.2486	23.1827	24.3738	24.4972	24.5022	25.4891	25.3005	23.7704	24.5814	24.6585	24.2874	24.4835
O07419	O07419	tr|O07419|O07419_MYCTU Probable conserved Mce associated membrane protein OS=Mycobacterium tuberculosis (strain ATCC 25618 / H37Rv) OX=83332 GN=Rv0175 PE=1 SV=1	Color2 [DarkGray]	1	4		23.9691	24.0293	24.1155	23.7502	24.1561	23.7394	23.7401	23.6054	23.4621	23.5336	24.1385	24.4372	24.3102	24.3412	24.1894	24.307	24.6685	24.3017	23.8809	23.8853
O07420	O07420	tr|O07420|O07420_MYCTU Probable conserved Mce associated transmembrane protein OS=Mycobacterium tuberculosis (strain ATCC 25618 / H37Rv) OX=83332 GN=Rv0176 PE=1 SV=1	Color2 [DarkGray]	1	4		23.0901	NaN	23.1133	NaN	23.8543	NaN	NaN	NaN	NaN	NaN	24.0582	23.8274	24.2359	NaN	24.2637	25.8063	25.1721	24.7435	NaN	NaN
O07421	O07421	tr|O07421|O07421_MYCTU Probable conserved Mce associated protein OS=Mycobacterium tuberculosis (strain ATCC 25618 / H37Rv) OX=83332 GN=Rv0177 PE=1 SV=1	Color2 [DarkGray]	1	4		NaN	21.3313	21.6717	21.6207	21.0649	21.822	21.7378	NaN	21.7026	21.6614	22.3262	21.9059	22.0622	21.6368	21.9345	21.908	NaN	NaN	NaN	NaN
O07422	O07422	tr|O07422|O07422_MYCTU Probable conserved Mce associated membrane protein OS=Mycobacterium tuberculosis (strain ATCC 25618 / H37Rv) OX=83332 GN=Rv0178 PE=1 SV=1	Color2 [DarkGray]	1	4		23.4449	23.341	23.6918	23.3894	23.182	23.4073	23.332	23.2221	22.8053	23.0401	23.5327	23.5892	23.4078	23.4752	23.2536	23.4158	23.5814	23.8768	23.3167	23.3629
O07423	O07423	tr|O07423|O07423_MYCTU Possible lipoprotein LprO OS=Mycobacterium tuberculosis (strain ATCC 25618 / H37Rv) OX=83332 GN=lprO PE=1 SV=1	Color2 [DarkGray]	1	4		NaN	NaN	NaN	NaN	NaN	19.6666	NaN	NaN	NaN	NaN	NaN	22.3446	22.4854	21.6293	22.1286	NaN	NaN	NaN	NaN	NaN
O07424	O07424	tr|O07424|O07424_MYCTU Probable conserved transmembrane protein OS=Mycobacterium tuberculosis (strain ATCC 25618 / H37Rv) OX=83332 GN=Rv0180c PE=1 SV=1	Color2 [DarkGray]	1	4		22.2787	22.1469	21.7716	21.6878	22.9166	22.4284	22.7106	22.6715	22.7593	22.2285	22.1906	22.8051	22.0696	21.9546	22.0062	22.797	23.568	23.6332	21.8102	22.4312
O07427	O07427	sp|O07427|MGLL_MYCTU Monoacylglycerol lipase OS=Mycobacterium tuberculosis (strain ATCC 25618 / H37Rv) OX=83332 GN=Rv0183 PE=1 SV=2	Color2 [DarkGray]	1	4		24.1289	23.5225	24.0786	23.926	23.0251	24.0623	24.1917	24.1914	24.1275	24.0814	24.2119	23.9219	24.1667	23.4704	23.6474	24.1615	23.3581	23.2743	24.1874	24.4936
O07428	O07428	tr|O07428|O07428_MYCTU DUF2786 domain-containing protein OS=Mycobacterium tuberculosis (strain ATCC 25618 / H37Rv) OX=83332 GN=Rv0184 PE=1 SV=1	Color2 [DarkGray]	1	4		NaN	NaN	20.6354	20.262	NaN	21.6867	21.6489	20.8605	20.7202	21.0446	NaN	20.8258	NaN	NaN	NaN	21.6608	22.3207	NaN	NaN	21.2729
O07429	O07429	tr|O07429|O07429_MYCTU Uncharacterized protein OS=Mycobacterium tuberculosis (strain ATCC 25618 / H37Rv) OX=83332 GN=Rv0185 PE=1 SV=1	Color2 [DarkGray]	1	4		NaN	NaN	NaN	NaN	NaN	NaN	NaN	NaN	NaN	NaN	NaN	NaN	NaN	NaN	NaN	NaN	NaN	NaN	NaN	NaN
O07430	O07430	tr|O07430|O07430_MYCTU Probable beta-glucosidase BglS (Gentiobiase) (Cellobiase) (Beta-D-glucoside glucohydrolase) OS=Mycobacterium tuberculosis (strain ATCC 25618 / H37Rv) OX=83332 GN=bglS PE=1 SV=1	Color2 [DarkGray]	1	4		22.6249	22.6008	22.7334	22.5802	22.9673	22.066	22.1261	21.8677	22.3397	22.1594	22.6719	22.4947	23.0532	23.1038	23.5074	22.1747	21.9104	22.8882	22.5539	22.632
O07431	O07431	sp|O07431|CAMT_MYCTU Catechol O-methyltransferase OS=Mycobacterium tuberculosis (strain ATCC 25618 / H37Rv) OX=83332 GN=Rv0187 PE=1 SV=1	Color2 [DarkGray]	1	4		26.0777	25.8455	26.0776	25.9783	25.1034	25.6068	25.8479	25.8676	25.7547	25.8245	25.0052	25.1608	25.1996	26.1263	25.9737	25.278	23.2925	23.2808	25.8698	25.7403
O07432	O07432	tr|O07432|O07432_MYCTU Probable conserved transmembrane protein OS=Mycobacterium tuberculosis (strain ATCC 25618 / H37Rv) OX=83332 GN=Rv0188 PE=1 SV=1	Color2 [DarkGray]	1	4		NaN	NaN	NaN	NaN	NaN	NaN	NaN	NaN	NaN	NaN	NaN	NaN	NaN	NaN	NaN	NaN	NaN	NaN	NaN	NaN
O07434	O07434	sp|O07434|RICR_MYCTU Copper-sensing transcriptional repressor RicR OS=Mycobacterium tuberculosis (strain ATCC 25618 / H37Rv) OX=83332 GN=ricR PE=1 SV=1	Color2 [DarkGray]	1	4		28.143	27.3225	27.7491	27.8907	27.1052	27.5617	27.4151	27.4936	27.188	27.1605	25.8293	26.5587	26.5476	26.4552	26.4477	25.2388	24.2893	24.8598	23.9148	23.7433
O07717	O07717	sp|O07717|ACEAB_MYCTU Putative isocitrate lyase subunit B OS=Mycobacterium tuberculosis (strain ATCC 25618 / H37Rv) OX=83332 GN=aceAb PE=3 SV=1	Color2 [DarkGray]	1	4		NaN	NaN	NaN	NaN	NaN	NaN	NaN	NaN	NaN	NaN	NaN	NaN	NaN	NaN	NaN	NaN	NaN	NaN	NaN	NaN
O07718	O07718	sp|O07718|ACEAA_MYCTU Putative isocitrate lyase subunit A OS=Mycobacterium tuberculosis (strain ATCC 25618 / H37Rv) OX=83332 GN=aceAa PE=1 SV=1	Color2 [DarkGray]	1	4		NaN	NaN	NaN	NaN	NaN	NaN	NaN	NaN	NaN	NaN	NaN	NaN	NaN	NaN	NaN	21.0108	NaN	NaN	NaN	19.1457
O07719	O07719	tr|O07719|O07719_MYCTU Uncharacterized protein OS=Mycobacterium tuberculosis (strain ATCC 25618 / H37Rv) OX=83332 GN=Rv1914c PE=1 SV=1	Color2 [DarkGray]	1	4		NaN	19.5864	20.0486	NaN	20.0714	NaN	19.9312	NaN	NaN	NaN	NaN	20.5073	NaN	NaN	NaN	NaN	NaN	NaN	NaN	NaN
O07720	O07720	tr|O07720|O07720_MYCTU Lactamase_B domain-containing protein OS=Mycobacterium tuberculosis (strain ATCC 25618 / H37Rv) OX=83332 GN=Rv1913 PE=1 SV=1	Color2 [DarkGray]	1	4		21.6513	23.0129	22.9111	22.7892	22.6818	NaN	21.5517	21.8116	21.5329	21.7981	22.4829	22.942	23.0197	23.386	23.1164	NaN	22.2749	22.1773	23.3516	22.831
O07721	O07721	tr|O07721|O07721_MYCTU Possible oxidoreductase FadB5 OS=Mycobacterium tuberculosis (strain ATCC 25618 / H37Rv) OX=83332 GN=fadB5 PE=1 SV=1	Color2 [DarkGray]	1	4		20.7097	21.3463	21.4195	21.048	21.4368	22.968	23.036	23.0121	23.0102	23.1043	20.5955	20.9628	20.2245	NaN	NaN	22.8718	22.1917	21.6311	21.0902	22.4903
O07726	O07726	tr|O07726|O07726_MYCTU Conserved protein OS=Mycobacterium tuberculosis (strain ATCC 25618 / H37Rv) OX=83332 GN=Rv1906c PE=1 SV=3	Color2 [DarkGray]	1	4		NaN	22.2421	NaN	20.6712	21.8887	21.2259	NaN	NaN	NaN	NaN	NaN	NaN	NaN	NaN	NaN	NaN	NaN	NaN	NaN	NaN
O07728	O07728	tr|O07728|O07728_MYCTU Anti-sigma factor antagonist OS=Mycobacterium tuberculosis (strain ATCC 25618 / H37Rv) OX=83332 GN=Rv1904 PE=1 SV=3	Color2 [DarkGray]	1	4		NaN	NaN	NaN	NaN	NaN	NaN	NaN	NaN	NaN	NaN	NaN	NaN	NaN	NaN	NaN	NaN	NaN	NaN	NaN	NaN
O07729	O07729	tr|O07729|O07729_MYCTU Probable conserved membrane protein OS=Mycobacterium tuberculosis (strain ATCC 25618 / H37Rv) OX=83332 GN=Rv1903 PE=4 SV=3	Color2 [DarkGray]	1	4		NaN	NaN	NaN	NaN	NaN	NaN	NaN	NaN	NaN	NaN	NaN	NaN	NaN	NaN	NaN	NaN	NaN	NaN	NaN	NaN
O07732	O07732	tr|O07732|O07732_MYCTU Probable lignin peroxidase LipJ OS=Mycobacterium tuberculosis (strain ATCC 25618 / H37Rv) OX=83332 GN=lipJ PE=1 SV=1	Color2 [DarkGray]	1	4		21.7468	22.2828	22.7204	22.4631	22.8315	22.3939	23.2119	22.9643	23.2164	23.2551	22.2031	22.3596	21.9647	20.3803	21.2544	22.4809	22.773	22.0607	23.1484	23.07
O07737	O07737	sp|O07737|Y1895_MYCTU Probable zinc-binding alcohol dehydrogenase Rv1895 OS=Mycobacterium tuberculosis (strain ATCC 25618 / H37Rv) OX=83332 GN=Rv1895 PE=1 SV=1	Color2 [DarkGray]	1	4		NaN	NaN	NaN	NaN	NaN	NaN	19.4164	19.7854	19.8013	19.7144	NaN	NaN	NaN	NaN	NaN	NaN	NaN	NaN	19.2468	19.9732
O07738	O07738	tr|O07738|O07738_MYCTU NMO domain-containing protein OS=Mycobacterium tuberculosis (strain ATCC 25618 / H37Rv) OX=83332 GN=Rv1894c PE=1 SV=1	Color2 [DarkGray]	1	4		23.2289	22.8494	23.0366	22.8482	21.1054	23.2588	22.7124	22.8084	22.6718	22.5431	22.3164	22.0528	21.957	21.2953	21.5643	23.0306	NaN	21.2045	22.044	22.1516
O07739	O07739	tr|O07739|O07739_MYCTU Uncharacterized protein OS=Mycobacterium tuberculosis (strain ATCC 25618 / H37Rv) OX=83332 GN=Rv1893 PE=1 SV=1	Color2 [DarkGray]	1	4		NaN	22.2283	21.6446	21.8619	22.6429	22.3622	22.0684	NaN	NaN	21.6895	NaN	21.5504	21.3741	21.5932	NaN	NaN	NaN	NaN	NaN	NaN
O07742	O07742	tr|O07742|O07742_MYCTU YceI domain-containing protein OS=Mycobacterium tuberculosis (strain ATCC 25618 / H37Rv) OX=83332 GN=Rv1890c PE=1 SV=1	Color2 [DarkGray]	1	4		NaN	21.4048	21.6958	21.8149	NaN	21.0173	21.4382	21.6151	21.8477	21.6575	NaN	21.2399	21.4124	20.4528	20.9995	NaN	NaN	NaN	NaN	NaN
O07747	O07747	sp|O07747|RPFC_MYCTU Resuscitation-promoting factor RpfC OS=Mycobacterium tuberculosis (strain ATCC 25618 / H37Rv) OX=83332 GN=rpfC PE=1 SV=3	Color2 [DarkGray]	1	4		NaN	22.8047	21.7228	21.6461	NaN	20.7811	NaN	21.6781	21.0066	19.8998	NaN	NaN	NaN	NaN	NaN	NaN	NaN	NaN	NaN	NaN
O07748	O07748	tr|O07748|O07748_MYCTU Uncharacterized protein OS=Mycobacterium tuberculosis (strain ATCC 25618 / H37Rv) OX=83332 GN=Rv1883c PE=1 SV=1	Color2 [DarkGray]	1	4		NaN	NaN	NaN	NaN	NaN	NaN	NaN	NaN	NaN	NaN	NaN	NaN	NaN	NaN	NaN	NaN	NaN	NaN	NaN	NaN
O07749	O07749	tr|O07749|O07749_MYCTU Probable short-chain type dehydrogenase/reductase OS=Mycobacterium tuberculosis (strain ATCC 25618 / H37Rv) OX=83332 GN=Rv1882c PE=1 SV=1	Color2 [DarkGray]	1	4		NaN	20.8173	20.3018	20.2626	21.4006	NaN	21.3025	21.292	21.3888	20.9352	NaN	NaN	NaN	NaN	NaN	NaN	21.258	20.5632	NaN	20.9893
O07750	O07750	sp|O07750|LPPE_MYCTU Probable lipoprotein LppE OS=Mycobacterium tuberculosis (strain ATCC 25618 / H37Rv) OX=83332 GN=lppE PE=1 SV=2	Color2 [DarkGray]	1	4		NaN	NaN	NaN	NaN	NaN	NaN	NaN	NaN	NaN	NaN	NaN	NaN	NaN	NaN	NaN	NaN	NaN	NaN	NaN	NaN
O07751	O07751	tr|O07751|O07751_MYCTU Amidohydro-rel domain-containing protein OS=Mycobacterium tuberculosis (strain ATCC 25618 / H37Rv) OX=83332 GN=Rv1879 PE=1 SV=1	Color2 [DarkGray]	1	4		21.7901	21.6634	21.9799	21.1419	22.0218	21.1027	21.249	21.8131	20.1356	21.5369	21.5214	21.3725	21.5316	22.202	22.0423	21.2899	22.4823	22.5782	21.9951	22.0181
O07752	O07752	tr|O07752|O07752_MYCTU Probable glutamine synthetase GlnA3 (Glutamine synthase) (GS-I) OS=Mycobacterium tuberculosis (strain ATCC 25618 / H37Rv) OX=83332 GN=glnA3 PE=1 SV=1	Color2 [DarkGray]	1	4		23.3498	23.2506	23.4786	23.1739	22.7383	23.2411	23.4142	23.4697	23.5854	23.8672	23.1092	23.0215	23.1343	23.1927	23.6084	23.2607	23.4842	23.2417	23.3832	23.5553
O07754	O07754	tr|O07754|O07754_MYCTU Conserved protein OS=Mycobacterium tuberculosis (strain ATCC 25618 / H37Rv) OX=83332 GN=Rv1875 PE=1 SV=1	Color2 [DarkGray]	1	4		23.1933	23.5185	23.3235	23.4251	23.9281	24.2876	24.3412	24.3879	24.2244	24.319	22.2659	22.983	22.3342	22.2793	22.5735	23.0702	24.0565	24.8304	23.9046	23.9593
O07755	O07755	tr|O07755|O07755_MYCTU EthD domain-containing protein OS=Mycobacterium tuberculosis (strain ATCC 25618 / H37Rv) OX=83332 GN=Rv1874 PE=1 SV=1	Color2 [DarkGray]	1	4		21.8095	21.3828	21.9446	21.6582	21.4879	22.9821	23.0596	23.2296	23.0659	22.8311	20.8347	20.7683	20.6707	NaN	19.4905	22.6681	21.5471	22.3248	22.0481	22.3919
O07756	O07756	tr|O07756|O07756_MYCTU Uncharacterized protein OS=Mycobacterium tuberculosis (strain ATCC 25618 / H37Rv) OX=83332 GN=Rv1873 PE=1 SV=3	Color2 [DarkGray]	1	4		NaN	NaN	NaN	NaN	NaN	NaN	NaN	NaN	NaN	NaN	NaN	NaN	NaN	NaN	NaN	NaN	NaN	NaN	NaN	NaN
O07779	O07779	sp|O07779|VPB27_MYCTU Antitoxin VapB27 OS=Mycobacterium tuberculosis (strain ATCC 25618 / H37Rv) OX=83332 GN=vapB27 PE=1 SV=3	Color2 [DarkGray]	1	4		NaN	NaN	NaN	NaN	NaN	NaN	NaN	NaN	NaN	NaN	NaN	NaN	NaN	NaN	NaN	NaN	NaN	NaN	NaN	NaN
O07783	O07783	sp|O07783|VAPC4_MYCTU Ribonuclease VapC4 OS=Mycobacterium tuberculosis (strain ATCC 25618 / H37Rv) OX=83332 GN=vapC4 PE=1 SV=3	Color2 [DarkGray]	1	4		21.4304	NaN	NaN	NaN	NaN	NaN	21.8808	21.8483	21.7218	21.8315	NaN	NaN	NaN	NaN	NaN	NaN	NaN	24.2252	22.1028	22.0761
O07804	O07804	tr|O07804|O07804_MYCTU Uncharacterized protein OS=Mycobacterium tuberculosis (strain ATCC 25618 / H37Rv) OX=83332 GN=Rv3819 PE=1 SV=1	Color2 [DarkGray]	1	4		20.76	19.4188	20.4591	19.7031	20.6725	21.0891	20.8933	20.8197	21.1552	20.7972	NaN	19.464	NaN	NaN	NaN	20.6072	NaN	21.094	NaN	NaN
O07806	O07806	tr|O07806|O07806_MYCTU Possible phosphotransferase OS=Mycobacterium tuberculosis (strain ATCC 25618 / H37Rv) OX=83332 GN=Rv3817 PE=1 SV=1	Color2 [DarkGray]	1	4		NaN	NaN	NaN	NaN	NaN	NaN	NaN	NaN	NaN	NaN	NaN	NaN	NaN	NaN	NaN	NaN	NaN	NaN	NaN	NaN
O07807	O07807	tr|O07807|O07807_MYCTU Possible acyltransferase OS=Mycobacterium tuberculosis (strain ATCC 25618 / H37Rv) OX=83332 GN=Rv3816c PE=1 SV=1	Color2 [DarkGray]	1	4		23.6173	23.5292	23.8582	23.7567	23.9452	23.8361	23.8209	23.8141	23.5183	23.8306	23.2484	23.6405	23.3943	22.6037	22.664	23.5982	23.4387	23.2214	23.3664	23.2051
O07808	O07808	tr|O07808|O07808_MYCTU Possible acyltransferase OS=Mycobacterium tuberculosis (strain ATCC 25618 / H37Rv) OX=83332 GN=Rv3815c PE=1 SV=1	Color2 [DarkGray]	1	4		20.8093	21.4394	20.8819	20.9429	21.7275	22.2515	21.5163	21.6501	20.9661	21.4379	NaN	21.2878	22.0602	NaN	NaN	21.7451	22.1421	21.9545	20.9328	20.9706
O07809	O07809	tr|O07809|O07809_MYCTU Possible acyltransferase OS=Mycobacterium tuberculosis (strain ATCC 25618 / H37Rv) OX=83332 GN=Rv3814c PE=1 SV=1	Color2 [DarkGray]	1	4		22.4816	22.3274	22.6971	22.5574	23.2501	23.8279	23.7917	23.5833	23.7954	23.6783	22.5801	22.5556	21.8101	NaN	21.8094	23.4187	23.386	23.1663	22.7264	22.8284
O07810	O07810	tr|O07810|O07810_MYCTU Conserved protein OS=Mycobacterium tuberculosis (strain ATCC 25618 / H37Rv) OX=83332 GN=Rv3813c PE=1 SV=1	Color2 [DarkGray]	1	4		23.1477	22.7565	23.0324	22.7736	NaN	22.8847	22.5269	22.8853	22.7149	22.6246	22.2214	21.7414	22.0658	21.9795	21.7557	22.6852	NaN	NaN	21.5767	21.7024
O08343	O08343	sp|O08343|TATD_MYCTU Uncharacterized metal-dependent hydrolase TatD OS=Mycobacterium tuberculosis (strain ATCC 25618 / H37Rv) OX=83332 GN=tatD PE=1 SV=1	Color2 [DarkGray]	1	4		22.3247	22.6967	22.6164	22.546	22.232	22.3212	22.5056	22.4798	22.8764	22.7927	22.0846	22.4763	22.0947	22.5725	22.3013	22.3292	22.3006	21.8406	22.5565	22.7286
O08377	O08377	tr|O08377|O08377_MYCTU Probable transcriptional regulator OS=Mycobacterium tuberculosis (strain ATCC 25618 / H37Rv) OX=83332 GN=Rv1534 PE=1 SV=1	Color2 [DarkGray]	1	4		NaN	20.8648	20.1863	19.8253	NaN	NaN	20.8125	20.2053	21.3386	20.8592	20.3998	19.5346	19.7753	NaN	NaN	NaN	21.0007	NaN	20.4356	20.2537
O08446	O08446	tr|O08446|O08446_MYCTU Thiosulfate sulfurtransferase OS=Mycobacterium tuberculosis (strain ATCC 25618 / H37Rv) OX=83332 GN=Rv0324 PE=1 SV=1	Color2 [DarkGray]	1	4		21.2657	21.0862	21.0184	21.1752	20.8075	21.1202	21.079	21.2882	21.5082	21.0501	20.5544	NaN	NaN	NaN	NaN	21.2796	NaN	NaN	NaN	NaN
O33177	O33177	tr|O33177|O33177_MYCTU Probable oxidoreductase OS=Mycobacterium tuberculosis (strain ATCC 25618 / H37Rv) OX=83332 GN=Rv1774 PE=1 SV=1	Color2 [DarkGray]	1	4		22.595	23.324	23.0496	22.8373	22.9267	22.2664	22.7281	22.4813	22.5593	22.1724	22.7733	22.9802	22.995	22.8031	22.9168	22.2384	22.7997	23.0726	22.8375	22.5398
O33178	O33178	tr|O33178|O33178_MYCTU DAPG_hydrolase domain-containing protein OS=Mycobacterium tuberculosis (strain ATCC 25618 / H37Rv) OX=83332 GN=Rv1775 PE=3 SV=1	Color2 [DarkGray]	1	4		NaN	NaN	NaN	NaN	NaN	NaN	NaN	NaN	NaN	NaN	NaN	NaN	NaN	NaN	NaN	NaN	NaN	NaN	NaN	NaN
O33181	O33181	tr|O33181|O33181_MYCTU Uncharacterized protein OS=Mycobacterium tuberculosis (strain ATCC 25618 / H37Rv) OX=83332 GN=Rv1778c PE=1 SV=3	Color2 [DarkGray]	1	4		22.1419	22.6465	22.8859	22.8776	22.49	22.3729	22.7439	23.1454	23.2127	22.2643	21.4227	NaN	NaN	NaN	NaN	NaN	21.5898	21.5724	NaN	21.767
O33182	O33182	tr|O33182|O33182_MYCTU Uncharacterized protein OS=Mycobacterium tuberculosis (strain ATCC 25618 / H37Rv) OX=83332 GN=Rv1680 PE=1 SV=1	Color2 [DarkGray]	1	4		22.7163	22.3407	22.7511	22.8007	22.5662	23.0175	23.0568	23.0629	23.0735	23.2565	22.2363	21.7299	22.2378	21.4341	21.8119	22.8385	22.6594	22.6127	22.2532	22.6273
O33185	O33185	tr|O33185|O33185_MYCTU Possible bifunctional enzyme long-chain acyl-CoA synthase and lipase OS=Mycobacterium tuberculosis (strain ATCC 25618 / H37Rv) OX=83332 GN=Rv1683 PE=1 SV=3	Color2 [DarkGray]	1	4		24.6412	24.3702	24.7492	24.9174	24.9824	24.7133	24.4892	24.4681	24.5329	24.6054	24.3938	24.4753	24.5364	24.1574	24.2585	23.8433	24.1009	23.8823	23.9457	24.1337
O33186	O33186	tr|O33186|O33186_MYCTU UPF0434 protein Rv1684 OS=Mycobacterium tuberculosis (strain ATCC 25618 / H37Rv) OX=83332 GN=Rv1684 PE=1 SV=1	Color2 [DarkGray]	1	4		NaN	NaN	NaN	NaN	NaN	NaN	NaN	NaN	NaN	NaN	NaN	NaN	NaN	NaN	NaN	NaN	NaN	NaN	NaN	NaN
O33187	O33187	tr|O33187|O33187_MYCTU HTH tetR-type domain-containing protein OS=Mycobacterium tuberculosis (strain ATCC 25618 / H37Rv) OX=83332 GN=Rv1685c PE=1 SV=1	Color2 [DarkGray]	1	4		22.8402	20.8724	21.012	20.951	NaN	NaN	21.9251	21.7016	20.4675	21.3334	23.2736	21.9087	21.6012	22.0107	21.7655	NaN	21.1356	21.7287	21.2482	21.3041
O33189	O33189	tr|O33189|O33189_MYCTU Probable conserved ATP-binding protein ABC transporter OS=Mycobacterium tuberculosis (strain ATCC 25618 / H37Rv) OX=83332 GN=Rv1687c PE=1 SV=1	Color2 [DarkGray]	1	4		NaN	NaN	NaN	NaN	NaN	NaN	NaN	NaN	NaN	NaN	NaN	NaN	NaN	NaN	NaN	NaN	NaN	NaN	NaN	NaN
O33193	O33193	tr|O33193|O33193_MYCTU Uncharacterized protein OS=Mycobacterium tuberculosis (strain ATCC 25618 / H37Rv) OX=83332 GN=Rv1691 PE=1 SV=1	Color2 [DarkGray]	1	4		20.6028	20.8311	21.313	21.023	NaN	NaN	NaN	20.834	NaN	NaN	20.2659	NaN	NaN	NaN	NaN	NaN	NaN	NaN	NaN	NaN
O33194	O33194	sp|O33194|G3PP_MYCTU D-glycerol 3-phosphate phosphatase OS=Mycobacterium tuberculosis (strain ATCC 25618 / H37Rv) OX=83332 GN=Rv1692 PE=1 SV=1	Color2 [DarkGray]	1	4		21.893	21.8586	21.9178	21.9453	20.8854	21.4807	21.8132	21.7348	21.4464	21.791	21.1933	21.5915	21.1797	20.7139	20.2291	20.8607	NaN	NaN	20.7821	20.9073
O33198	O33198	tr|O33198|O33198_MYCTU TPPK_C domain-containing protein OS=Mycobacterium tuberculosis (strain ATCC 25618 / H37Rv) OX=83332 GN=Rv1697 PE=1 SV=1	Color2 [DarkGray]	1	4		NaN	19.925	20.1752	19.8593	NaN	21.5868	21.3445	21.4532	21.4209	21.2753	NaN	19.8549	NaN	NaN	NaN	21.1538	NaN	NaN	NaN	20.5689
O33206	O33206	tr|O33206|O33206_MYCTU Probable conserved transmembrane protein OS=Mycobacterium tuberculosis (strain ATCC 25618 / H37Rv) OX=83332 GN=Rv1707 PE=1 SV=1	Color2 [DarkGray]	1	4		NaN	NaN	NaN	NaN	NaN	NaN	NaN	NaN	NaN	NaN	NaN	NaN	NaN	NaN	NaN	NaN	NaN	NaN	NaN	NaN
O33221	O33221	tr|O33221|O33221_MYCTU Uncharacterized protein OS=Mycobacterium tuberculosis (strain ATCC 25618 / H37Rv) OX=83332 GN=Rv1225c PE=1 SV=2	Color2 [DarkGray]	1	4		NaN	NaN	NaN	NaN	NaN	NaN	NaN	NaN	19.5462	19.5096	NaN	NaN	NaN	NaN	NaN	NaN	NaN	NaN	NaN	19.5761
O33224	O33224	tr|O33224|O33224_MYCTU Probable lipoprotein LpqX OS=Mycobacterium tuberculosis (strain ATCC 25618 / H37Rv) OX=83332 GN=lpqX PE=1 SV=1	Color2 [DarkGray]	1	4		NaN	NaN	NaN	NaN	NaN	NaN	NaN	NaN	NaN	NaN	NaN	NaN	NaN	NaN	NaN	NaN	NaN	NaN	NaN	NaN
O33229	O33229	tr|O33229|O33229_MYCTU Probable acyl-CoA dehydrogenase FadE20 OS=Mycobacterium tuberculosis (strain ATCC 25618 / H37Rv) OX=83332 GN=fadE20 PE=1 SV=1	Color2 [DarkGray]	1	4		21.8185	21.3982	21.7752	21.6493	22.15	23.4865	23.2723	23.1022	23.0066	23.1343	22.5005	21.9771	22.0259	NaN	21.0889	23.9383	22.6473	22.8105	22.8412	22.9357
O33230	O33230	tr|O33230|O33230_MYCTU GTPase HflX OS=Mycobacterium tuberculosis (strain ATCC 25618 / H37Rv) OX=83332 GN=hflX PE=1 SV=1	Color2 [DarkGray]	1	4		NaN	NaN	NaN	NaN	NaN	NaN	NaN	NaN	NaN	NaN	NaN	NaN	NaN	NaN	NaN	NaN	NaN	NaN	NaN	NaN
O33237	O33237	tr|O33237|O33237_MYCTU Probable conserved transmembrane protein OS=Mycobacterium tuberculosis (strain ATCC 25618 / H37Rv) OX=83332 GN=Rv2732c PE=1 SV=1	Color2 [DarkGray]	1	4		20.9649	21.0967	20.8767	20.3147	NaN	NaN	20.9557	20.5761	21.046	21.0042	20.9645	21.0823	NaN	NaN	NaN	NaN	22.5454	22.4896	20.9912	20.9518
O33248	O33248	tr|O33248|O33248_MYCTU Probable integral membrane protein OS=Mycobacterium tuberculosis (strain ATCC 25618 / H37Rv) OX=83332 GN=Rv2113 PE=1 SV=1	Color2 [DarkGray]	1	4		NaN	NaN	NaN	NaN	NaN	NaN	20.3515	20.212	20.3576	20.2103	NaN	NaN	NaN	NaN	NaN	NaN	21.5715	21.2882	20.6695	20.623
O33249	O33249	tr|O33249|O33249_MYCTU Conserved protein OS=Mycobacterium tuberculosis (strain ATCC 25618 / H37Rv) OX=83332 GN=Rv2114 PE=1 SV=3	Color2 [DarkGray]	1	4		21.8554	21.6227	21.6771	21.6486	21.6398	22.8916	22.5511	22.4339	22.7643	22.3163	23.0571	22.9677	22.8659	21.6919	22.0918	23.2728	23.597	23.3521	22.8337	22.8327
O33252	O33252	tr|O33252|O33252_MYCTU Uncharacterized protein OS=Mycobacterium tuberculosis (strain ATCC 25618 / H37Rv) OX=83332 GN=Rv2117 PE=1 SV=1	Color2 [DarkGray]	1	4		22.0521	22.8273	22.5383	22.6046	22.8505	22.03	21.8476	22.0109	22.2052	22.2332	22.1135	22.6094	22.7587	22.7726	22.6214	21.997	23.7556	23.8333	23.2425	22.8996
O33254	O33254	tr|O33254|O33254_MYCTU PDDEXK_1 domain-containing protein OS=Mycobacterium tuberculosis (strain ATCC 25618 / H37Rv) OX=83332 GN=Rv2119 PE=1 SV=1	Color2 [DarkGray]	1	4		NaN	NaN	NaN	NaN	NaN	NaN	22.5362	22.4193	22.3621	22.4079	NaN	NaN	NaN	NaN	NaN	NaN	NaN	NaN	NaN	22.7795
O33259	O33259	sp|O33259|METH_MYCTU Methionine synthase OS=Mycobacterium tuberculosis (strain ATCC 25618 / H37Rv) OX=83332 GN=metH PE=1 SV=1	Color2 [DarkGray]	1	4		24.1939	23.9168	24.105	23.9222	24.2695	24.862	24.5917	24.5067	24.7436	24.5986	24.2519	23.8818	23.85	22.9352	23.2733	25.318	24.3987	24.6229	24.8601	24.8287
O33260	O33260	tr|O33260|O33260_MYCTU Uncharacterized protein OS=Mycobacterium tuberculosis (strain ATCC 25618 / H37Rv) OX=83332 GN=Rv2125 PE=1 SV=1	Color2 [DarkGray]	1	4		20.0103	NaN	19.4571	19.8508	NaN	NaN	NaN	20.572	22.2071	21.463	NaN	NaN	NaN	NaN	NaN	NaN	NaN	NaN	NaN	20.2248
O33263	O33263	tr|O33263|O33263_MYCTU Probable oxidoreductase OS=Mycobacterium tuberculosis (strain ATCC 25618 / H37Rv) OX=83332 GN=Rv2129c PE=1 SV=3	Color2 [DarkGray]	1	4		24.7571	24.6852	25.0244	25.0187	25.2913	24.6687	24.9679	25.0688	25.0083	24.8851	26.4285	26.5478	26.5	26.1612	25.9615	25.2959	26.8467	27.0337	25.9708	26.0041
O33268	O33268	tr|O33268|O33268_MYCTU Probable iron-sulfur-binding reductase OS=Mycobacterium tuberculosis (strain ATCC 25618 / H37Rv) OX=83332 GN=Rv0338c PE=1 SV=1	Color2 [DarkGray]	1	4		23.106	23.317	23.147	23.041	23.4539	23.3446	23.392	23.2838	23.2608	23.2428	23.6918	23.8834	23.7856	23.6482	23.6063	23.8119	24.5071	24.5185	23.9844	23.828
O33269	O33269	tr|O33269|O33269_MYCTU Possible transcriptional regulatory protein OS=Mycobacterium tuberculosis (strain ATCC 25618 / H37Rv) OX=83332 GN=Rv0339c PE=1 SV=1	Color2 [DarkGray]	1	4		NaN	NaN	NaN	22.9868	NaN	23.791	22.8874	23.3569	23.0424	23.0591	NaN	NaN	NaN	NaN	NaN	NaN	NaN	NaN	NaN	NaN
O33271	O33271	tr|O33271|O33271_MYCTU Uncharacterized protein OS=Mycobacterium tuberculosis (strain ATCC 25618 / H37Rv) OX=83332 GN=Rv1742 PE=1 SV=1	Color2 [DarkGray]	1	4		NaN	NaN	NaN	NaN	20.6307	NaN	20.0521	19.1199	19.7538	NaN	NaN	NaN	NaN	NaN	NaN	NaN	NaN	NaN	NaN	NaN
O33272	O33272	tr|O33272|O33272_MYCTU Possible conserved membrane or secreted protein OS=Mycobacterium tuberculosis (strain ATCC 25618 / H37Rv) OX=83332 GN=Rv2969c PE=1 SV=3	Color2 [DarkGray]	1	4		25.9722	26.2303	26.1904	26.0934	26.7021	25.3964	26.016	25.9302	25.6501	25.8979	26.1175	26.2929	26.176	26.9686	26.8374	25.9162	27.1226	27.1382	26.4154	26.901
O33273	O33273	tr|O33273|O33273_MYCTU SnoaL-like domain-containing protein OS=Mycobacterium tuberculosis (strain ATCC 25618 / H37Rv) OX=83332 GN=Rv0333 PE=1 SV=1	Color2 [DarkGray]	1	4		25.8674	26.07	25.8695	25.8506	26.2914	26.1178	25.9919	25.7649	25.6556	25.651	24.8332	25.7588	25.6736	25.9091	25.7926	25.9319	26.8567	27.052	25.0327	25.4493
O33282	O33282	tr|O33282|O33282_MYCTU Possible alanine rich transferase OS=Mycobacterium tuberculosis (strain ATCC 25618 / H37Rv) OX=83332 GN=Rv2739c PE=1 SV=3	Color2 [DarkGray]	1	4		NaN	NaN	NaN	NaN	NaN	NaN	NaN	NaN	19.7807	19.3348	NaN	NaN	NaN	NaN	NaN	NaN	NaN	NaN	NaN	NaN
O33283	O33283	sp|O33283|EPHG_MYCTU Epoxide hydrolase EphG OS=Mycobacterium tuberculosis (strain ATCC 25618 / H37Rv) OX=83332 GN=ephG PE=1 SV=1	Color2 [DarkGray]	1	4		25.677	26.2259	26.0506	25.9527	26.0634	25.5101	25.6407	25.5293	25.5052	25.8435	26.7223	26.4317	26.6684	27.2362	26.9706	26.5356	27.3359	27.1445	26.6413	26.5298
O33291	O33291	tr|O33291|O33291_MYCTU Conserved protein OS=Mycobacterium tuberculosis (strain ATCC 25618 / H37Rv) OX=83332 GN=Rv2749 PE=1 SV=1	Color2 [DarkGray]	1	4		23.6572	22.8401	NaN	20.8532	NaN	24.084	24.221	22.5228	NaN	23.2876	23.1703	21.1786	21.2551	21.4063	20.7613	24.5997	22.8152	23.3551	24.6187	23.6374
O33298	O33298	tr|O33298|O33298_MYCTU Site-specific DNA-methyltransferase (adenine-specific) OS=Mycobacterium tuberculosis (strain ATCC 25618 / H37Rv) OX=83332 GN=hsdM PE=1 SV=1	Color2 [DarkGray]	1	4		NaN	NaN	NaN	NaN	NaN	NaN	NaN	24.9986	24.2864	NaN	NaN	NaN	NaN	NaN	NaN	NaN	NaN	NaN	NaN	NaN
O33313	O33313	tr|O33313|O33313_MYCTU Uncharacterized protein OS=Mycobacterium tuberculosis (strain ATCC 25618 / H37Rv) OX=83332 GN=Rv2771c PE=1 SV=1	Color2 [DarkGray]	1	4		22.495	22.236	21.9779	NaN	NaN	21.928	NaN	NaN	NaN	NaN	NaN	NaN	NaN	NaN	NaN	NaN	NaN	NaN	NaN	NaN
O33317	O33317	tr|O33317|O33317_MYCTU GCN5-related N-acetyltransferase OS=Mycobacterium tuberculosis (strain ATCC 25618 / H37Rv) OX=83332 GN=Rv2775 PE=4 SV=3	Color2 [DarkGray]	1	4		NaN	NaN	20.2018	NaN	NaN	NaN	22.1263	NaN	NaN	20.5022	NaN	NaN	NaN	NaN	NaN	NaN	NaN	NaN	NaN	NaN
O33319	O33319	tr|O33319|O33319_MYCTU Uncharacterized protein OS=Mycobacterium tuberculosis (strain ATCC 25618 / H37Rv) OX=83332 GN=Rv2777c PE=1 SV=3	Color2 [DarkGray]	1	4		21.5729	NaN	NaN	22.0193	NaN	NaN	22.1681	22.1676	21.6272	21.9702	21.287	NaN	NaN	NaN	NaN	NaN	NaN	NaN	NaN	NaN
O33332	O33332	tr|O33332|O33332_MYCTU Probable lipid-transfer protein Ltp1 OS=Mycobacterium tuberculosis (strain ATCC 25618 / H37Rv) OX=83332 GN=ltp1 PE=1 SV=1	Color2 [DarkGray]	1	4		23.8442	24.0244	24.0164	24.0685	23.7171	23.2058	23.0272	22.8658	23.1506	23.1158	22.6291	22.6431	22.7304	22.9576	23.0955	22.5546	22.7847	22.6294	22.5757	22.4608
O33336	O33336	sp|O33336|PPTT_MYCTU 4-phosphopantetheinyl transferase PptT OS=Mycobacterium tuberculosis (strain ATCC 25618 / H37Rv) OX=83332 GN=pptT PE=1 SV=1	Color2 [DarkGray]	1	4		21.0158	NaN	20.1392	NaN	NaN	NaN	21.1978	21.2153	21.1033	20.9631	NaN	NaN	NaN	NaN	NaN	NaN	21.3308	21.6506	19.7543	20.3396
O33340	O33340	tr|O33340|O33340_MYCTU Probable aldehyde dehydrogenase AldC OS=Mycobacterium tuberculosis (strain ATCC 25618 / H37Rv) OX=83332 GN=aldC PE=1 SV=1	Color2 [DarkGray]	1	4		24.1187	24.2847	24.0405	23.9406	24.3726	23.9044	23.7961	23.8214	23.6668	23.6031	24.6422	24.316	24.4513	25.0282	24.9809	24.2295	24.4491	24.2988	24.6079	24.4863
O33341	O33341	sp|O33341|Y2859_MYCTU Putative glutamine amidotransferase Rv2859c OS=Mycobacterium tuberculosis (strain ATCC 25618 / H37Rv) OX=83332 GN=Rv2859c PE=1 SV=1	Color2 [DarkGray]	1	4		23.1106	22.5902	22.4277	22.3685	22.3443	23.0022	22.2001	21.6794	22.3558	22.1351	22.9067	22.3285	22.2691	21.4309	21.7322	22.6973	21.8179	NaN	22.3289	22.3192
O33348	O33348	sp|O33348|RELG_MYCTU Toxin RelG OS=Mycobacterium tuberculosis (strain ATCC 25618 / H37Rv) OX=83332 GN=relG PE=1 SV=1	Color2 [DarkGray]	1	4		NaN	NaN	NaN	NaN	NaN	NaN	NaN	NaN	NaN	NaN	NaN	NaN	NaN	NaN	NaN	NaN	NaN	NaN	NaN	NaN
O33358	O33358	tr|O33358|O33358_MYCTU Possible conserved transmembrane protein OS=Mycobacterium tuberculosis (strain ATCC 25618 / H37Rv) OX=83332 GN=Rv0513 PE=1 SV=1	Color2 [DarkGray]	1	4		NaN	NaN	NaN	NaN	NaN	NaN	NaN	NaN	NaN	NaN	NaN	NaN	NaN	NaN	NaN	NaN	NaN	NaN	NaN	NaN
O33363	O33363	sp|O33363|GDSL_MYCTU GDSL lipase Rv0518 OS=Mycobacterium tuberculosis (strain ATCC 25618 / H37Rv) OX=83332 GN=Rv0518 PE=1 SV=1	Color2 [DarkGray]	1	4		23.3878	23.4702	22.9133	23.0056	23.1404	22.7636	22.223	22.4766	22.0302	22.1659	23.0073	22.7972	23.5592	23.9515	22.906	21.8962	22.6346	NaN	21.8771	20.8717
O50389	O50389	tr|O50389|O50389_MYCTU FHA domain-containing protein OS=Mycobacterium tuberculosis (strain ATCC 25618 / H37Rv) OX=83332 GN=Rv3360 PE=4 SV=1	Color2 [DarkGray]	1	4		NaN	NaN	NaN	NaN	NaN	NaN	NaN	NaN	NaN	NaN	NaN	NaN	NaN	NaN	NaN	NaN	NaN	NaN	NaN	NaN
O50391	O50391	tr|O50391|O50391_MYCTU Probable ATP/GTP-binding protein OS=Mycobacterium tuberculosis (strain ATCC 25618 / H37Rv) OX=83332 GN=Rv3362c PE=1 SV=1	Color2 [DarkGray]	1	4		NaN	NaN	NaN	19.649	NaN	NaN	20.5593	20.9066	20.9641	21.2617	NaN	NaN	NaN	NaN	NaN	NaN	20.8355	20.1545	20.809	20.6762
O50393	O50393	sp|O50393|SPI_MYCTU Serine protease inhibitor Rv3364c OS=Mycobacterium tuberculosis (strain ATCC 25618 / H37Rv) OX=83332 GN=Rv3364c PE=1 SV=1	Color2 [DarkGray]	1	4		NaN	NaN	NaN	NaN	NaN	NaN	NaN	NaN	NaN	NaN	NaN	NaN	NaN	NaN	NaN	NaN	NaN	NaN	NaN	NaN
O50394	O50394	tr|O50394|O50394_MYCTU Putative tRNA (cytidine(34)-2-O)-methyltransferase OS=Mycobacterium tuberculosis (strain ATCC 25618 / H37Rv) OX=83332 GN=spoU PE=1 SV=1	Color2 [DarkGray]	1	4		20.9565	20.9465	20.68	20.8759	22.0045	21.5632	21.5664	20.912	21.2279	21.4582	21.7395	21.4083	21.599	22.0842	22.1353	22.3537	23.1811	22.7157	21.7627	22.0464
O50397	O50397	tr|O50397|O50397_MYCTU Possible oxidoreductase OS=Mycobacterium tuberculosis (strain ATCC 25618 / H37Rv) OX=83332 GN=Rv3368c PE=1 SV=1	Color2 [DarkGray]	1	4		24.6259	24.9746	24.7839	24.7511	24.944	24.2874	24.5133	24.3744	24.2602	24.3873	23.5234	23.9041	23.9203	23.4958	23.6337	23.7605	24.585	24.5882	23.4951	23.5955
O50398	O50398	tr|O50398|O50398_MYCTU Conserved protein OS=Mycobacterium tuberculosis (strain ATCC 25618 / H37Rv) OX=83332 GN=Rv3369 PE=1 SV=1	Color2 [DarkGray]	1	4		24.7568	24.1915	23.9339	24.265	24.3155	24.3749	24.3542	24.2394	25.1165	24.6652	24.0604	24.1021	24.1389	24.201	24.3243	24.883	25.2656	25.1143	24.5681	25.0371
O50402	O50402	tr|O50402|O50402_MYCTU Probable enoyl-CoA hydratase EchA18 (Enoyl hydrase) (Unsaturated acyl-CoA hydratase) (Crotonase) OS=Mycobacterium tuberculosis (strain ATCC 25618 / H37Rv) OX=83332 GN=echA18 PE=1 SV=1	Color2 [DarkGray]	1	4		NaN	NaN	NaN	NaN	NaN	NaN	NaN	NaN	NaN	NaN	NaN	NaN	NaN	NaN	NaN	NaN	NaN	NaN	NaN	NaN
O50406	O50406	sp|O50406|DITCY_MYCTU Type B diterpene cyclase OS=Mycobacterium tuberculosis (strain ATCC 25618 / H37Rv) OX=83332 GN=Rv3377c PE=1 SV=1	Color2 [DarkGray]	1	4		20.5715	20.5768	20.5594	20.9069	21.5235	21.3701	21.5964	21.6693	21.7009	21.4994	NaN	NaN	NaN	NaN	NaN	20.9474	21.247	NaN	20.778	20.6982
O50411	O50411	sp|O50411|VPC46_MYCTU Ribonuclease VapC46 OS=Mycobacterium tuberculosis (strain ATCC 25618 / H37Rv) OX=83332 GN=vapC46 PE=1 SV=3	Color2 [DarkGray]	1	4		20.9474	21.9117	21.6402	21.4738	21.8937	21.4266	21.1891	20.9146	21.3467	21.0658	21.0625	21.7838	21.3228	21.3368	20.9915	21.0284	22.8766	23.1363	20.7172	20.2507
O50416	O50416	tr|O50416|O50416_MYCTU Probable conserved lipoprotein LpqD OS=Mycobacterium tuberculosis (strain ATCC 25618 / H37Rv) OX=83332 GN=lpqD PE=1 SV=1	Color2 [DarkGray]	1	4		23.5373	24.0469	24.0194	23.976	23.6747	23.6341	23.7616	23.7489	23.6083	23.6937	25.0971	25.2901	25.4087	25.2458	25.2666	24.5886	24.753	24.9196	25.339	25.4054
O50417	O50417	tr|O50417|O50417_MYCTU Possible multi-functional enzyme with acyl-CoA-reductase activity AcrA1 OS=Mycobacterium tuberculosis (strain ATCC 25618 / H37Rv) OX=83332 GN=acrA1 PE=1 SV=1	Color2 [DarkGray]	1	4		NaN	NaN	NaN	NaN	NaN	NaN	NaN	NaN	NaN	NaN	NaN	NaN	NaN	NaN	NaN	NaN	NaN	NaN	NaN	NaN
O50418	O50418	tr|O50418|O50418_MYCTU Probable nucleoside hydrolase IunH (Purine nucleosidase) OS=Mycobacterium tuberculosis (strain ATCC 25618 / H37Rv) OX=83332 GN=iunH PE=1 SV=1	Color2 [DarkGray]	1	4		21.8937	21.3845	22.1387	21.6324	NaN	21.6014	21.6534	NaN	21.7813	21.7047	NaN	NaN	21.7986	NaN	NaN	NaN	NaN	NaN	20.9222	22.7208
O50423	O50423	tr|O50423|O50423_MYCTU Probable transcriptional regulatory protein OS=Mycobacterium tuberculosis (strain ATCC 25618 / H37Rv) OX=83332 GN=Rv1167c PE=1 SV=1	Color2 [DarkGray]	1	4		NaN	NaN	NaN	NaN	NaN	NaN	NaN	NaN	NaN	NaN	NaN	NaN	NaN	NaN	NaN	NaN	NaN	NaN	NaN	NaN
O50431	O50431	tr|O50431|O50431_MYCTU Probable NADPH dependent 2,4-dienoyl-CoA reductase FadH (2,4-dienoyl coenzyme A reductase) (4-enoyl-CoA reductase) OS=Mycobacterium tuberculosis (strain ATCC 25618 / H37Rv) OX=83332 GN=fadH PE=1 SV=1	Color2 [DarkGray]	1	4		21.2016	21.0595	21.5058	20.9637	21.821	22.1841	22.5021	22.2608	22.2548	22.361	21.6132	22.2233	21.7489	21.0846	21.3781	22.1095	23.1252	22.7115	21.68	21.7247
O50432	O50432	tr|O50432|O50432_MYCTU Uncharacterized protein OS=Mycobacterium tuberculosis (strain ATCC 25618 / H37Rv) OX=83332 GN=Rv1176c PE=1 SV=3	Color2 [DarkGray]	1	4		NaN	NaN	NaN	NaN	NaN	NaN	NaN	NaN	NaN	NaN	NaN	NaN	NaN	NaN	NaN	NaN	NaN	NaN	NaN	NaN
O50433	O50433	tr|O50433|O50433_MYCTU Ferredoxin OS=Mycobacterium tuberculosis (strain ATCC 25618 / H37Rv) OX=83332 GN=fdxC PE=1 SV=1	Color2 [DarkGray]	1	4		21.8911	23.8161	23.863	23.5405	NaN	23.8064	22.3926	23.3815	20.7892	22.9959	NaN	23.8816	23.0332	23.7741	22.1507	21.7533	21.5877	NaN	NaN	22.3579
O50434	O50434	tr|O50434|O50434_MYCTU Aminotransferase OS=Mycobacterium tuberculosis (strain ATCC 25618 / H37Rv) OX=83332 GN=Rv1178 PE=1 SV=1	Color2 [DarkGray]	1	4		22.6135	22.5805	22.6226	22.6159	22.6929	22.7809	23.3802	23.0868	23.3295	23.5005	22.8292	22.7311	22.6567	22.337	22.512	23.4024	23.0031	23.573	23.2964	23.4953
O50435	O50435	tr|O50435|O50435_MYCTU Helicase ATP-binding domain-containing protein OS=Mycobacterium tuberculosis (strain ATCC 25618 / H37Rv) OX=83332 GN=Rv1179c PE=1 SV=1	Color2 [DarkGray]	1	4		22.2577	21.9387	22.0055	21.6498	22.7598	22.6987	22.4165	22.4077	22.2714	21.9593	22.3733	22.7059	21.9267	NaN	20.7622	23.8448	23.0605	23.2167	21.9251	22.2473
O50440	O50440	sp|O50440|CHP2_MYCTU Diacyltrehalose acyltransferase Chp2 OS=Mycobacterium tuberculosis (strain ATCC 25618 / H37Rv) OX=83332 GN=chp2 PE=1 SV=3	Color2 [DarkGray]	1	4		22.9402	22.7959	23.0167	23.091	23.1019	21.6462	21.7642	21.3916	21.8728	21.897	20.3508	20.3509	20.7567	20.4099	NaN	NaN	NaN	NaN	20.6802	20.7309
O50442	O50442	tr|O50442|O50442_MYCTU Conserved protein OS=Mycobacterium tuberculosis (strain ATCC 25618 / H37Rv) OX=83332 GN=Rv1186c PE=1 SV=1	Color2 [DarkGray]	1	4		NaN	20.3429	NaN	NaN	NaN	19.7305	20.1779	20.1067	19.8889	19.7901	NaN	NaN	NaN	NaN	NaN	21.115	NaN	NaN	20.2179	20.247
O50443	O50443	tr|O50443|O50443_MYCTU L-glutamate gamma-semialdehyde dehydrogenase OS=Mycobacterium tuberculosis (strain ATCC 25618 / H37Rv) OX=83332 GN=rocA PE=1 SV=1	Color2 [DarkGray]	1	4		22.8759	23.0636	23.1389	23.1101	23.4491	22.8369	22.7113	22.8531	22.8206	22.9459	23.8472	23.6859	23.8861	24.0949	23.9901	23.2761	24.7079	24.9358	24.3182	24.1954
O50444	O50444	tr|O50444|O50444_MYCTU Proline dehydrogenase OS=Mycobacterium tuberculosis (strain ATCC 25618 / H37Rv) OX=83332 GN=Rv1188 PE=1 SV=1	Color2 [DarkGray]	1	4		NaN	NaN	NaN	NaN	NaN	NaN	NaN	NaN	NaN	NaN	NaN	NaN	NaN	NaN	NaN	NaN	NaN	NaN	NaN	NaN
O50451	O50451	tr|O50451|O50451_MYCTU Probable transmembrane protein OS=Mycobacterium tuberculosis (strain ATCC 25618 / H37Rv) OX=83332 GN=Rv1234 PE=1 SV=1	Color2 [DarkGray]	1	4		21.4821	21.0893	21.1546	21.1485	22.1955	21.4292	21.4515	21.4971	21.1959	21.0764	21.709	22.1174	21.576	21.2691	21.187	21.5853	22.9398	23.0232	21.398	21.2028
O50455	O50455	tr|O50455|O50455_MYCTU Magnesium transport protein CorA OS=Mycobacterium tuberculosis (strain ATCC 25618 / H37Rv) OX=83332 GN=corA PE=1 SV=1	Color2 [DarkGray]	1	4		21.6612	20.4335	20.8095	20.5317	22.0673	21.0958	21.0547	21.3186	21.3339	21.3684	21.4084	21.2964	21.0259	21.2538	21.7394	22.2496	22.0216	22.6132	21.6889	21.6286
O50459	O50459	tr|O50459|O50459_MYCTU Probable lipoprotein LpqZ OS=Mycobacterium tuberculosis (strain ATCC 25618 / H37Rv) OX=83332 GN=lpqZ PE=1 SV=1	Color2 [DarkGray]	1	4		22.8201	23.4105	23.1835	23.2737	23.8379	22.2416	22.3179	22.3137	22.1526	22.3206	23.7557	23.6771	23.8515	24.2046	24.2581	22.4624	23.7094	24.1025	23.2651	23.1801
O50460;P9WGP9	O50460	tr|O50460|O50460_MYCTU Probable short-chain type dehydrogenase/reductase OS=Mycobacterium tuberculosis (strain ATCC 25618 / H37Rv) OX=83332 GN=Rv1245c PE=1 SV=1	Color2 [DarkGray]	1	4		23.7714	23.8255	24.0082	24.0134	23.8817	24.7876	24.9274	24.9131	24.7843	24.8154	24.0469	23.6425	24.0418	23.8734	23.9486	24.9276	24.9784	24.6664	23.9619	24.0176
O50461	O50461	sp|O50461|RELE_MYCTU Toxin RelE OS=Mycobacterium tuberculosis (strain ATCC 25618 / H37Rv) OX=83332 GN=relE PE=1 SV=1	Color2 [DarkGray]	1	4		NaN	NaN	NaN	NaN	NaN	NaN	NaN	NaN	NaN	NaN	NaN	NaN	NaN	NaN	NaN	NaN	NaN	NaN	NaN	NaN
O50462	O50462	sp|O50462|RELB_MYCTU Antitoxin RelB OS=Mycobacterium tuberculosis (strain ATCC 25618 / H37Rv) OX=83332 GN=relB PE=1 SV=1	Color2 [DarkGray]	1	4		NaN	NaN	NaN	NaN	NaN	NaN	NaN	NaN	NaN	NaN	NaN	NaN	NaN	NaN	NaN	NaN	NaN	NaN	NaN	NaN
O50464	O50464	tr|O50464|O50464_MYCTU Possible membrane protein OS=Mycobacterium tuberculosis (strain ATCC 25618 / H37Rv) OX=83332 GN=Rv1249c PE=1 SV=1	Color2 [DarkGray]	1	4		20.1544	19.9109	19.6422	19.7523	19.66	NaN	NaN	20.7934	20.2978	20.712	NaN	19.8614	NaN	NaN	NaN	20.9682	21.1894	NaN	NaN	NaN
O50466	O50466	tr|O50466|O50466_MYCTU Uncharacterized protein OS=Mycobacterium tuberculosis (strain ATCC 25618 / H37Rv) OX=83332 GN=Rv1251c PE=1 SV=3	Color2 [DarkGray]	1	4		NaN	NaN	NaN	NaN	NaN	21.6475	21.1256	21.6294	21.5671	21.421	NaN	NaN	21.4256	NaN	NaN	21.5732	21.6472	21.8231	21.0102	21.1996
O53146	O53146	tr|O53146|O53146_MYCTU Probable quinone reductase Qor (NADPH:quinone reductase) (Zeta-crystallin homolog protein) OS=Mycobacterium tuberculosis (strain ATCC 25618 / H37Rv) OX=83332 GN=qor PE=1 SV=3	Color2 [DarkGray]	1	4		24.7415	25.0617	24.9508	24.9113	25.3354	25.4213	25.4158	25.301	25.4841	25.4338	25.067	25.3607	25.3412	25.1086	25.0982	25.7734	25.6629	25.5946	25.3872	25.3851
O53147	O53147	tr|O53147|O53147_MYCTU Conserved protein OS=Mycobacterium tuberculosis (strain ATCC 25618 / H37Rv) OX=83332 GN=Rv1455 PE=1 SV=3	Color2 [DarkGray]	1	4		22.4915	22.3163	22.9366	22.7556	22.9026	22.6958	22.3749	22.6773	22.7682	22.5708	22.6368	22.5508	22.6416	23.1153	22.9513	22.9797	21.5625	22.0853	23.1386	23.2614
O53149	O53149	tr|O53149|O53149_MYCTU Probable unidentified antibiotic-transport ATP-binding protein ABC transporter OS=Mycobacterium tuberculosis (strain ATCC 25618 / H37Rv) OX=83332 GN=Rv1458c PE=1 SV=1	Color2 [DarkGray]	1	4		22.1506	21.7649	21.6432	21.3034	21.127	22.464	22.3424	22.7653	22.4776	22.1499	21.6625	21.052	20.9356	20.7116	21.0006	22.4166	20.7795	19.9998	21.77	21.8794
O53154	O53154	tr|O53154|O53154_MYCTU Probable conserved ATP-binding protein ABC transporter OS=Mycobacterium tuberculosis (strain ATCC 25618 / H37Rv) OX=83332 GN=Rv1463 PE=1 SV=1	Color2 [DarkGray]	1	4		25.0796	25.279	25.2492	25.2879	24.8211	25.2025	25.1738	25.2236	25.2729	25.3084	24.5125	24.4866	24.5909	24.7122	24.5904	25.277	23.7378	23.6741	25.4794	25.5982
O53156	O53156	tr|O53156|O53156_MYCTU Possible nitrogen fixation related protein OS=Mycobacterium tuberculosis (strain ATCC 25618 / H37Rv) OX=83332 GN=Rv1465 PE=1 SV=1	Color2 [DarkGray]	1	4		21.3046	21.0591	20.9341	20.969	NaN	21.9734	21.6261	22.5096	21.5745	21.3892	21.1843	21.2647	21.5136	21.346	21.5416	22.5562	NaN	NaN	21.3689	21.5484
O53157	O53157	tr|O53157|O53157_MYCTU Conserved protein OS=Mycobacterium tuberculosis (strain ATCC 25618 / H37Rv) OX=83332 GN=Rv1466 PE=1 SV=2	Color2 [DarkGray]	1	4		NaN	22.3356	20.9579	21.7188	NaN	22.3964	21.2342	21.9062	NaN	20.6197	NaN	22.0266	21.4774	22.8866	22.0257	22.2763	NaN	NaN	21.2881	21.5519
O53158	O53158	tr|O53158|O53158_MYCTU Probable acyl-CoA dehydrogenase FadE15 OS=Mycobacterium tuberculosis (strain ATCC 25618 / H37Rv) OX=83332 GN=fadE15 PE=1 SV=1	Color2 [DarkGray]	1	4		22.9119	23.0095	23.2853	23.2374	23.3635	23.0661	23.0164	22.8895	22.7972	23.1618	23.2995	23.4156	23.5072	23.0746	23.0594	22.9184	23.0515	22.9178	23.024	23.1118
O53161	O53161	tr|O53161|O53161_MYCTU Probable thioredoxin TrxA OS=Mycobacterium tuberculosis (strain ATCC 25618 / H37Rv) OX=83332 GN=trxA PE=1 SV=2	Color2 [DarkGray]	1	4		NaN	19.4881	NaN	21.1213	21.09	NaN	20.6819	20.7622	21.9552	NaN	NaN	19.3104	19.858	20.136	20.2069	NaN	21.8364	21.9658	20.8075	21.4176
O53164	O53164	tr|O53164|O53164_MYCTU Probable macrolide-transport ATP-binding protein ABC transporter OS=Mycobacterium tuberculosis (strain ATCC 25618 / H37Rv) OX=83332 GN=Rv1473 PE=1 SV=1	Color2 [DarkGray]	1	4		25.6891	NaN	25.2769	25.0315	25.5798	26.1946	26.1445	26.1724	26.0155	26.0906	26.1489	NaN	NaN	NaN	NaN	25.8892	NaN	NaN	25.8734	25.8724
O53165	O53165	sp|O53165|ACNR_MYCTU HTH-type transcriptional repressor Rv1474c OS=Mycobacterium tuberculosis (strain ATCC 25618 / H37Rv) OX=83332 GN=Rv1474c PE=1 SV=1	Color2 [DarkGray]	1	4		19.8435	NaN	19.7648	19.3075	NaN	19.9523	19.8298	20.089	19.8824	20.2201	NaN	NaN	NaN	NaN	NaN	NaN	NaN	NaN	NaN	NaN
O53166	O53166	sp|O53166|ACNA_MYCTU Aconitate hydratase A OS=Mycobacterium tuberculosis (strain ATCC 25618 / H37Rv) OX=83332 GN=acn PE=1 SV=1	Color2 [DarkGray]	1	4		27.4091	27.4868	27.6496	27.6248	27.6141	27.0524	27.283	27.3115	27.2026	27.3307	27.4375	27.5399	27.6861	27.8555	27.8068	27.4629	26.9744	26.6906	27.4259	27.4492
O53167	O53167	tr|O53167|O53167_MYCTU Possible membrane protein OS=Mycobacterium tuberculosis (strain ATCC 25618 / H37Rv) OX=83332 GN=Rv1476 PE=1 SV=1	Color2 [DarkGray]	1	4		NaN	22.6134	21.8988	22.1238	22.5695	21.9156	22.1368	21.632	22.6331	21.854	NaN	21.9444	NaN	NaN	NaN	22.0433	22.0967	22.8895	22.0729	NaN
O53168	O53168	sp|O53168|RIPA_MYCTU Peptidoglycan endopeptidase RipA OS=Mycobacterium tuberculosis (strain ATCC 25618 / H37Rv) OX=83332 GN=ripA PE=1 SV=1	Color2 [DarkGray]	1	4		22.4925	22.8583	22.2235	21.881	22.1744	22.6744	22.6699	22.4102	23.0444	22.1478	22.559	23.1037	22.9745	22.7881	22.8683	22.3471	NaN	NaN	NaN	NaN
O53176	O53176	sp|O53176|Y2449_MYCTU Putative trans-acting enoyl reductase Rv2449c OS=Mycobacterium tuberculosis (strain ATCC 25618 / H37Rv) OX=83332 GN=Rv2449c PE=1 SV=3	Color2 [DarkGray]	1	4		22.5945	22.4661	22.5252	22.4553	23.0941	23.2574	23.0836	23.0388	23.0828	22.9554	23.1239	23.3008	22.9546	22.1275	22.1869	23.7007	24.0117	23.6676	22.8371	23.1182
O53181	O53181	sp|O53181|KORB_MYCTU 2-oxoglutarate oxidoreductase subunit KorB OS=Mycobacterium tuberculosis (strain ATCC 25618 / H37Rv) OX=83332 GN=korB PE=1 SV=1	Color2 [DarkGray]	1	4		23.6916	23.7798	23.8214	23.6728	23.8093	24.0035	23.9467	23.8343	24.0542	23.9439	23.7033	23.8684	23.7736	23.4837	23.5443	23.7862	23.4796	23.1545	23.3052	23.3258
O53182	O53182	sp|O53182|KORA_MYCTU 2-oxoglutarate oxidoreductase subunit KorA OS=Mycobacterium tuberculosis (strain ATCC 25618 / H37Rv) OX=83332 GN=korA PE=1 SV=3	Color2 [DarkGray]	1	4		24.0566	24.0148	24.2643	24.2738	24.172	24.5824	24.5739	24.8245	24.8736	24.7679	24.3592	24.1925	24.2656	22.8604	23.4385	24.2297	22.9168	22.9066	24.0658	24.0716
O53185	O53185	tr|O53185|O53185_MYCTU Probable homocysteine S-methyltransferase MmuM (S-methylmethionine:homocysteine methyltransferase) (Cysteine methyltransferase) OS=Mycobacterium tuberculosis (strain ATCC 25618 / H37Rv) OX=83332 GN=mmuM PE=1 SV=1	Color2 [DarkGray]	1	4		20.5303	20.3575	20.8673	20.6893	NaN	21.0278	21.4858	21.4741	21.2575	21.2913	NaN	NaN	NaN	NaN	NaN	21.7711	20.8106	21.0653	21.2157	21.3226
O53190	O53190	tr|O53190|O53190_MYCTU Probable esterase/lipase LipP OS=Mycobacterium tuberculosis (strain ATCC 25618 / H37Rv) OX=83332 GN=lipP PE=1 SV=1	Color2 [DarkGray]	1	4		NaN	NaN	NaN	NaN	NaN	21.2511	21.3599	21.6258	21.5139	21.8472	NaN	NaN	NaN	NaN	NaN	21.6389	21.8645	NaN	NaN	21.6515
O53193	O53193	sp|O53193|TRLR_MYCTU Thioredoxin-like reductase Rv2466c OS=Mycobacterium tuberculosis (strain ATCC 25618 / H37Rv) OX=83332 GN=Rv2466c PE=1 SV=1	Color2 [DarkGray]	1	4		23.8243	23.6229	23.0028	23.0463	22.0815	24.4318	24.2203	24.3702	23.9872	24.1461	24.6183	24.2576	24.2716	25.084	24.5718	25.8271	23.5827	23.5265	24.11	24.8357
O53198	O53198	tr|O53198|O53198_MYCTU Probable alpha-glucosidase AglA (Maltase) (Glucoinvertase) (Glucosidosucrase) (Maltase-glucoamylase) (Lysosomal alpha-glucosidase) (Acid maltase) OS=Mycobacterium tuberculosis (strain ATCC 25618 / H37Rv) OX=83332 GN=aglA PE=1 SV=1	Color2 [DarkGray]	1	4		NaN	NaN	NaN	NaN	NaN	NaN	20.8461	20.6449	20.912	20.5146	NaN	NaN	NaN	NaN	NaN	NaN	NaN	NaN	NaN	NaN
O53200	O53200	tr|O53200|O53200_MYCTU Possible alanine and proline rich membrane protein OS=Mycobacterium tuberculosis (strain ATCC 25618 / H37Rv) OX=83332 GN=Rv2473 PE=1 SV=1	Color2 [DarkGray]	1	4		NaN	NaN	NaN	NaN	NaN	NaN	NaN	NaN	NaN	NaN	NaN	NaN	NaN	NaN	NaN	NaN	NaN	NaN	NaN	NaN
O53203	O53203	sp|O53203|DHE2_MYCTU NAD-specific glutamate dehydrogenase OS=Mycobacterium tuberculosis (strain ATCC 25618 / H37Rv) OX=83332 GN=gdh PE=1 SV=1	Color2 [DarkGray]	1	4		25.6218	25.4539	25.7901	25.7507	26.0115	26.0431	26.0949	26.1395	26.0629	26.1965	25.8897	26.0842	26.0909	25.2919	25.6859	26.201	25.8943	25.8743	25.8036	25.9198
O53219	O53219	sp|O53219|VPC38_MYCTU Ribonuclease VapC38 OS=Mycobacterium tuberculosis (strain ATCC 25618 / H37Rv) OX=83332 GN=vapC38 PE=1 SV=1	Color2 [DarkGray]	1	4		21.6336	NaN	21.3749	21.0754	22.1762	22.021	22.044	NaN	22.1346	NaN	22.1636	21.9821	22.0828	22.7623	22.5662	21.9805	22.7192	22.6631	22.0677	22.1241
O53222	O53222	tr|O53222|O53222_MYCTU Uncharacterized protein OS=Mycobacterium tuberculosis (strain ATCC 25618 / H37Rv) OX=83332 GN=Rv2517c PE=4 SV=3	Color2 [DarkGray]	1	4		NaN	NaN	NaN	NaN	NaN	NaN	NaN	NaN	NaN	NaN	NaN	NaN	NaN	NaN	NaN	NaN	NaN	NaN	NaN	NaN
O53238	O53238	tr|O53238|O53238_MYCTU Probable transcriptional regulatory protein OS=Mycobacterium tuberculosis (strain ATCC 25618 / H37Rv) OX=83332 GN=Rv2989 PE=1 SV=3	Color2 [DarkGray]	1	4		24.5587	24.1916	24.7297	24.5271	24.6563	25.9114	26.3017	26.2248	26.0034	26.3088	24.481	24.8386	24.7393	24.0334	24.1704	25.7525	25.2754	25.0707	25.6207	25.8066
O53240	O53240	tr|O53240|O53240_MYCTU Conserved protein OS=Mycobacterium tuberculosis (strain ATCC 25618 / H37Rv) OX=83332 GN=Rv2991 PE=1 SV=1	Color2 [DarkGray]	1	4		22.7189	22.3796	22.5723	22.6213	22.5663	22.8313	22.6953	22.4842	22.9887	22.5703	22.8255	22.4803	22.6314	23.2155	23.2151	23.0518	23.7705	23.4397	23.2943	23.26
O53246	O53246	tr|O53246|O53246_MYCTU Probable conserved lipoprotein LppY OS=Mycobacterium tuberculosis (strain ATCC 25618 / H37Rv) OX=83332 GN=lppY PE=1 SV=1	Color2 [DarkGray]	1	4		24.1419	24.2008	24.0144	24.0038	24.5842	22.9131	23.3968	23.1699	23.2265	22.9934	24.6302	24.3568	24.4018	25.0312	24.6966	23.32	24.0171	24.2529	24.323	24.3171
O53260	O53260	tr|O53260|O53260_MYCTU Conserved protein OS=Mycobacterium tuberculosis (strain ATCC 25618 / H37Rv) OX=83332 GN=Rv3013 PE=1 SV=3	Color2 [DarkGray]	1	4		29.0236	NaN	27.7254	27.3862	30.3839	28.3101	28.5882	28.5219	29.0345	28.0973	NaN	28.2365	26.5323	NaN	NaN	28.986	NaN	NaN	27.0175	27.9543
O53281	O53281	sp|O53281|Y3034_MYCTU Putative acetyltransferase Rv3034c OS=Mycobacterium tuberculosis (strain ATCC 25618 / H37Rv) OX=83332 GN=Rv3034c PE=1 SV=1	Color2 [DarkGray]	1	4		NaN	NaN	20.2384	NaN	NaN	NaN	20.1684	20.883	20.3729	20.3368	21.1304	21.0912	21.2054	NaN	NaN	NaN	21.2475	NaN	20.6997	20.5803
O53287	O53287	tr|O53287|O53287_MYCTU Conserved protein OS=Mycobacterium tuberculosis (strain ATCC 25618 / H37Rv) OX=83332 GN=Rv3040c PE=1 SV=1	Color2 [DarkGray]	1	4		22.3886	21.9795	22.0317	21.8683	22.0826	23.2301	22.8941	22.9731	23.0571	22.7748	21.9221	21.716	21.8849	21.1605	21.3044	23.4303	22.5294	22.7144	22.6879	22.8359
O53289	O53289	sp|O53289|SERB2_MYCTU Phosphoserine phosphatase SerB2 OS=Mycobacterium tuberculosis (strain ATCC 25618 / H37Rv) OX=83332 GN=serB2 PE=1 SV=1	Color2 [DarkGray]	1	4		23.7119	23.9805	23.8931	23.8937	24.1015	23.9616	24.0734	24.1073	23.985	24.1112	23.8431	23.9183	23.9627	23.7201	23.9651	24.2372	24.3015	23.993	23.9213	24.0473
O53291	O53291	tr|O53291|O53291_MYCTU Probable FEIII-dicitrate-binding periplasmic lipoprotein FecB OS=Mycobacterium tuberculosis (strain ATCC 25618 / H37Rv) OX=83332 GN=fecB PE=1 SV=1	Color2 [DarkGray]	1	4		24.805	24.7177	24.9388	24.8803	24.6264	24.4233	24.3387	24.4335	24.6563	24.8526	24.0474	23.6714	23.9049	23.9771	23.9065	23.9694	23.1253	23.4111	23.5667	23.5358
O53298	O53298	tr|O53298|O53298_MYCTU Uncharacterized protein OS=Mycobacterium tuberculosis (strain ATCC 25618 / H37Rv) OX=83332 GN=Rv3081 PE=1 SV=3	Color2 [DarkGray]	1	4		22.0156	NaN	21.9758	21.8306	24.08	21.7872	22.5619	22.6343	NaN	NaN	NaN	NaN	21.6515	NaN	NaN	21.9507	23.1073	23.1445	NaN	22.6534
O53310	O53310	tr|O53310|O53310_MYCTU Possible transcriptional regulatory protein (Probably TetR-family) OS=Mycobacterium tuberculosis (strain ATCC 25618 / H37Rv) OX=83332 GN=Rv3160c PE=1 SV=3	Color2 [DarkGray]	1	4		21.0311	19.9966	20.4264	20.8002	NaN	21.4525	21.0372	20.8451	20.5521	20.4749	20.4741	20.023	19.8211	NaN	NaN	20.7331	NaN	NaN	NaN	NaN
O53311	O53311	tr|O53311|O53311_MYCTU Possible dioxygenase OS=Mycobacterium tuberculosis (strain ATCC 25618 / H37Rv) OX=83332 GN=Rv3161c PE=1 SV=1	Color2 [DarkGray]	1	4		26.9653	26.9885	27.2285	27.0711	27.2516	26.7338	26.8318	26.6944	26.7823	26.8011	26.1538	26.31	26.2949	26.9464	26.9309	25.875	26.4511	26.3271	26.7737	26.5301
O53314	O53314	tr|O53314|O53314_MYCTU Probable methanol dehydrogenase transcriptional regulatory protein MoxR3 OS=Mycobacterium tuberculosis (strain ATCC 25618 / H37Rv) OX=83332 GN=moxR3 PE=1 SV=1	Color2 [DarkGray]	1	4		21.6314	20.8804	21.2997	22.1806	21.389	21.5685	21.6056	21.5202	21.7228	21.5609	21.7823	21.742	21.7423	20.0381	20.0589	21.7365	21.6829	21.7432	21.2905	21.3306
O53319	O53319	tr|O53319|O53319_MYCTU Conserved protein OS=Mycobacterium tuberculosis (strain ATCC 25618 / H37Rv) OX=83332 GN=Rv3169 PE=1 SV=3	Color2 [DarkGray]	1	4		24.8415	25.0285	24.9194	25.0077	25.4011	24.5839	24.642	24.7583	24.978	25.0083	26.0724	26.0341	26.1439	26.4329	26.3853	25.2385	26.4638	26.5881	26.3943	26.2977
O53323	O53323	tr|O53323|O53323_MYCTU Probable transcriptional regulatory protein (Probably TetR/AcrR-family) OS=Mycobacterium tuberculosis (strain ATCC 25618 / H37Rv) OX=83332 GN=Rv3173c PE=1 SV=1	Color2 [DarkGray]	1	4		NaN	NaN	20.7195	NaN	NaN	NaN	NaN	NaN	NaN	NaN	21.0209	NaN	NaN	21.4709	NaN	NaN	NaN	NaN	NaN	NaN
O53329	O53329	tr|O53329|O53329_MYCTU Conserved protein OS=Mycobacterium tuberculosis (strain ATCC 25618 / H37Rv) OX=83332 GN=Rv3179 PE=1 SV=3	Color2 [DarkGray]	1	4		NaN	NaN	NaN	NaN	NaN	NaN	NaN	NaN	NaN	NaN	NaN	NaN	NaN	NaN	NaN	NaN	NaN	NaN	NaN	NaN
O53334	O53334	sp|O53334|Y3188_MYCTU Probable mycobacterial cidal antitoxin Rv3188 OS=Mycobacterium tuberculosis (strain ATCC 25618 / H37Rv) OX=83332 GN=Rv3188 PE=1 SV=1	Color2 [DarkGray]	1	4		22.4855	22.4543	22.6131	22.6693	22.7293	22.3807	22.353	22.4622	22.3332	21.9444	21.1868	21.9525	21.66	22.0341	22.2736	21.9913	NaN	NaN	21.9148	21.9896
O53335	O53335	sp|O53335|Y3189_MYCTU Probable NAD(+) phosphorylase Rv3189 OS=Mycobacterium tuberculosis (strain ATCC 25618 / H37Rv) OX=83332 GN=Rv3189 PE=1 SV=1	Color2 [DarkGray]	1	4		21.2677	21.0392	21.1898	21.0031	21.2468	NaN	20.8375	NaN	20.8625	20.8072	21.1072	21.1183	NaN	21.4996	21.6019	NaN	21.2865	20.9185	NaN	20.7167
O53336	O53336	tr|O53336|O53336_MYCTU Uncharacterized protein OS=Mycobacterium tuberculosis (strain ATCC 25618 / H37Rv) OX=83332 GN=Rv3190c PE=1 SV=1	Color2 [DarkGray]	1	4		NaN	NaN	NaN	NaN	NaN	NaN	NaN	NaN	NaN	NaN	NaN	NaN	NaN	NaN	NaN	NaN	NaN	NaN	NaN	NaN
O53340	O53340	tr|O53340|O53340_MYCTU Endopeptidase La OS=Mycobacterium tuberculosis (strain ATCC 25618 / H37Rv) OX=83332 GN=Rv3194c PE=1 SV=1	Color2 [DarkGray]	1	4		21.1238	20.9961	21.1106	20.9509	20.9535	NaN	21.5577	21.5857	21.5532	21.0725	21.7529	21.7258	21.8012	NaN	21.5262	22.0025	22.7546	22.5878	21.4841	21.5004
O53343	O53343	tr|O53343|O53343_MYCTU Probable conserved ATP-binding protein ABC transporter OS=Mycobacterium tuberculosis (strain ATCC 25618 / H37Rv) OX=83332 GN=Rv3197 PE=1 SV=1	Color2 [DarkGray]	1	4		22.7147	22.6698	23.0862	22.9997	22.9644	24.0796	24.0607	23.8467	23.9015	24.0141	22.2267	22.5589	22.1661	21.2887	21.8249	23.4981	22.6689	22.4781	23.0926	23.0446
O53346	O53346	tr|O53346|O53346_MYCTU Possible transmembrane cation transporter OS=Mycobacterium tuberculosis (strain ATCC 25618 / H37Rv) OX=83332 GN=Rv3200c PE=1 SV=1	Color2 [DarkGray]	1	4		23.86	24.1088	23.8237	23.6444	22.4312	23.8968	23.7603	23.5876	23.2637	23.7048	24.0739	24.0479	23.8037	24.1606	24.1538	24.0133	22.3048	22.8017	23.953	23.8803
O53352	O53352	tr|O53352|O53352_MYCTU Uncharacterized protein OS=Mycobacterium tuberculosis (strain ATCC 25618 / H37Rv) OX=83332 GN=Rv3259 PE=1 SV=3	Color2 [DarkGray]	1	4		22.1774	22.1967	21.9691	22.3863	22.2439	21.9257	21.5732	21.6985	22.042	22.0455	21.5304	20.9388	21.3238	21.6578	21.6623	20.9477	NaN	NaN	21.5814	21.5964
O53353	O53353	sp|O53353|WHB2A_MYCTU Transcriptional regulator WhiB2 OS=Mycobacterium tuberculosis (strain ATCC 25618 / H37Rv) OX=83332 GN=whiB2 PE=1 SV=3	Color2 [DarkGray]	1	4		NaN	NaN	NaN	NaN	NaN	NaN	NaN	NaN	NaN	NaN	NaN	NaN	NaN	NaN	NaN	NaN	NaN	NaN	NaN	NaN
O53356	O53356	tr|O53356|O53356_MYCTU Conserved protein OS=Mycobacterium tuberculosis (strain ATCC 25618 / H37Rv) OX=83332 GN=Rv3304 PE=1 SV=3	Color2 [DarkGray]	1	4		23.359	21.6272	21.5714	21.2918	21.8089	24.1327	23.1242	23.2305	23.0858	22.4572	22.3718	21.7722	NaN	21.1886	NaN	23.034	22.8635	22.5303	NaN	NaN
O53360	O53360	tr|O53360|O53360_MYCTU Probable phosphomannomutase PmmB (Phosphomannose mutase) OS=Mycobacterium tuberculosis (strain ATCC 25618 / H37Rv) OX=83332 GN=pmmB PE=1 SV=1	Color2 [DarkGray]	1	4		23.3303	22.737	23.1996	22.7097	23.8552	23.0524	22.9148	22.9084	22.463	22.085	22.9603	22.9945	22.4988	22.9082	22.674	22.4105	23.2147	NaN	23.0489	22.3355
O53361	O53361	sp|O53361|SAPM_MYCTU Phosphatidylinositol-3-phosphatase OS=Mycobacterium tuberculosis (strain ATCC 25618 / H37Rv) OX=83332 GN=sapM PE=1 SV=1	Color2 [DarkGray]	1	4		24.5652	26.2682	24.9507	25.0592	24.5112	25.2501	25.5059	25.0542	25.4856	24.9427	25.098	25.0794	24.808	25.1633	25.0947	24.6268	25.1444	25.0418	24.6105	24.8164
O53362	O53362	tr|O53362|O53362_MYCTU Conserved protein OS=Mycobacterium tuberculosis (strain ATCC 25618 / H37Rv) OX=83332 GN=Rv3311 PE=1 SV=1	Color2 [DarkGray]	1	4		24.4752	24.0514	24.5044	24.485	23.7046	24.8232	25.1239	24.9785	25.0526	25.0579	24.4216	24.2909	24.136	23.0216	23.5368	24.8716	22.7736	22.7103	24.8667	24.9945
O53363	O53363	tr|O53363|O53363_MYCTU AB hydrolase-1 domain-containing protein OS=Mycobacterium tuberculosis (strain ATCC 25618 / H37Rv) OX=83332 GN=Rv3312c PE=4 SV=3	Color2 [DarkGray]	1	4		NaN	NaN	NaN	NaN	NaN	NaN	NaN	NaN	NaN	NaN	NaN	NaN	NaN	NaN	NaN	NaN	NaN	NaN	NaN	NaN
O53369	O53369	tr|O53369|O53369_MYCTU Probable succinate dehydrogenase (Hydrophobic membrane anchor subunit) SdhD (Succinic dehydrogenase) (Fumarate reductase) (Fumarate dehydrogenase) (Fumaric hydrogenase) OS=Mycobacterium tuberculosis (strain ATCC 25618 / H37Rv) OX=833	Color2 [DarkGray]	1	4		NaN	NaN	NaN	NaN	NaN	NaN	NaN	NaN	NaN	NaN	NaN	NaN	NaN	NaN	NaN	NaN	NaN	NaN	NaN	NaN
O53370	O53370	tr|O53370|O53370_MYCTU Succinate dehydrogenase flavoprotein subunit OS=Mycobacterium tuberculosis (strain ATCC 25618 / H37Rv) OX=83332 GN=sdhA PE=1 SV=1	Color2 [DarkGray]	1	4		23.5334	23.5375	23.9292	23.8393	23.9192	22.9959	22.9622	22.9854	23.167	23.0683	23.0314	23.2788	23.2966	23.1457	23.2087	22.6448	22.9346	22.4988	22.6926	22.7036
O53371	O53371	tr|O53371|O53371_MYCTU Probable succinate dehydrogenase (Iron-sulphur protein subunit) SdhB (Succinic dehydrogenase) (Fumarate reductase) (Fumarate dehydrogenase) (Fumaric hydrogenase) OS=Mycobacterium tuberculosis (strain ATCC 25618 / H37Rv) OX=83332 GN=s	Color2 [DarkGray]	1	4		23.0338	22.807	22.8385	22.6953	22.6055	22.7197	22.2902	22.2615	22.2961	21.9682	22.0899	21.4444	21.9154	21.4201	21.4897	22.2497	21.1088	21.1927	21.1019	21.1376
O53379	O53379	sp|O53379|Y3329_MYCTU Probable aminotransferase Rv3329 OS=Mycobacterium tuberculosis (strain ATCC 25618 / H37Rv) OX=83332 GN=Rv3329 PE=1 SV=2	Color2 [DarkGray]	1	4		23.9636	24.1738	23.8443	24.0212	24.2634	24.4113	24.259	24.582	24.3414	24.2698	24.5747	24.6379	23.8536	23.3047	23.9935	24.7688	24.3681	24.185	23.9809	24.5275
O53380	O53380	sp|O53380|DACB1_MYCTU D-alanyl-D-alanine carboxypeptidase DacB1 OS=Mycobacterium tuberculosis (strain ATCC 25618 / H37Rv) OX=83332 GN=dacB1 PE=1 SV=1	Color2 [DarkGray]	1	4		NaN	NaN	NaN	NaN	NaN	NaN	NaN	NaN	NaN	NaN	NaN	NaN	NaN	NaN	NaN	NaN	NaN	NaN	NaN	NaN
O53382	O53382	tr|O53382|O53382_MYCTU Probable N-acetylglucosamine-6-phosphate deacetylase NagA (GlcNAc 6-P deacetylase) OS=Mycobacterium tuberculosis (strain ATCC 25618 / H37Rv) OX=83332 GN=nagA PE=1 SV=1	Color2 [DarkGray]	1	4		21.5342	22.0441	21.0463	21.728	22.0877	21.1161	20.7423	20.636	21.9314	22.3839	23.1295	22.1563	22.3981	22.304	22.5048	21.588	23.4777	23.173	21.8928	22.2504
O53385	O53385	tr|O53385|O53385_MYCTU Probable conserved integral membrane protein OS=Mycobacterium tuberculosis (strain ATCC 25618 / H37Rv) OX=83332 GN=Rv3335c PE=4 SV=1	Color2 [DarkGray]	1	4		NaN	NaN	NaN	NaN	NaN	NaN	NaN	NaN	NaN	NaN	NaN	NaN	NaN	NaN	NaN	NaN	NaN	NaN	NaN	NaN
O53388	O53388	tr|O53388|O53388_MYCTU AB hydrolase-1 domain-containing protein OS=Mycobacterium tuberculosis (strain ATCC 25618 / H37Rv) OX=83332 GN=Rv3338 PE=1 SV=3	Color2 [DarkGray]	1	4		NaN	NaN	NaN	NaN	NaN	NaN	19.5783	20.7505	NaN	19.5387	NaN	NaN	NaN	NaN	NaN	NaN	NaN	NaN	NaN	NaN
O53390	O53390	tr|O53390|O53390_MYCTU Probable O-acetylhomoserine sulfhydrylase MetC (Homocysteine synthase) (O-acetylhomoserine (Thiol)-lyase) (OAH sulfhydrylase) (O-acetyl-L-homoserine sulfhydrylase) OS=Mycobacterium tuberculosis (strain ATCC 25618 / H37Rv) OX=83332 GN	Color2 [DarkGray]	1	4		25.3363	25.4128	25.4651	25.5827	25.4891	25.6642	25.5899	25.5412	25.7779	25.7038	25.4769	25.5673	25.73	26.0492	25.9585	26.2618	25.5602	25.6797	25.8999	25.4885
O53398	O53398	tr|O53398|O53398_MYCTU Probable oxidoreductase OS=Mycobacterium tuberculosis (strain ATCC 25618 / H37Rv) OX=83332 GN=Rv1050 PE=1 SV=3	Color2 [DarkGray]	1	4		NaN	NaN	20.6582	NaN	20.2956	21.6661	22.0504	21.5195	21.9631	21.4512	21.2198	20.0951	20.7104	NaN	NaN	21.8811	21.9622	22.0375	21.6748	21.6718
O53404	O53404	tr|O53404|O53404_MYCTU Conserved protein OS=Mycobacterium tuberculosis (strain ATCC 25618 / H37Rv) OX=83332 GN=Rv1056 PE=1 SV=1	Color2 [DarkGray]	1	4		24.69	24.0368	24.9472	24.9509	24.9115	23.966	24.0876	24.2826	24.2575	24.4903	23.0121	23.08	23.0627	22.66	22.7857	22.9125	22.8218	22.7512	23.626	23.4882
O53406	O53406	tr|O53406|O53406_MYCTU Probable medium chain fatty-acid-CoA ligase FadD14 (Fatty-acid-CoA synthetase) (Fatty-acid-CoA synthase) OS=Mycobacterium tuberculosis (strain ATCC 25618 / H37Rv) OX=83332 GN=fadD14 PE=1 SV=1	Color2 [DarkGray]	1	4		22.7517	22.8623	23.206	22.9992	23.4811	22.8329	23.068	23.0553	22.8906	23.1963	23.4387	23.8548	24.0537	22.8455	23.2318	22.883	24.1605	24.0003	23.574	23.3236
O53407	O53407	tr|O53407|O53407_MYCTU Conserved protein OS=Mycobacterium tuberculosis (strain ATCC 25618 / H37Rv) OX=83332 GN=Rv1059 PE=1 SV=3	Color2 [DarkGray]	1	4		22.9172	23.1332	23.3625	23.1994	23.2489	22.7338	22.4637	22.571	22.5653	22.7723	21.7652	21.7882	22.1906	22.4019	22.2113	22.0742	NaN	NaN	21.7072	22.0959
O53408	O53408	tr|O53408|O53408_MYCTU Uncharacterized protein OS=Mycobacterium tuberculosis (strain ATCC 25618 / H37Rv) OX=83332 GN=Rv1060 PE=1 SV=1	Color2 [DarkGray]	1	4		23.3745	22.957	23.3885	23.3222	23.9203	22.5629	22.3852	22.4409	22.2035	22.3587	23.0349	22.6377	22.7906	22.2655	22.4655	22.8328	23.0001	22.7015	22.2934	22.4758
O53409	O53409	tr|O53409|O53409_MYCTU Conserved protein OS=Mycobacterium tuberculosis (strain ATCC 25618 / H37Rv) OX=83332 GN=Rv1061 PE=1 SV=1	Color2 [DarkGray]	1	4		23.0035	23.1007	23.381	23.2358	23.1547	22.9286	23.1577	23.1799	23.0587	22.9832	22.9196	23.271	23.241	23.7152	23.4644	23.068	23.7569	23.5714	23.9001	23.8233
O53410	O53410	tr|O53410|O53410_MYCTU PNPLA domain-containing protein OS=Mycobacterium tuberculosis (strain ATCC 25618 / H37Rv) OX=83332 GN=Rv1062 PE=1 SV=3	Color2 [DarkGray]	1	4		21.6097	NaN	20.9777	21.129	20.82	21.8928	21.4149	21.1604	21.4061	21.3373	20.7861	20.1069	20.4444	NaN	20.9803	NaN	NaN	NaN	21.3858	21.6399
O53413	O53413	tr|O53413|O53413_MYCTU Uncharacterized protein OS=Mycobacterium tuberculosis (strain ATCC 25618 / H37Rv) OX=83332 GN=Rv1065 PE=1 SV=1	Color2 [DarkGray]	1	4		NaN	NaN	NaN	NaN	NaN	NaN	NaN	NaN	NaN	NaN	NaN	NaN	NaN	NaN	NaN	NaN	NaN	NaN	NaN	NaN
O53417	O53417	tr|O53417|O53417_MYCTU Conserved protein OS=Mycobacterium tuberculosis (strain ATCC 25618 / H37Rv) OX=83332 GN=Rv1069c PE=1 SV=1	Color2 [DarkGray]	1	4		21.5022	21.767	21.8581	21.9086	22.0955	21.3652	21.8383	21.295	21.7781	21.6722	21.2909	21.8991	21.865	22.4631	22.5288	22.5976	22.771	22.467	22.4659	22.2272
O53419	O53419	tr|O53419|O53419_MYCTU Possible enoyl-CoA hydratase EchA9 (Enoyl hydrase) (Unsaturated acyl-CoA hydratase) (Crotonase) OS=Mycobacterium tuberculosis (strain ATCC 25618 / H37Rv) OX=83332 GN=echA9 PE=1 SV=1	Color2 [DarkGray]	1	4		25.5582	25.4928	25.6728	25.8288	25.6701	25.3052	25.1306	25.3274	25.1333	25.2455	25.023	24.9978	25.2377	25.5256	25.5294	25.2312	25.0182	25.2109	25.4204	25.6072
O53420	O53420	tr|O53420|O53420_MYCTU Probable conserved transmembrane protein OS=Mycobacterium tuberculosis (strain ATCC 25618 / H37Rv) OX=83332 GN=Rv1072 PE=1 SV=1	Color2 [DarkGray]	1	4		NaN	21.3912	NaN	NaN	NaN	21.3236	NaN	NaN	21.6874	NaN	21.4645	21.8575	NaN	NaN	NaN	22.5051	24.0665	24.052	21.962	22.0503
O53422	O53422	tr|O53422|O53422_MYCTU Probable beta-ketoacyl CoA thiolase FadA3 OS=Mycobacterium tuberculosis (strain ATCC 25618 / H37Rv) OX=83332 GN=fadA3 PE=1 SV=1	Color2 [DarkGray]	1	4		28.1075	27.8488	28.2494	28.2964	28.2272	27.8424	27.9718	27.8909	27.9502	28.1425	28.0495	27.9166	27.9423	27.8291	27.8224	27.597	27.2625	27.6144	27.6761	27.7142
O53432	O53432	tr|O53432|O53432_MYCTU Conserved protein OS=Mycobacterium tuberculosis (strain ATCC 25618 / H37Rv) OX=83332 GN=Rv1084 PE=1 SV=1	Color2 [DarkGray]	1	4		21.4669	21.5502	22.1755	21.9605	22.0387	22.4546	22.3221	22.5143	22.7259	22.4752	21.8299	21.5336	21.7095	20.9874	20.3797	22.3592	23.1259	23.2643	22.6137	22.3623
O53443	O53443	tr|O53443|O53443_MYCTU Probable PHOH-like protein PhoH2 (Phosphate starvation-inducible protein PSIH) OS=Mycobacterium tuberculosis (strain ATCC 25618 / H37Rv) OX=83332 GN=phoH2 PE=1 SV=1	Color2 [DarkGray]	1	4		22.1156	NaN	21.127	21.6211	21.7683	22.4499	22.0147	22.7288	22.6543	22.8741	22.5058	22.0239	22.3219	21.1961	21.8499	23.4237	22.5517	NaN	22.4294	22.6328
O53444	O53444	tr|O53444|O53444_MYCTU Possible glycosyl hydrolase OS=Mycobacterium tuberculosis (strain ATCC 25618 / H37Rv) OX=83332 GN=Rv1096 PE=1 SV=1	Color2 [DarkGray]	1	4		25.1789	25.5206	25.301	25.1726	25.832	24.4031	24.5799	24.5204	24.3859	24.6252	25.4987	25.5331	25.688	26.419	26.2612	24.2667	25.7159	25.7779	24.2324	24.1437
O53445	O53445	tr|O53445|O53445_MYCTU Probable membrane glycine and proline rich protein OS=Mycobacterium tuberculosis (strain ATCC 25618 / H37Rv) OX=83332 GN=Rv1097c PE=1 SV=1	Color2 [DarkGray]	1	4		22.7222	23.2763	23.0883	22.2762	23.5353	NaN	22.6066	22.3062	21.6943	NaN	NaN	23.0975	23.2701	23.6166	23.4405	NaN	23.8676	23.6903	22.6051	22.7527
O53448	O53448	tr|O53448|O53448_MYCTU Conserved protein OS=Mycobacterium tuberculosis (strain ATCC 25618 / H37Rv) OX=83332 GN=Rv1100 PE=1 SV=1	Color2 [DarkGray]	1	4		23.1801	23.2366	23.4189	23.303	23.7989	22.621	22.8352	22.797	22.6541	22.8826	23.1378	23.6311	23.2593	24.437	24.5211	22.6534	23.7038	24.1142	23.6158	23.6146
O53459	O53459	tr|O53459|O53459_MYCTU Ribosome-binding ATPase YchF OS=Mycobacterium tuberculosis (strain ATCC 25618 / H37Rv) OX=83332 GN=ychF PE=1 SV=2	Color2 [DarkGray]	1	4		25.0542	24.8406	25.1075	24.7511	24.0739	25.8412	25.748	25.6773	26.0148	25.869	24.5605	24.6719	24.6533	24.2063	24.3593	25.5484	23.575	23.7662	25.8501	25.8609
O53462	O53462	tr|O53462|O53462_MYCTU Uncharacterized protein OS=Mycobacterium tuberculosis (strain ATCC 25618 / H37Rv) OX=83332 GN=Rv2016 PE=1 SV=1	Color2 [DarkGray]	1	4		NaN	NaN	NaN	NaN	NaN	21.5181	21.3148	21.513	21.8031	21.2119	NaN	19.9233	NaN	NaN	NaN	21.7635	21.9512	21.7537	21.1853	21.7478
O53463	O53463	tr|O53463|O53463_MYCTU Transcriptional regulatory protein OS=Mycobacterium tuberculosis (strain ATCC 25618 / H37Rv) OX=83332 GN=Rv2017 PE=1 SV=1	Color2 [DarkGray]	1	4		NaN	NaN	NaN	NaN	NaN	NaN	20.4724	20.0478	20.806	20.2041	NaN	NaN	NaN	NaN	NaN	NaN	NaN	NaN	NaN	NaN
O53464	O53464	sp|O53464|VPB45_MYCTU Putative antitoxin VapB45 OS=Mycobacterium tuberculosis (strain ATCC 25618 / H37Rv) OX=83332 GN=vapB45 PE=1 SV=3	Color2 [DarkGray]	1	4		21.7918	21.5217	21.8856	21.6084	22.3222	21.5965	21.384	21.458	21.5588	21.3382	21.8452	21.4657	21.486	21.94	21.5945	21.6191	NaN	21.4663	21.1917	21.2268
O53465	O53465	sp|O53465|VPC45_MYCTU Putative ribonuclease VapC45 OS=Mycobacterium tuberculosis (strain ATCC 25618 / H37Rv) OX=83332 GN=vapC45 PE=1 SV=1	Color2 [DarkGray]	1	4		20.5873	20.9646	21.0601	21.0611	20.8081	NaN	21.0852	21.2908	21.0653	21.5905	21.4782	21.1071	21.0472	NaN	21.0924	21.1351	NaN	21.4305	20.2216	NaN
O53467	O53467	sp|O53467|HIGA2_MYCTU Putative antitoxin HigA2 OS=Mycobacterium tuberculosis (strain ATCC 25618 / H37Rv) OX=83332 GN=higA2 PE=1 SV=1	Color2 [DarkGray]	1	4		NaN	21.0922	21.0004	20.9034	21.2549	NaN	20.5609	21.0572	21.0469	21.0752	21.0639	NaN	NaN	NaN	NaN	NaN	21.6834	21.5157	NaN	NaN
O53468;O53332	O53468	sp|O53468|HIGB2_MYCTU Putative toxin HigB2 OS=Mycobacterium tuberculosis (strain ATCC 25618 / H37Rv) OX=83332 GN=higB2 PE=1 SV=1	Color2 [DarkGray]	1	4		22.4157	22.06	21.6852	22.0839	22.4361	21.9377	21.0609	21.9341	NaN	22.149	21.6006	NaN	NaN	NaN	NaN	21.9115	22.3911	22.9123	20.9924	22.2619
O53477	O53477	tr|O53477|O53477_MYCTU Uncharacterized protein OS=Mycobacterium tuberculosis (strain ATCC 25618 / H37Rv) OX=83332 GN=Rv2033c PE=1 SV=1	Color2 [DarkGray]	1	4		NaN	NaN	NaN	NaN	NaN	NaN	NaN	NaN	NaN	NaN	NaN	NaN	NaN	NaN	NaN	NaN	NaN	NaN	NaN	NaN
O53479	O53479	tr|O53479|O53479_MYCTU Uncharacterized protein OS=Mycobacterium tuberculosis (strain ATCC 25618 / H37Rv) OX=83332 GN=Rv2035 PE=1 SV=1	Color2 [DarkGray]	1	4		22.6852	22.0162	21.9361	21.9147	NaN	23.5658	23.5229	23.207	22.6341	22.5808	23.1028	22.2501	21.7697	21.7027	21.6897	24.1227	22.9092	NaN	22.7875	24.3174
O53484	O53484	tr|O53484|O53484_MYCTU Probable sugar-transport integral membrane protein ABC transporter OS=Mycobacterium tuberculosis (strain ATCC 25618 / H37Rv) OX=83332 GN=Rv2040c PE=3 SV=1	Color2 [DarkGray]	1	4		NaN	NaN	NaN	NaN	NaN	NaN	NaN	NaN	NaN	NaN	NaN	NaN	NaN	NaN	NaN	NaN	NaN	NaN	NaN	NaN
O53485	O53485	tr|O53485|O53485_MYCTU Probable sugar-binding lipoprotein OS=Mycobacterium tuberculosis (strain ATCC 25618 / H37Rv) OX=83332 GN=Rv2041c PE=1 SV=1	Color2 [DarkGray]	1	4		22.3729	22.2288	22.2543	22.2873	22.6064	21.2368	21.0132	21.2286	21.5763	21.3119	21.5975	21.1773	21.5518	22.1513	22.2025	21.1406	21.9102	21.7421	21.8959	21.7509
O53486	O53486	tr|O53486|O53486_MYCTU Conserved protein OS=Mycobacterium tuberculosis (strain ATCC 25618 / H37Rv) OX=83332 GN=Rv2042c PE=1 SV=1	Color2 [DarkGray]	1	4		21.1134	20.0276	20.7714	20.853	21.0457	21.2174	20.8441	20.4482	21.4159	21.4069	NaN	20.1048	NaN	NaN	NaN	NaN	20.3933	20.5285	19.6633	20.0958
O53488	O53488	tr|O53488|O53488_MYCTU Carboxylic ester hydrolase OS=Mycobacterium tuberculosis (strain ATCC 25618 / H37Rv) OX=83332 GN=lipT PE=1 SV=1	Color2 [DarkGray]	1	4		NaN	NaN	NaN	NaN	NaN	21.8348	21.0536	20.955	21.6751	20.9608	NaN	NaN	NaN	NaN	NaN	21.7341	NaN	NaN	NaN	NaN
O53489	O53489	tr|O53489|O53489_MYCTU Probable lipoprotein LppI OS=Mycobacterium tuberculosis (strain ATCC 25618 / H37Rv) OX=83332 GN=lppI PE=1 SV=1	Color2 [DarkGray]	1	4		22.8379	23.1399	22.5349	23.1097	23.1716	22.6984	22.3934	22.1971	22.7259	22.7644	22.8596	22.6027	23.0246	23.7941	23.6468	22.8087	23.6828	23.5636	23.0218	23.2112
O53493	O53493	sp|O53493|PPMNT_MYCTU Bifunctional apolipoprotein N-acyltransferase/polyprenol monophosphomannose synthase OS=Mycobacterium tuberculosis (strain ATCC 25618 / H37Rv) OX=83332 GN=ppm1 PE=1 SV=1	Color2 [DarkGray]	1	4		22.4622	21.5903	22.2784	22.2997	22.7048	22.9355	22.3966	22.5597	22.6541	22.5714	22.6834	22.5791	22.5437	21.8507	21.8364	22.8888	23.5302	23.2544	22.5433	22.5043
O53494	O53494	tr|O53494|O53494_MYCTU Conserved protein OS=Mycobacterium tuberculosis (strain ATCC 25618 / H37Rv) OX=83332 GN=Rv2052c PE=1 SV=1	Color2 [DarkGray]	1	4		23.0922	22.8935	23.6874	23.1235	23.3247	23.4634	23.1909	22.5998	23.0335	23.4908	22.163	22.4422	22.5009	22.6809	22.9875	22.7216	22.4841	22.4506	23.812	NaN
O53498	O53498	tr|O53498|O53498_MYCTU Cobalamin biosynthesis protein CobN OS=Mycobacterium tuberculosis (strain ATCC 25618 / H37Rv) OX=83332 GN=cobN PE=1 SV=4	Color2 [DarkGray]	1	4		21.0581	20.9264	20.793	20.6695	21.1063	22.7346	22.2474	22.3188	22.1338	22.1506	21.7274	21.8901	21.5354	19.7937	20.5423	22.9365	23.5457	23.2917	22.8568	22.878
O53500	O53500	sp|O53500|Y2102_MYCTU Uncharacterized protein Rv2102 OS=Mycobacterium tuberculosis (strain ATCC 25618 / H37Rv) OX=83332 GN=Rv2102 PE=1 SV=4	Color2 [DarkGray]	1	4		NaN	NaN	NaN	NaN	NaN	NaN	19.7832	19.7616	19.9818	19.996	NaN	NaN	NaN	NaN	NaN	NaN	NaN	NaN	NaN	NaN
O53501	O53501	sp|O53501|VPC37_MYCTU Ribonuclease VapC37 OS=Mycobacterium tuberculosis (strain ATCC 25618 / H37Rv) OX=83332 GN=vapC37 PE=1 SV=3	Color2 [DarkGray]	1	4		20.3182	21.5047	21.4977	20.3348	20.6291	20.6094	21.7998	21.9364	22.0238	21.2461	22.3051	21.5727	21.0996	21.2282	21.2339	21.3799	21.7296	22.0747	21.3883	21.243
O53504	O53504	tr|O53504|O53504_MYCTU GCN5-related N-acetyltransferase OS=Mycobacterium tuberculosis (strain ATCC 25618 / H37Rv) OX=83332 GN=Rv2170 PE=1 SV=1	Color2 [DarkGray]	1	4		24.8091	23.6404	24.3582	24.1243	NaN	NaN	24.5455	24.6895	24.6607	24.4132	NaN	NaN	23.7591	NaN	NaN	NaN	27.6811	27.942	21.9141	24.3553
O53505	O53505	sp|O53505|LPPM_MYCTU Protein LppM OS=Mycobacterium tuberculosis (strain ATCC 25618 / H37Rv) OX=83332 GN=lppM PE=1 SV=3	Color2 [DarkGray]	1	4		24.2605	24.5916	24.3781	24.5024	24.5411	23.5308	23.8614	24.0444	24.1118	23.8634	24.6623	24.7818	25.0274	25.568	25.3692	24.3521	25.2684	25.4588	25.482	25.3023
O53506	O53506	tr|O53506|O53506_MYCTU Conserved protein OS=Mycobacterium tuberculosis (strain ATCC 25618 / H37Rv) OX=83332 GN=Rv2172c PE=1 SV=3	Color2 [DarkGray]	1	4		24.7862	24.3723	24.3151	24.3795	24.5264	24.9869	24.5654	24.6142	24.6277	24.2084	23.3406	23.3361	23.2774	23.2159	22.9603	24.4333	23.8276	23.9471	23.5075	23.3863
O53507	O53507	sp|O53507|GFPPS_MYCTU (2E,6E)-farnesyl diphosphate synthase OS=Mycobacterium tuberculosis (strain ATCC 25618 / H37Rv) OX=83332 GN=idsA2 PE=1 SV=1	Color2 [DarkGray]	1	4		NaN	NaN	21.0048	21.085	23.0457	21.7123	22.0036	21.7983	21.7285	22.3184	20.9308	NaN	21.094	NaN	NaN	21.7894	NaN	NaN	NaN	22.119
O53509	O53509	sp|O53509|Y2175_MYCTU DNA-binding protein Rv2175c OS=Mycobacterium tuberculosis (strain ATCC 25618 / H37Rv) OX=83332 GN=Rv2175c PE=1 SV=3	Color2 [DarkGray]	1	4		23.0782	23.2302	23.0974	23.2102	23.3953	23.2768	23.5765	23.3306	23.7284	23.4026	21.3185	22.2971	22.8444	22.6494	22.1634	23.0659	NaN	NaN	22.9986	22.7444
O53512	O53512	sp|O53512|AROG_MYCTU Phospho-2-dehydro-3-deoxyheptonate aldolase AroG OS=Mycobacterium tuberculosis (strain ATCC 25618 / H37Rv) OX=83332 GN=aroG PE=1 SV=1	Color2 [DarkGray]	1	4		23.3664	22.7606	23.3543	23.4064	23.2384	24.1766	24.0275	24.0309	24.3528	24.2499	23.8265	23.6452	23.5963	22.133	22.6011	23.851	22.9559	22.8347	23.7835	23.9399
O53516	O53516	tr|O53516|O53516_MYCTU 1-acylglycerol-3-phosphate O-acyltransferase OS=Mycobacterium tuberculosis (strain ATCC 25618 / H37Rv) OX=83332 GN=Rv2182c PE=1 SV=1	Color2 [DarkGray]	1	4		22.2296	21.7275	21.6632	22.2205	NaN	22.4025	22.3233	22.0519	21.7598	22.0272	22.4161	22.3957	21.8133	NaN	NaN	22.6961	NaN	22.382	22.0875	21.7478
O53519	O53519	tr|O53519|O53519_MYCTU Conserved protein TB16.3 OS=Mycobacterium tuberculosis (strain ATCC 25618 / H37Rv) OX=83332 GN=TB16.3 PE=1 SV=1	Color2 [DarkGray]	1	4		27.7077	27.6464	27.7409	27.8267	28.0054	27.3562	27.0969	26.9928	27.2514	27.2989	27.0649	27.0263	27.2138	27.6211	27.4303	26.7897	27.6427	27.3943	27.3368	27.5699
O53521	O53521	sp|O53521|FAC15_MYCTU Long-chain-fatty-acid--CoA ligase FadD15 OS=Mycobacterium tuberculosis (strain ATCC 25618 / H37Rv) OX=83332 GN=fadD15 PE=1 SV=3	Color2 [DarkGray]	1	4		23.0815	23.1576	23.2179	23.1145	23.4312	23.7271	23.9122	23.8906	23.9024	23.7613	24.1186	24.5938	24.2407	21.1624	22.5876	23.6092	23.688	23.5267	23.3645	23.4723
O53527	O53527	tr|O53527|O53527_MYCTU Uncharacterized protein OS=Mycobacterium tuberculosis (strain ATCC 25618 / H37Rv) OX=83332 GN=Rv2253 PE=1 SV=1	Color2 [DarkGray]	1	4		NaN	20.8184	NaN	19.9181	NaN	NaN	NaN	NaN	NaN	NaN	NaN	NaN	NaN	NaN	NaN	NaN	NaN	NaN	NaN	NaN
O53530	O53530	tr|O53530|O53530_MYCTU Uncharacterized protein OS=Mycobacterium tuberculosis (strain ATCC 25618 / H37Rv) OX=83332 GN=Rv2256c PE=1 SV=1	Color2 [DarkGray]	1	4		NaN	NaN	NaN	NaN	NaN	NaN	NaN	NaN	NaN	NaN	NaN	NaN	NaN	NaN	NaN	NaN	NaN	NaN	NaN	NaN
O53531	O53531	tr|O53531|O53531_MYCTU Conserved protein OS=Mycobacterium tuberculosis (strain ATCC 25618 / H37Rv) OX=83332 GN=Rv2257c PE=1 SV=1	Color2 [DarkGray]	1	4		22.9544	22.8644	22.9225	22.938	22.9154	22.7406	22.8836	22.7582	23.1259	23.1326	22.7247	22.8608	22.7965	23.2434	22.8404	22.7611	23.0456	23.2153	23.9182	23.4333
O53532	O53532	sp|O53532|Y2258_MYCTU Uncharacterized S-adenosylmethionine-dependent methyltransferase Rv2258c OS=Mycobacterium tuberculosis (strain ATCC 25618 / H37Rv) OX=83332 GN=Rv2258c PE=1 SV=1	Color2 [DarkGray]	1	4		24.6366	24.4529	24.7545	24.8147	24.76	24.7822	24.8263	24.8611	24.7439	24.9606	25.6359	25.5553	25.6605	25.4099	25.4369	25.2664	24.7175	24.9909	24.8317	25.0059
O53533	O53533	tr|O53533|O53533_MYCTU S-nitrosomycothiol reductase MscR OS=Mycobacterium tuberculosis (strain ATCC 25618 / H37Rv) OX=83332 GN=mscR PE=1 SV=1	Color2 [DarkGray]	1	4		23.6922	22.8381	23.129	23.1928	22.8996	23.7542	23.2893	23.7829	23.6333	23.6031	22.545	22.813	23.1971	22.8575	23.2845	23.2445	22.0057	21.8254	23.9662	24.0398
O53534	O53534	tr|O53534|O53534_MYCTU Lactamase_B domain-containing protein OS=Mycobacterium tuberculosis (strain ATCC 25618 / H37Rv) OX=83332 GN=Rv2260 PE=1 SV=3	Color2 [DarkGray]	1	4		24.1607	22.9582	23.4013	24.2724	NaN	24.0435	23.6096	23.546	24.1309	23.6938	23.0606	NaN	NaN	NaN	NaN	24.142	NaN	NaN	NaN	NaN
O53537	O53537	tr|O53537|O53537_MYCTU Possible oxidoreductase OS=Mycobacterium tuberculosis (strain ATCC 25618 / H37Rv) OX=83332 GN=Rv2263 PE=1 SV=1	Color2 [DarkGray]	1	4		21.6015	21.532	21.7204	21.8102	22.1458	22.3842	22.512	22.3586	22.4273	22.1288	21.2441	21.6515	22.0231	21.5529	21.4011	21.9761	21.7632	22.289	21.4152	21.587
O53538	O53538	tr|O53538|O53538_MYCTU Conserved hypothetical proline rich protein OS=Mycobacterium tuberculosis (strain ATCC 25618 / H37Rv) OX=83332 GN=Rv2264c PE=1 SV=1	Color2 [DarkGray]	1	4		20.0896	NaN	NaN	NaN	NaN	NaN	NaN	20.1652	NaN	NaN	NaN	NaN	NaN	NaN	NaN	NaN	NaN	NaN	NaN	NaN
O53546	O53546	tr|O53546|O53546_MYCTU Conserved integral membrane protein YrbE4A. Possible ABC transporter OS=Mycobacterium tuberculosis (strain ATCC 25618 / H37Rv) OX=83332 GN=yrbE4A PE=1 SV=1	Color2 [DarkGray]	1	4		NaN	NaN	NaN	NaN	NaN	NaN	NaN	NaN	NaN	NaN	NaN	NaN	NaN	NaN	NaN	NaN	NaN	NaN	NaN	NaN
O53547	O53547	tr|O53547|O53547_MYCTU Probable short-chain type dehydrogenase/reductase. Possible 17-beta-hydroxysteroid dehydrogenase OS=Mycobacterium tuberculosis (strain ATCC 25618 / H37Rv) OX=83332 GN=Rv3502c PE=1 SV=1	Color2 [DarkGray]	1	4		27.9178	27.6667	28.1572	28.2203	26.3066	28.4559	28.1134	28.1841	28.1803	28.2567	27.9625	27.4194	27.4101	NaN	NaN	28.6985	28.8495	27.0978	28.2112	28.4718
O53554	O53554	sp|O53554|ILVX_MYCTU Putative acetolactate synthase large subunit IlvX OS=Mycobacterium tuberculosis (strain ATCC 25618 / H37Rv) OX=83332 GN=ilvX PE=1 SV=1	Color2 [DarkGray]	1	4		25.6838	25.4127	25.4428	25.392	24.3654	25.5065	25.3394	25.3418	25.3443	25.2194	25.6682	25.42	25.7635	25.6535	25.6669	25.8834	22.5488	22.0898	25.5081	25.407
O53561	O53561	tr|O53561|O53561_MYCTU Possible enoyl-CoA hydratase EchA19 (Enoyl hydrase) (Unsaturated acyl-CoA hydratase) (Crotonase) OS=Mycobacterium tuberculosis (strain ATCC 25618 / H37Rv) OX=83332 GN=echA19 PE=1 SV=1	Color2 [DarkGray]	1	4		22.9853	23.1514	22.999	22.9357	23.1151	22.3084	22.5303	22.4208	22.3937	22.2808	23.448	23.1891	23.0666	23.8043	23.7496	22.6053	23.1521	22.7686	22.9759	23.0726
O53564	O53564	tr|O53564|O53564_MYCTU Uncharacterized protein OS=Mycobacterium tuberculosis (strain ATCC 25618 / H37Rv) OX=83332 GN=Rv3519 PE=1 SV=1	Color2 [DarkGray]	1	4		24.437	24.1341	24.4428	24.3642	24.8573	23.7146	23.6018	23.6571	23.6122	23.5	23.9189	23.8534	23.7482	23.9754	24.2325	23.1876	23.9309	24.0216	23.1957	23.2741
O53565	O53565	sp|O53565|Y3520_MYCTU Putative coenzyme F420-dependent oxidoreductase Rv3520c OS=Mycobacterium tuberculosis (strain ATCC 25618 / H37Rv) OX=83332 GN=Rv3520c PE=1 SV=1	Color2 [DarkGray]	1	4		25.8399	25.8451	25.8605	25.9554	25.8363	25.983	25.7205	25.831	25.8	25.878	25.7128	25.7561	25.842	26.6796	26.4757	26.1368	26.1016	26.3178	26.6041	26.6458
O53567	O53567	tr|O53567|O53567_MYCTU Possible lipid transfer protein or keto acyl-CoA thiolase Ltp4 OS=Mycobacterium tuberculosis (strain ATCC 25618 / H37Rv) OX=83332 GN=ltp4 PE=1 SV=1	Color2 [DarkGray]	1	4		NaN	NaN	NaN	NaN	NaN	NaN	NaN	NaN	20.5514	NaN	NaN	NaN	NaN	NaN	NaN	NaN	NaN	NaN	NaN	21.4462
O53572	O53572	tr|O53572|O53572_MYCTU Probable conserved membrane protein OS=Mycobacterium tuberculosis (strain ATCC 25618 / H37Rv) OX=83332 GN=Rv3587c PE=1 SV=3	Color2 [DarkGray]	1	4		24.091	25.134	24.5613	24.5659	24.9256	23.4244	23.9807	24.1594	24.3218	24.4237	24.0133	24.5293	24.6925	25.4262	25.1616	22.763	24.4554	24.6976	23.243	23.3938
O53577	O53577	tr|O53577|O53577_MYCTU Probable acyl-CoA dehydrogenase FadE35 OS=Mycobacterium tuberculosis (strain ATCC 25618 / H37Rv) OX=83332 GN=fadE35 PE=1 SV=1	Color2 [DarkGray]	1	4		22.1439	22.2794	22.443	22.2526	22.4955	21.8617	22.0965	22.0448	22.1613	22.1225	23.0304	22.951	23.2067	22.6919	22.6329	22.1467	22.0654	22.4497	22.8053	22.6923
O53578	O53578	sp|O53578|ACCD4_MYCTU Biotin-dependent long chain acyl-coenzyme A carboxylase beta4 subunit OS=Mycobacterium tuberculosis (strain ATCC 25618 / H37Rv) OX=83332 GN=accD4 PE=1 SV=2	Color2 [DarkGray]	1	4		25.8088	25.6453	25.7339	25.8221	25.4113	25.5667	25.5825	25.4144	25.6103	25.6564	25.4432	25.4481	25.5635	25.8758	25.9075	25.682	24.4455	24.3312	25.515	25.4317
O53580	O53580	sp|O53580|FAA32_MYCTU Long-chain-fatty-acid--AMP ligase FadD32 OS=Mycobacterium tuberculosis (strain ATCC 25618 / H37Rv) OX=83332 GN=fadD32 PE=1 SV=1	Color2 [DarkGray]	1	4		26.5044	26.3324	27.0219	26.8776	26.9495	27.4633	27.6317	27.7044	27.575	27.7347	26.389	26.7052	26.3064	24.3556	25.4165	27.4503	26.4803	26.0326	26.9342	26.9985
O53581	O53581	sp|O53581|CULP6_MYCTU Carboxylesterase/lipase Culp6 OS=Mycobacterium tuberculosis (strain ATCC 25618 / H37Rv) OX=83332 GN=cut6 PE=1 SV=1	Color2 [DarkGray]	1	4		23.1548	22.8956	22.5641	22.6368	23.3806	23.1454	22.4247	22.4007	23.0515	22.5437	23.7171	23.0332	23.2004	23.3541	23.7617	23.9314	24.2278	24.0746	22.9398	23.2032
O53582	O53582	sp|O53582|AFTB_MYCTU Terminal beta-(1->2)-arabinofuranosyltransferase OS=Mycobacterium tuberculosis (strain ATCC 25618 / H37Rv) OX=83332 GN=aftB PE=1 SV=3	Color2 [DarkGray]	1	4		NaN	NaN	NaN	NaN	NaN	NaN	NaN	NaN	NaN	NaN	NaN	20.933	20.7195	NaN	NaN	NaN	NaN	21.0473	21.5023	NaN
O53585	O53585	sp|O53585|GLFT2_MYCTU Galactofuranosyltransferase GlfT2 OS=Mycobacterium tuberculosis (strain ATCC 25618 / H37Rv) OX=83332 GN=glfT2 PE=1 SV=1	Color2 [DarkGray]	1	4		20.9492	20.9068	21.0152	20.4659	21.5827	21.5938	21.6176	21.8954	21.7244	21.6577	21.7494	22.4015	22.2064	20.4163	21.5688	21.8177	22.0576	22.2469	21.6516	21.9653
O53598	O53598	tr|O53598|O53598_MYCTU Conserved protein similar to jag protein OS=Mycobacterium tuberculosis (strain ATCC 25618 / H37Rv) OX=83332 GN=Rv3920c PE=1 SV=1	Color2 [DarkGray]	1	4		24.3252	23.2376	23.2577	22.5995	22.7769	24.4087	22.8376	23.6956	22.5324	23.0137	23.6319	22.7428	23.1132	23.5775	23.1372	24.1742	19.3132	NaN	22.3817	22.9137
O53604	O53604	tr|O53604|O53604_MYCTU DarT domain-containing protein OS=Mycobacterium tuberculosis (strain ATCC 25618 / H37Rv) OX=83332 GN=Rv0059 PE=1 SV=1	Color2 [DarkGray]	1	4		NaN	NaN	20.4971	20.9827	NaN	20.7572	20.9214	20.771	20.4842	20.6537	20.3707	20.6177	NaN	NaN	NaN	NaN	NaN	NaN	NaN	NaN
O53605	O53605	tr|O53605|O53605_MYCTU Macro domain-containing protein OS=Mycobacterium tuberculosis (strain ATCC 25618 / H37Rv) OX=83332 GN=Rv0060 PE=1 SV=1	Color2 [DarkGray]	1	4		24.6208	23.6841	24.5954	23.9927	24.9223	25.1964	25.3763	25.5026	25.7408	25.4644	24.5462	24.8823	23.9146	NaN	NaN	NaN	23.9135	23.7309	24.9457	24.2821
O53608	O53608	tr|O53608|O53608_MYCTU Possible oxidoreductase OS=Mycobacterium tuberculosis (strain ATCC 25618 / H37Rv) OX=83332 GN=Rv0063 PE=1 SV=1	Color2 [DarkGray]	1	4		24.2977	24.8881	23.8317	23.9476	24.3831	24.4643	23.7988	23.5065	24.2068	23.5932	24.992	24.6357	24.7064	25.6512	25.4373	23.546	24.5205	24.8515	23.8243	23.633
O53611	O53611	tr|O53611|O53611_MYCTU Isocitrate dehydrogenase [NADP] OS=Mycobacterium tuberculosis (strain ATCC 25618 / H37Rv) OX=83332 GN=icd2 PE=1 SV=1	Color2 [DarkGray]	1	4		26.3182	26.5354	26.5016	26.544	26.0168	26.4835	26.6327	26.5219	26.6031	26.7074	26.1956	26.3466	26.4738	25.7267	25.9376	26.7046	25.7065	26.0497	26.6185	26.5704
O53613	O53613	tr|O53613|O53613_MYCTU Probable oxidoreductase OS=Mycobacterium tuberculosis (strain ATCC 25618 / H37Rv) OX=83332 GN=Rv0068 PE=1 SV=1	Color2 [DarkGray]	1	4		24.0982	24.3031	24.2096	23.8688	24.0627	25.4556	25.4871	25.346	25.3863	25.2027	25.2554	25.5268	25.3309	NaN	23.7148	26.4691	24.6863	25.0144	25.216	25.5219
O53619	O53619	tr|O53619|O53619_MYCTU Conserved protein OS=Mycobacterium tuberculosis (strain ATCC 25618 / H37Rv) OX=83332 GN=Rv0074 PE=1 SV=1	Color2 [DarkGray]	1	4		23.1985	23.3676	23.2679	23.0779	22.9709	23.0327	22.9282	23.0308	22.9513	22.9412	23.524	23.4889	23.7451	24.2461	24.0655	23.268	23.8246	24.2418	23.8499	23.6039
O53620	O53620	tr|O53620|O53620_MYCTU Probable aminotransferase OS=Mycobacterium tuberculosis (strain ATCC 25618 / H37Rv) OX=83332 GN=Rv0075 PE=1 SV=1	Color2 [DarkGray]	1	4		23.4389	23.2504	23.4709	23.5241	23.3683	23.0612	23.2462	23.3253	23.2411	23.2724	23.1426	23.1447	23.4413	23.7227	23.7023	23.334	23.2581	23.0836	23.3266	23.47
O53622	O53622	tr|O53622|O53622_MYCTU Probable oxidoreductase OS=Mycobacterium tuberculosis (strain ATCC 25618 / H37Rv) OX=83332 GN=Rv0077c PE=1 SV=3	Color2 [DarkGray]	1	4		23.0614	22.7127	23.0385	22.8748	23.0697	24.0379	23.8201	23.7384	23.6558	23.6636	23.8053	23.6693	23.4339	22.8338	22.9228	24.3541	23.8877	23.1382	23.2904	23.6539
O53623	O53623	tr|O53623|O53623_MYCTU Probable transcriptional regulatory protein OS=Mycobacterium tuberculosis (strain ATCC 25618 / H37Rv) OX=83332 GN=Rv0078 PE=1 SV=1	Color2 [DarkGray]	1	4		21.3435	21.5121	21.0919	20.9957	NaN	21.2621	20.6535	21.6772	21.3384	20.9662	21.3203	NaN	NaN	NaN	20.7208	NaN	NaN	NaN	NaN	NaN
O53630	O53630	tr|O53630|O53630_MYCTU Uncharacterized protein OS=Mycobacterium tuberculosis (strain ATCC 25618 / H37Rv) OX=83332 GN=Rv0108c PE=1 SV=1	Color2 [DarkGray]	1	4		21.8771	21.9035	21.7653	21.755	21.6461	22.0454	NaN	NaN	NaN	NaN	22.0478	22.271	21.8446	NaN	21.0726	NaN	NaN	NaN	NaN	NaN
O53634	O53634	tr|O53634|O53634_MYCTU Possible GDP-mannose 4,6-dehydratase Gca (GDP-D-mannose dehydratase) OS=Mycobacterium tuberculosis (strain ATCC 25618 / H37Rv) OX=83332 GN=gca PE=1 SV=1	Color2 [DarkGray]	1	4		NaN	NaN	19.5197	NaN	NaN	21.8929	21.5522	22.0697	21.7255	21.6896	NaN	NaN	NaN	NaN	NaN	21.9152	21.6583	21.7183	21.0147	21.3575
O53637	O53637	tr|O53637|O53637_MYCTU Possible D-alpha-D-heptose-7-phosphate kinase HddA OS=Mycobacterium tuberculosis (strain ATCC 25618 / H37Rv) OX=83332 GN=hddA PE=4 SV=1	Color2 [DarkGray]	1	4		NaN	NaN	NaN	NaN	NaN	NaN	19.7781	19.7597	19.49	19.2377	NaN	NaN	NaN	NaN	NaN	NaN	NaN	NaN	NaN	19.1397
O53638	O53638	sp|O53638|LDT1_MYCTU L,D-transpeptidase 1 OS=Mycobacterium tuberculosis (strain ATCC 25618 / H37Rv) OX=83332 GN=ldtA PE=1 SV=1	Color2 [DarkGray]	1	4		22.3054	23.0516	21.8729	21.9611	22.2693	22.0288	NaN	20.4929	NaN	NaN	22.897	22.8611	22.7202	23.5111	23.1387	NaN	NaN	NaN	20.2067	20.2591
O53639	O53639	tr|O53639|O53639_MYCTU Probable oxalyl-CoA decarboxylase OxcA OS=Mycobacterium tuberculosis (strain ATCC 25618 / H37Rv) OX=83332 GN=oxcA PE=1 SV=1	Color2 [DarkGray]	1	4		NaN	NaN	NaN	NaN	NaN	23.0197	23.2302	23.2849	22.2438	23.1166	NaN	NaN	NaN	NaN	NaN	23.9735	NaN	NaN	NaN	21.4693
O53641	O53641	tr|O53641|O53641_MYCTU Probable transcriptional regulatory protein (Possibly TetR-family) OS=Mycobacterium tuberculosis (strain ATCC 25618 / H37Rv) OX=83332 GN=Rv0158 PE=1 SV=1	Color2 [DarkGray]	1	4		23.973	24.0186	24.0227	24.1096	24.4333	23.4753	23.3772	23.7338	23.1615	24.0239	23.8368	23.8199	23.7462	23.4381	23.2041	23.6398	24.1454	24.4142	22.8431	22.9211
O53650	O53650	tr|O53650|O53650_MYCTU Probable conserved membrane protein OS=Mycobacterium tuberculosis (strain ATCC 25618 / H37Rv) OX=83332 GN=Rv0199 PE=1 SV=1	Color2 [DarkGray]	1	4		23.7111	23.8971	23.7815	23.8551	23.2877	23.2687	23.2316	23.1087	23.0218	23.1512	23.4801	23.321	23.1715	24.0406	23.8066	23.5157	22.7431	22.21	23.7508	23.4035
O53651	O53651	tr|O53651|O53651_MYCTU Possible conserved transmembrane protein OS=Mycobacterium tuberculosis (strain ATCC 25618 / H37Rv) OX=83332 GN=Rv0200 PE=1 SV=1	Color2 [DarkGray]	1	4		21.2926	21.5811	21.4205	21.3817	21.7545	21.2384	21.6408	21.4087	21.5588	21.4521	21.7167	22.3446	22.4451	21.2548	21.5884	21.2829	22.7343	22.4693	21.371	21.6809
O53652	O53652	tr|O53652|O53652_MYCTU Conserved protein OS=Mycobacterium tuberculosis (strain ATCC 25618 / H37Rv) OX=83332 GN=Rv0201c PE=1 SV=1	Color2 [DarkGray]	1	4		22.4296	22.0493	21.9912	22.0905	22.0105	20.8834	21.4358	21.8181	21.2257	22.0794	NaN	NaN	21.7064	NaN	21.3696	NaN	21.4453	20.7078	21.4474	20.1696
O53661	O53661	tr|O53661|O53661_MYCTU Possible transcriptional regulatory protein (Probably TetR-family) OS=Mycobacterium tuberculosis (strain ATCC 25618 / H37Rv) OX=83332 GN=Rv0238 PE=1 SV=1	Color2 [DarkGray]	1	4		21.0984	20.4389	20.6589	21.0334	20.5988	21.8689	21.5022	21.732	21.5256	21.2774	20.287	20.288	20.2212	19.7049	19.3722	22.1713	21.7306	NaN	20.8841	21.0821
O53664	O53664	sp|O53664|HTDX_MYCTU 3-hydroxyacyl-thioester dehydratase X OS=Mycobacterium tuberculosis (strain ATCC 25618 / H37Rv) OX=83332 GN=htdX PE=1 SV=1	Color2 [DarkGray]	1	4		23.9678	24.1316	24.1069	24.1602	24.1681	24.2922	24.6696	24.6011	24.6075	24.511	23.3556	23.841	23.838	23.197	23.1964	24.2173	23.8263	24.0989	23.4742	23.4403
O53666	O53666	sp|O53666|FADE5_MYCTU Broad-specificity linear acyl-CoA dehydrogenase FadE5 OS=Mycobacterium tuberculosis (strain ATCC 25618 / H37Rv) OX=83332 GN=fadE5 PE=1 SV=1	Color2 [DarkGray]	1	4		23.8028	23.7609	23.9703	23.8777	24.1337	23.7964	23.7905	23.7189	23.6913	23.8082	24.2359	24.3815	24.4883	23.7874	23.9679	24.1002	23.2074	23.0937	23.9546	24.0159
O53667	O53667	tr|O53667|O53667_MYCTU Possible oxidoreductase OS=Mycobacterium tuberculosis (strain ATCC 25618 / H37Rv) OX=83332 GN=Rv0245 PE=1 SV=1	Color2 [DarkGray]	1	4		22.4084	22.0921	22.3914	21.9277	NaN	22.2008	22.3919	22.4959	23.0795	22.9142	21.283	NaN	20.2273	NaN	21.1716	22.3305	NaN	NaN	22.4798	NaN
O53669	O53669	tr|O53669|O53669_MYCTU Probable succinate dehydrogenase [iron-sulfur subunit] (Succinic dehydrogenase) OS=Mycobacterium tuberculosis (strain ATCC 25618 / H37Rv) OX=83332 GN=Rv0247c PE=1 SV=1	Color2 [DarkGray]	1	4		28.2589	28.188	28.193	28.0919	27.8138	28.3223	28.267	28.2483	27.8964	28.1307	28.5348	28.4556	28.3175	28.569	28.6443	28.6033	28.1118	27.9605	28.5549	28.7972
O53670	O53670	tr|O53670|O53670_MYCTU Probable succinate dehydrogenase [iron-sulfur subunit] (Succinic dehydrogenase) OS=Mycobacterium tuberculosis (strain ATCC 25618 / H37Rv) OX=83332 GN=Rv0248c PE=1 SV=1	Color2 [DarkGray]	1	4		26.2179	26.1795	26.2273	26.2635	26.112	25.9083	25.884	25.912	25.876	25.9559	25.6701	25.6644	25.5992	26.2636	26.1399	25.8782	25.759	25.6036	26.0924	26.0219
O53671	O53671	tr|O53671|O53671_MYCTU Probable succinate dehydrogenase [membrane anchor subunit] (Succinic dehydrogenase) OS=Mycobacterium tuberculosis (strain ATCC 25618 / H37Rv) OX=83332 GN=Rv0249c PE=1 SV=1	Color2 [DarkGray]	1	4		21.4562	21.5339	22.0107	21.3704	22.1482	20.9751	21.6535	22.2728	21.4841	21.7838	21.699	21.9434	21.9093	21.7193	21.1883	21.8552	NaN	22.2882	21.7239	21.5227
O53672	O53672	sp|O53672|Y250_MYCTU Uncharacterized protein Rv0250c OS=Mycobacterium tuberculosis (strain ATCC 25618 / H37Rv) OX=83332 GN=Rv0250c PE=1 SV=1	Color2 [DarkGray]	1	4		24.4923	24.4289	24.4356	24.1693	23.3237	24.1171	23.5703	23.8574	22.7206	23.8786	23.9726	23.9784	24.1423	24.9324	24.3978	23.9048	22.796	22.0504	23.1236	23.4727
O53673	O53673	tr|O53673|O53673_MYCTU Heat shock protein Hsp (Heat-stress-induced ribosome-binding protein A) OS=Mycobacterium tuberculosis (strain ATCC 25618 / H37Rv) OX=83332 GN=hsp PE=1 SV=1	Color2 [DarkGray]	1	4		27.0701	26.4967	25.8623	26.3032	25.858	25.7168	24.6937	24.7163	24.8687	24.7404	28.0405	27.2846	27.6022	29.6482	29.6139	27.6797	27.0882	27.1894	27.4232	27.4166
O53676	O53676	tr|O53676|O53676_MYCTU Adenosylcobinamide kinase OS=Mycobacterium tuberculosis (strain ATCC 25618 / H37Rv) OX=83332 GN=cobU PE=1 SV=1	Color2 [DarkGray]	1	4		NaN	NaN	NaN	NaN	NaN	NaN	NaN	NaN	NaN	NaN	NaN	NaN	NaN	NaN	NaN	NaN	NaN	NaN	NaN	NaN
O53680	O53680	tr|O53680|O53680_MYCTU Conserved protein OS=Mycobacterium tuberculosis (strain ATCC 25618 / H37Rv) OX=83332 GN=Rv0274 PE=1 SV=3	Color2 [DarkGray]	1	4		25.214	24.9051	24.5059	24.5437	25.0711	24.1045	24.0686	24.1444	24.1372	23.6433	23.9909	23.793	24.121	24.2221	23.7455	23.712	24.3209	23.9066	22.5774	22.754
O53682	O53682	tr|O53682|O53682_MYCTU DUF2236 domain-containing protein OS=Mycobacterium tuberculosis (strain ATCC 25618 / H37Rv) OX=83332 GN=Rv0276 PE=1 SV=1	Color2 [DarkGray]	1	4		NaN	NaN	NaN	NaN	NaN	20.451	20.8465	20.8781	20.5212	20.411	NaN	21.2153	20.5094	NaN	19.7189	20.7633	22.8306	22.5909	20.752	NaN
O53692	O53692	sp|O53692|ESXG_MYCTU ESAT-6-like protein EsxG OS=Mycobacterium tuberculosis (strain ATCC 25618 / H37Rv) OX=83332 GN=esxG PE=1 SV=1	Color2 [DarkGray]	1	4		NaN	21.3229	NaN	NaN	NaN	20.703	NaN	NaN	NaN	NaN	NaN	NaN	NaN	NaN	NaN	NaN	NaN	NaN	NaN	NaN
O53695	O53695	sp|O53695|MYCP3_MYCTU Mycosin-3 OS=Mycobacterium tuberculosis (strain ATCC 25618 / H37Rv) OX=83332 GN=mycP3 PE=1 SV=1	Color2 [DarkGray]	1	4		23.178	23.4467	23.2069	23.378	23.317	23.1403	22.9263	22.7255	22.993	22.9927	23.9324	24.2441	24.032	24.4452	24.4949	24.1277	23.5259	23.7009	23.6147	23.448
O53697	O53697	tr|O53697|O53697_MYCTU Conserved protein OS=Mycobacterium tuberculosis (strain ATCC 25618 / H37Rv) OX=83332 GN=Rv0293c PE=1 SV=1	Color2 [DarkGray]	1	4		23.26	22.553	23.6155	23.456	23.5366	22.2306	21.9025	21.7954	22.0932	22.1541	21.5288	20.9146	21.3354	20.9179	19.9783	20.9388	21.9562	22.0035	21.06	21.003
O53699	O53699	sp|O53699|STF0_MYCTU Trehalose 2-sulfotransferase OS=Mycobacterium tuberculosis (strain ATCC 25618 / H37Rv) OX=83332 GN=stf0 PE=1 SV=1	Color2 [DarkGray]	1	4		20.2634	NaN	NaN	NaN	NaN	NaN	NaN	NaN	NaN	NaN	19.9902	NaN	NaN	NaN	NaN	NaN	NaN	NaN	NaN	NaN
O53701	O53701	tr|O53701|O53701_MYCTU UDP-N-acetylglucosamine kinase OS=Mycobacterium tuberculosis (strain ATCC 25618 / H37Rv) OX=83332 GN=Rv0366c PE=3 SV=1	Color2 [DarkGray]	1	4		NaN	NaN	NaN	NaN	NaN	NaN	18.4035	19.1028	NaN	NaN	NaN	NaN	NaN	NaN	NaN	NaN	NaN	NaN	NaN	NaN
O53711	O53711	tr|O53711|O53711_MYCTU Uncharacterized protein OS=Mycobacterium tuberculosis (strain ATCC 25618 / H37Rv) OX=83332 GN=Rv0376c PE=4 SV=1	Color2 [DarkGray]	1	4		23.6478	22.7725	22.9548	NaN	NaN	23.6148	23.0301	23.4061	23.1996	23.2469	NaN	NaN	NaN	NaN	NaN	23.7162	NaN	NaN	NaN	NaN
O53715	O53715	tr|O53715|O53715_MYCTU Possible RNA methyltransferase (RNA methylase) OS=Mycobacterium tuberculosis (strain ATCC 25618 / H37Rv) OX=83332 GN=Rv0380c PE=1 SV=1	Color2 [DarkGray]	1	4		21.8831	22.3534	22.207	22.1053	22.3716	21.534	21.5721	NaN	21.3659	21.7089	21.9951	21.8304	22.0996	22.5761	22.8341	21.466	22.5294	22.6046	21.6404	21.3563
O53716	O53716	tr|O53716|O53716_MYCTU Uncharacterized protein OS=Mycobacterium tuberculosis (strain ATCC 25618 / H37Rv) OX=83332 GN=Rv0381c PE=1 SV=1	Color2 [DarkGray]	1	4		21.4118	NaN	21.9022	21.7222	NaN	NaN	NaN	NaN	NaN	NaN	NaN	NaN	NaN	NaN	21.1634	NaN	NaN	21.5972	NaN	NaN
O53718	O53718	tr|O53718|O53718_MYCTU Possible conserved secreted protein OS=Mycobacterium tuberculosis (strain ATCC 25618 / H37Rv) OX=83332 GN=Rv0383c PE=1 SV=1	Color2 [DarkGray]	1	4		21.4874	21.9649	21.8865	21.1066	22.612	21.6	22.1179	22.1426	22.0423	21.8675	21.9606	22.572	22.0876	22.0677	21.8899	23.1471	22.1819	22.3173	NaN	22.105
O53720	O53720	tr|O53720|O53720_MYCTU Probable transcriptional regulatory protein (Probably LuxR/UhpA-family) OS=Mycobacterium tuberculosis (strain ATCC 25618 / H37Rv) OX=83332 GN=Rv0386 PE=1 SV=3	Color2 [DarkGray]	1	4		NaN	NaN	NaN	NaN	NaN	NaN	NaN	NaN	NaN	NaN	NaN	NaN	NaN	NaN	NaN	NaN	NaN	NaN	NaN	NaN
O53726	O53726	tr|O53726|O53726_MYCTU Probable dehydrogenase/reductase OS=Mycobacterium tuberculosis (strain ATCC 25618 / H37Rv) OX=83332 GN=Rv0439c PE=1 SV=3	Color2 [DarkGray]	1	4		23.1754	22.6058	23.0136	22.9895	22.9915	24.3069	24.7442	24.4908	24.6087	24.5388	23.1449	23.4009	22.8962	20.6475	21.8128	24.6116	24.0444	24.1481	23.7479	23.9782
O53728	O53728	tr|O53728|O53728_MYCTU Conserved protein OS=Mycobacterium tuberculosis (strain ATCC 25618 / H37Rv) OX=83332 GN=Rv0443 PE=1 SV=3	Color2 [DarkGray]	1	4		23.2859	22.7118	23.3545	22.9194	23.5133	22.8264	22.0186	22.6668	21.8099	22.275	22.37	21.8664	22.1548	21.9597	21.847	22.4224	21.8626	22.4188	21.5864	21.9925
O53737	O53737	tr|O53737|O53737_MYCTU Possible transcriptional regulatory protein OS=Mycobacterium tuberculosis (strain ATCC 25618 / H37Rv) OX=83332 GN=Rv0452 PE=1 SV=3	Color2 [DarkGray]	1	4		21.6964	21.289	20.8692	21.7094	NaN	NaN	21.0478	20.7938	21.6901	20.8581	NaN	NaN	NaN	20.5112	20.6699	NaN	20.7898	NaN	NaN	20.5927
O53740	O53740	tr|O53740|O53740_MYCTU Conserved protein OS=Mycobacterium tuberculosis (strain ATCC 25618 / H37Rv) OX=83332 GN=Rv0455c PE=1 SV=3	Color2 [DarkGray]	1	4		23.7384	24.105	23.712	23.6984	24.3508	23.5752	23.2494	23.7252	23.4241	23.1426	22.861	23.4035	23.1652	24.1494	23.565	22.6108	23.4301	24.4862	23.2909	22.9808
O53749	O53749	tr|O53749|O53749_MYCTU Conserved protein OS=Mycobacterium tuberculosis (strain ATCC 25618 / H37Rv) OX=83332 GN=Rv0464c PE=1 SV=1	Color2 [DarkGray]	1	4		23.403	23.4968	23.3711	23.1606	24.1277	23.5213	23.9077	23.8815	24.3877	23.5638	23.5268	23.3655	23.6859	23.7527	23.312	23.6432	24.6379	24.3957	23.4392	23.9261
O53751	O53751	tr|O53751|O53751_MYCTU Conserved protein OS=Mycobacterium tuberculosis (strain ATCC 25618 / H37Rv) OX=83332 GN=Rv0466 PE=1 SV=1	Color2 [DarkGray]	1	4		23.001	22.4697	23.0279	22.9695	23.2512	23.8584	23.4994	23.6296	23.4929	23.6631	23.2296	23.0691	23.1249	21.6875	22.1172	23.9781	23.9406	23.4777	23.0506	23.1155
O53762	O53762	tr|O53762|O53762_MYCTU Probable monooxygenase OS=Mycobacterium tuberculosis (strain ATCC 25618 / H37Rv) OX=83332 GN=Rv0565c PE=1 SV=1	Color2 [DarkGray]	1	4		NaN	NaN	NaN	NaN	NaN	NaN	NaN	21.3436	NaN	20.9687	NaN	NaN	NaN	NaN	NaN	NaN	NaN	NaN	NaN	NaN
O53764	O53764	tr|O53764|O53764_MYCTU Probable methyltransferase/methylase OS=Mycobacterium tuberculosis (strain ATCC 25618 / H37Rv) OX=83332 GN=Rv0567 PE=1 SV=3	Color2 [DarkGray]	1	4		NaN	NaN	22.7125	NaN	NaN	23.5897	23.5912	23.4912	23.6363	23.7366	NaN	NaN	NaN	NaN	NaN	24.2019	23.6599	22.9908	23.5054	23.3815
O53773	O53773	tr|O53773|O53773_MYCTU Probable transcriptional regulatory protein (Possibly ArsR-family) OS=Mycobacterium tuberculosis (strain ATCC 25618 / H37Rv) OX=83332 GN=Rv0576 PE=1 SV=3	Color2 [DarkGray]	1	4		24.9095	25.0336	24.9423	24.9213	25.2296	25.0274	25.0035	25.0962	24.9608	25.0965	24.9596	25.0003	25.1347	25.349	25.4139	25.2453	26.2813	26.2915	25.1196	25.1976
O53777	O53777	tr|O53777|O53777_MYCTU Conserved protein OS=Mycobacterium tuberculosis (strain ATCC 25618 / H37Rv) OX=83332 GN=Rv0580c PE=1 SV=3	Color2 [DarkGray]	1	4		25.9605	25.681	26.0952	26.079	26.2621	25.2519	25.5735	25.403	25.5742	25.3682	25.7224	25.6863	25.9013	25.5599	25.7416	25.2976	25.8611	25.9104	25.4994	25.2233
O53779	O53779	sp|O53779|VPC26_MYCTU Ribonuclease VapC26 OS=Mycobacterium tuberculosis (strain ATCC 25618 / H37Rv) OX=83332 GN=vapC26 PE=1 SV=1	Color2 [DarkGray]	1	4		20.8999	20.7291	20.8402	21.0546	21.816	20.885	20.4354	20.3002	NaN	20.7378	NaN	21.3748	21.071	22.0337	21.6078	NaN	22.1365	NaN	NaN	NaN
O53780	O53780	sp|O53780|LPQN_MYCTU Lipoprotein LpqN OS=Mycobacterium tuberculosis (strain ATCC 25618 / H37Rv) OX=83332 GN=lpqN PE=1 SV=1	Color2 [DarkGray]	1	4		25.2179	26.0556	25.7145	25.7159	25.8972	24.7894	24.8121	25.2623	24.9252	25.0243	26.5896	26.5659	26.4977	27.1197	26.9429	25.4691	26.8811	26.5806	26.1716	26.5162
O53789	O53789	sp|O53789|Y681_MYCTU Uncharacterized HTH-type transcriptional regulator Rv0681 OS=Mycobacterium tuberculosis (strain ATCC 25618 / H37Rv) OX=83332 GN=Rv0681 PE=1 SV=3	Color2 [DarkGray]	1	4		22.1573	21.5635	21.3271	22.1176	22.0196	21.8152	21.8609	22.0419	22.6805	22.1613	21.654	21.7692	20.8996	20.9671	20.6803	21.5314	21.9193	NaN	20.9359	21.4213
O53803;O53813	O53803	sp|O53803|Y0740_MYCTU Uncharacterized protein Rv0740 OS=Mycobacterium tuberculosis (strain ATCC 25618 / H37Rv) OX=83332 GN=Rv0740 PE=1 SV=2	Color2 [DarkGray]	1	4		20.9657	20.6188	20.261	20.2049	20.4055	21.2493	21.5589	20.8317	22.1293	20.552	20.5762	20.4151	20.2952	20.4926	20.2303	NaN	20.5887	21.2212	20.3455	21.0459
O53807	O53807	tr|O53807|O53807_MYCTU Possible transcriptional regulatory protein OS=Mycobacterium tuberculosis (strain ATCC 25618 / H37Rv) OX=83332 GN=Rv0744c PE=1 SV=3	Color2 [DarkGray]	1	4		NaN	NaN	NaN	NaN	NaN	NaN	NaN	NaN	NaN	NaN	NaN	NaN	NaN	NaN	NaN	NaN	NaN	NaN	NaN	NaN
O53816	O53816	tr|O53816|O53816_MYCTU Probable methylmalonate-semialdehyde dehydrogenase MmsA (Methylmalonic acid semialdehyde dehydrogenase) (MMSDH) OS=Mycobacterium tuberculosis (strain ATCC 25618 / H37Rv) OX=83332 GN=mmsA PE=1 SV=1	Color2 [DarkGray]	1	4		24.6509	24.7833	24.7037	24.7138	24.6684	24.6868	24.8627	24.6822	24.6008	24.7162	25.6271	25.5697	25.724	25.7923	25.717	25.3843	25.4144	25.5981	25.6446	25.589
O53830	O53830	tr|O53830|O53830_MYCTU Transcriptional regulatory protein OS=Mycobacterium tuberculosis (strain ATCC 25618 / H37Rv) OX=83332 GN=Rv0818 PE=1 SV=3	Color2 [DarkGray]	1	4		22.8004	22.6412	23.0152	23.2404	22.8006	23.5912	24.2925	24.2683	24.2184	24.4239	22.7154	22.9377	22.489	20.72	21.5568	24.0248	23.63	22.9557	23.2883	23.8437
O53836	O53836	tr|O53836|O53836_MYCTU Conserved protein OS=Mycobacterium tuberculosis (strain ATCC 25618 / H37Rv) OX=83332 GN=Rv0825c PE=1 SV=3	Color2 [DarkGray]	1	4		NaN	20.4573	20.9755	21.0841	21.6399	22.1164	21.7972	22.7226	22.4385	20.8884	NaN	21.7353	21.2256	NaN	NaN	22.4758	21.8963	21.8284	21.2068	22.0394
O53838	O53838	sp|O53838|KMTR_MYCTU HTH-type transcriptional regulator KmtR OS=Mycobacterium tuberculosis (strain ATCC 25618 / H37Rv) OX=83332 GN=kmtR PE=1 SV=3	Color2 [DarkGray]	1	4		NaN	NaN	NaN	NaN	NaN	NaN	NaN	NaN	NaN	NaN	NaN	NaN	NaN	NaN	NaN	NaN	NaN	NaN	NaN	NaN
O53842	O53842	tr|O53842|O53842_MYCTU Conserved protein OS=Mycobacterium tuberculosis (strain ATCC 25618 / H37Rv) OX=83332 GN=Rv0831c PE=1 SV=3	Color2 [DarkGray]	1	4		28.7132	28.8422	28.769	28.6777	29.1064	28.246	28.1244	28.172	28.2578	28.2369	28.7592	28.7162	28.8311	29.3298	29.2976	28.3289	28.8845	28.8088	28.9974	28.8847
O53846	O53846	tr|O53846|O53846_MYCTU Possible lipoprotein LpqQ OS=Mycobacterium tuberculosis (strain ATCC 25618 / H37Rv) OX=83332 GN=lpqQ PE=1 SV=3	Color2 [DarkGray]	1	4		21.052	20.8272	20.9023	20.528	20.9755	20.3027	20.0616	20.2032	NaN	20.2559	20.9172	19.6815	20.8391	21.2488	21.2763	NaN	NaN	NaN	20.3389	20.2561
O53850	O53850	tr|O53850|O53850_MYCTU D-alanyl-D-alanine dipeptidase OS=Mycobacterium tuberculosis (strain ATCC 25618 / H37Rv) OX=83332 GN=lpqR PE=1 SV=1	Color2 [DarkGray]	1	4		23.007	24.1106	23.4012	23.1338	23.8952	22.5481	22.8511	22.5583	22.8401	22.9963	24.1023	23.7203	24.1769	24.7773	24.5727	22.3815	23.1766	24.1862	22.4551	22.4215
O53863	O53863	tr|O53863|O53863_MYCTU Probable short-chain type dehydrogenase/reductase OS=Mycobacterium tuberculosis (strain ATCC 25618 / H37Rv) OX=83332 GN=Rv0851c PE=1 SV=3	Color2 [DarkGray]	1	4		NaN	NaN	NaN	NaN	NaN	NaN	NaN	NaN	NaN	NaN	NaN	NaN	NaN	NaN	NaN	NaN	NaN	NaN	NaN	NaN
O53871	O53871	sp|O53871|Y0859_MYCTU Putative acyltransferase Rv0859 OS=Mycobacterium tuberculosis (strain ATCC 25618 / H37Rv) OX=83332 GN=fadA PE=1 SV=1	Color2 [DarkGray]	1	4		26.9361	26.369	26.6034	26.6971	25.0297	26.5979	26.3638	26.3408	26.4708	26.6133	26.5805	26.4978	26.6395	26.2133	26.2578	26.8407	23.1461	22.8583	26.4848	26.4826
O53872	O53872	tr|O53872|O53872_MYCTU 3-hydroxyacyl-CoA dehydrogenase OS=Mycobacterium tuberculosis (strain ATCC 25618 / H37Rv) OX=83332 GN=fadB PE=1 SV=1	Color2 [DarkGray]	1	4		27.3402	27.2279	27.4751	27.4902	27.5243	27.1335	27.2452	27.2004	27.0653	27.2649	27.9158	27.9403	27.9748	27.7399	27.635	27.6792	26.9545	26.8663	27.5863	27.5823
O53873	O53873	tr|O53873|O53873_MYCTU DNA helicase OS=Mycobacterium tuberculosis (strain ATCC 25618 / H37Rv) OX=83332 GN=ercc3 PE=1 SV=1	Color2 [DarkGray]	1	4		21.7024	21.9105	22.5382	22.1368	22.6494	22.6801	23.0256	23.0676	23.0871	23.0182	21.7109	21.8409	21.8929	NaN	20.4708	22.2536	21.301	21.2444	22.5801	22.3571
O53874	O53874	tr|O53874|O53874_MYCTU Conserved protein OS=Mycobacterium tuberculosis (strain ATCC 25618 / H37Rv) OX=83332 GN=Rv0862c PE=1 SV=1	Color2 [DarkGray]	1	4		20.2549	20.3988	20.4964	19.7982	NaN	21.4539	21.4474	21.52	21.7737	21.783	NaN	20.5025	19.1702	NaN	19.3651	22.0646	20.4271	19.9428	20.5336	20.9494
O53896	O53896	sp|O53896|PEPD_MYCTU Serine protease PepD OS=Mycobacterium tuberculosis (strain ATCC 25618 / H37Rv) OX=83332 GN=pepD PE=1 SV=1	Color2 [DarkGray]	1	4		25.4644	25.8015	25.8509	25.7518	25.8082	24.8015	24.9487	24.8556	24.8819	24.9916	25.6515	25.6089	25.6083	26.4728	26.4279	24.782	25.9549	25.8669	25.3936	25.2196
O53897	O53897	tr|O53897|O53897_MYCTU MoCF_biosynth domain-containing protein OS=Mycobacterium tuberculosis (strain ATCC 25618 / H37Rv) OX=83332 GN=moaB2 PE=1 SV=3	Color2 [DarkGray]	1	4		27.4196	27.7255	27.4836	27.4523	23.7377	26.7617	26.9857	26.8723	26.8663	26.8823	27.4252	27.3032	27.2883	28.675	28.6114	26.5959	23.6823	23.1035	27.7882	27.9025
O53901	O53901	sp|O53901|PKS5_MYCTU Mycocerosic acid synthase-like polyketide synthase OS=Mycobacterium tuberculosis (strain ATCC 25618 / H37Rv) OX=83332 GN=pks5 PE=1 SV=2	Color2 [DarkGray]	1	4		20.7266	21.0356	20.9788	20.8924	20.96	21.8288	21.1444	21.4017	21.5643	21.7818	21.1659	21.1058	20.825	NaN	NaN	21.0498	22.5684	22.1618	19.6273	21.095
O53903	O53903	tr|O53903|O53903_MYCTU Probable fatty-acid-AMP ligase FadD24 (Fatty-acid-AMP synthetase) (Fatty-acid-AMP synthase) OS=Mycobacterium tuberculosis (strain ATCC 25618 / H37Rv) OX=83332 GN=fadD24 PE=1 SV=1	Color2 [DarkGray]	1	4		20.534	20.0734	20.2406	20.2857	NaN	20.4503	20.7966	20.6826	20.5889	20.6532	20.3045	20.2681	20.045	NaN	NaN	20.305	NaN	NaN	NaN	20.1962
O53905	O53905	tr|O53905|O53905_MYCTU Conserved protein OS=Mycobacterium tuberculosis (strain ATCC 25618 / H37Rv) OX=83332 GN=Rv1531 PE=1 SV=1	Color2 [DarkGray]	1	4		23.8344	23.5525	23.1752	23.5041	24.2523	21.9861	21.6564	22.0242	20.9355	21.8159	20.99	21.3018	21.6651	23.6512	22.3794	21.2613	22.3731	22.1791	21.0395	21.2868
O53907	O53907	sp|O53907|IMPA_MYCTU Probable inositol 1-monophosphatase ImpA OS=Mycobacterium tuberculosis (strain ATCC 25618 / H37Rv) OX=83332 GN=impA PE=2 SV=1	Color2 [DarkGray]	1	4		NaN	NaN	NaN	NaN	NaN	NaN	NaN	NaN	NaN	NaN	NaN	NaN	NaN	NaN	NaN	NaN	NaN	NaN	NaN	NaN
O53910	O53910	tr|O53910|O53910_MYCTU Probable ionic transporter integral membrane protein ChaA OS=Mycobacterium tuberculosis (strain ATCC 25618 / H37Rv) OX=83332 GN=chaA PE=1 SV=1	Color2 [DarkGray]	1	4		NaN	NaN	NaN	NaN	NaN	NaN	NaN	NaN	NaN	NaN	NaN	NaN	NaN	NaN	NaN	NaN	NaN	NaN	NaN	NaN
O53915	O53915	tr|O53915|O53915_MYCTU Probable second part of macrolide-transport ATP-binding protein ABC transporter OS=Mycobacterium tuberculosis (strain ATCC 25618 / H37Rv) OX=83332 GN=Rv1667c PE=1 SV=1	Color2 [DarkGray]	1	4		NaN	NaN	NaN	NaN	NaN	NaN	22.1694	22.6649	22.2376	21.8648	NaN	22.8096	NaN	NaN	NaN	NaN	23.4268	23.0549	23.267	23.5277
O53916	O53916	tr|O53916|O53916_MYCTU Probable first part of macrolide-transport ATP-binding protein ABC transporter OS=Mycobacterium tuberculosis (strain ATCC 25618 / H37Rv) OX=83332 GN=Rv1668c PE=4 SV=1	Color2 [DarkGray]	1	4		NaN	NaN	NaN	NaN	NaN	NaN	NaN	NaN	NaN	NaN	NaN	NaN	NaN	NaN	NaN	NaN	NaN	NaN	NaN	NaN
O53923	O53923	tr|O53923|O53923_MYCTU AhpC-TSA domain-containing protein OS=Mycobacterium tuberculosis (strain ATCC 25618 / H37Rv) OX=83332 GN=Rv1676 PE=1 SV=1	Color2 [DarkGray]	1	4		22.2221	21.6143	22.0175	21.877	22.0415	21.9558	21.8509	22.0659	22.1413	21.9214	21.4761	21.899	21.2938	20.3634	20.7321	22.0358	20.633	21.272	21.1003	20.9968
O53925	O53925	tr|O53925|O53925_MYCTU Probable integral membrane protein OS=Mycobacterium tuberculosis (strain ATCC 25618 / H37Rv) OX=83332 GN=Rv1678 PE=4 SV=3	Color2 [DarkGray]	1	4		20.2642	20.9831	NaN	NaN	22.5298	20.1634	NaN	21.2129	NaN	NaN	20.7493	21.8115	NaN	NaN	21.2829	20.8828	NaN	NaN	NaN	NaN
O53926	O53926	tr|O53926|O53926_MYCTU Possible acyl-CoA dehydrogenase FadE16 OS=Mycobacterium tuberculosis (strain ATCC 25618 / H37Rv) OX=83332 GN=fadE16 PE=1 SV=2	Color2 [DarkGray]	1	4		24.1629	23.7693	24.123	24.2801	23.7366	24.1528	23.6202	23.9597	24.0286	24.1399	23.8637	23.6903	23.8575	23.0424	23.4274	23.9601	21.8464	21.6454	23.4303	23.4504
O53929	O53929	tr|O53929|O53929_MYCTU Uncharacterized protein OS=Mycobacterium tuberculosis (strain ATCC 25618 / H37Rv) OX=83332 GN=Rv1716 PE=4 SV=2	Color2 [DarkGray]	1	4		NaN	NaN	NaN	NaN	NaN	NaN	NaN	NaN	NaN	NaN	NaN	NaN	NaN	NaN	NaN	NaN	NaN	NaN	NaN	NaN
O53930	O53930	tr|O53930|O53930_MYCTU Possible integral membrane protein OS=Mycobacterium tuberculosis (strain ATCC 25618 / H37Rv) OX=83332 GN=Rv1779c PE=1 SV=1	Color2 [DarkGray]	1	4		NaN	NaN	NaN	NaN	NaN	NaN	NaN	NaN	20.2467	19.9345	NaN	NaN	NaN	NaN	NaN	NaN	NaN	NaN	NaN	NaN
O53931	O53931	tr|O53931|O53931_MYCTU Conserved protein OS=Mycobacterium tuberculosis (strain ATCC 25618 / H37Rv) OX=83332 GN=Rv1780 PE=1 SV=1	Color2 [DarkGray]	1	4		24.3069	24.3991	24.268	24.4295	24.2894	24.322	24.218	24.4544	24.7969	24.4313	24.2162	24.0678	24.2307	24.4404	24.3212	23.7656	23.4283	23.4298	23.8608	23.8441
O53943	O53943	sp|O53943|ESPG5_MYCTU ESX-5 secretion-associated protein EspG5 OS=Mycobacterium tuberculosis (strain ATCC 25618 / H37Rv) OX=83332 GN=espG5 PE=1 SV=1	Color2 [DarkGray]	1	4		24.242	24.2118	24.4216	24.3498	23.2457	24.926	24.8225	24.7538	25.004	25.0418	23.9155	23.8041	23.7311	22.8732	23.0364	25.0881	22.5486	22.4904	25.005	25.1313
O53945	O53945	sp|O53945|MYCP5_MYCTU Mycosin-5 OS=Mycobacterium tuberculosis (strain ATCC 25618 / H37Rv) OX=83332 GN=mycP5 PE=1 SV=1	Color2 [DarkGray]	1	4		22.9074	23.4294	23.3491	23.1393	23.3433	21.679	22.1404	22.1967	21.7433	22.1508	22.589	22.8702	22.7458	22.9444	22.7977	21.7671	22.6144	22.5401	22.6105	22.6341
O53961	O53961	tr|O53961|O53961_MYCTU Conserved protein OS=Mycobacterium tuberculosis (strain ATCC 25618 / H37Rv) OX=83332 GN=Rv1919c PE=1 SV=3	Color2 [DarkGray]	1	4		24.053	23.9901	24.2896	24.2437	24.3977	23.4821	23.6218	23.4522	23.5045	23.7551	23.9008	24.1369	24.0312	22.9519	23.1192	23.0464	23.3385	23.8343	23.1694	23.2458
O53962	O53962	tr|O53962|O53962_MYCTU Probable membrane protein OS=Mycobacterium tuberculosis (strain ATCC 25618 / H37Rv) OX=83332 GN=Rv1920 PE=1 SV=1	Color2 [DarkGray]	1	4		20.9623	20.5616	20.8518	21.0831	21.3997	21.9296	21.5272	21.6455	21.4553	21.6709	20.8529	21.3858	20.8033	NaN	NaN	21.7519	21.3972	NaN	20.6375	20.6696
O53976	O53976	tr|O53976|O53976_MYCTU SCP domain-containing protein OS=Mycobacterium tuberculosis (strain ATCC 25618 / H37Rv) OX=83332 GN=Rv1975 PE=1 SV=1	Color2 [DarkGray]	1	4		NaN	NaN	NaN	NaN	NaN	NaN	19.5816	19.2899	NaN	NaN	NaN	NaN	NaN	NaN	NaN	NaN	NaN	NaN	NaN	NaN
O53977	O53977	tr|O53977|O53977_MYCTU Uncharacterized protein OS=Mycobacterium tuberculosis (strain ATCC 25618 / H37Rv) OX=83332 GN=Rv1976c PE=1 SV=1	Color2 [DarkGray]	1	4		21.0662	NaN	NaN	NaN	NaN	21.4211	NaN	NaN	NaN	NaN	NaN	NaN	NaN	NaN	NaN	21.5243	NaN	NaN	20.3276	21.1747
O53978	O53978	tr|O53978|O53978_MYCTU Conserved protein OS=Mycobacterium tuberculosis (strain ATCC 25618 / H37Rv) OX=83332 GN=Rv1977 PE=1 SV=1	Color2 [DarkGray]	1	4		22.7289	22.4764	22.7553	22.8334	23.0716	22.5652	22.4057	22.4384	22.2555	22.2932	24.0831	24.1351	24.2162	24.7232	24.5499	23.2315	24.3002	24.4265	23.6048	23.3943
O53979	O53979	tr|O53979|O53979_MYCTU Conserved protein OS=Mycobacterium tuberculosis (strain ATCC 25618 / H37Rv) OX=83332 GN=Rv1978 PE=1 SV=3	Color2 [DarkGray]	1	4		23.2708	23.2197	23.4775	23.2343	23.3896	22.9955	22.9847	22.9604	22.6586	22.8361	22.976	23.1465	23.0538	23.1055	23.062	23.4312	23.0663	22.9304	22.5055	22.5362
O65931	O65931	tr|O65931|O65931_MYCTU Probable arylsulfatase AtsB (Aryl-sulfate sulphohydrolase) (Sulfatase) OS=Mycobacterium tuberculosis (strain ATCC 25618 / H37Rv) OX=83332 GN=atsB PE=1 SV=3	Color2 [DarkGray]	1	4		23.8859	23.9585	24.0827	24.0245	24.2272	22.8722	22.7554	23.1	22.9814	23.2011	23.1053	23.0045	22.9294	22.9548	23.0461	22.5607	23.144	23.3206	23.3647	23.4096
O65933	O65933	tr|O65933|O65933_MYCTU Probable polyketide synthase Pks8 OS=Mycobacterium tuberculosis (strain ATCC 25618 / H37Rv) OX=83332 GN=pks8 PE=3 SV=1	Color2 [DarkGray]	1	4		NaN	NaN	NaN	NaN	NaN	NaN	NaN	NaN	NaN	NaN	NaN	NaN	NaN	NaN	NaN	NaN	NaN	NaN	NaN	NaN
O65934	O65934	sp|O65934|ABC1_MYCTU ABC transporter ATP-binding/permease protein Rv1747 OS=Mycobacterium tuberculosis (strain ATCC 25618 / H37Rv) OX=83332 GN=Rv1747 PE=1 SV=1	Color2 [DarkGray]	1	4		22.8527	22.9903	23.4358	23.3556	23.5984	22.6429	22.9217	22.5458	22.5031	22.7154	22.6469	22.7441	22.5928	22.9946	22.7118	22.3729	22.9993	22.9719	23.0604	22.8496
O65936	O65936	tr|O65936|O65936_MYCTU Probable oxidoreductase OS=Mycobacterium tuberculosis (strain ATCC 25618 / H37Rv) OX=83332 GN=Rv1751 PE=1 SV=1	Color2 [DarkGray]	1	4		22.8576	22.8293	22.9932	22.9392	23.5035	22.9451	23.0202	23.1125	23.0684	23.0298	22.972	23.1807	22.9439	21.7017	22.4776	23.0072	23.142	22.9322	22.6075	22.7108
O69637	O69637	tr|O69637|O69637_MYCTU Probable conserved transmembrane protein OS=Mycobacterium tuberculosis (strain ATCC 25618 / H37Rv) OX=83332 GN=Rv3669 PE=1 SV=1	Color2 [DarkGray]	1	4		24.1739	23.7638	23.1553	23.1041	23.5134	24.0835	23.7121	23.3327	23.6063	23.6381	24.2005	24.0906	24.0005	24.2075	24.1549	24.3403	24.7978	24.8913	24.2185	24.107
O69652	O69652	tr|O69652|O69652_MYCTU Probable lyase OS=Mycobacterium tuberculosis (strain ATCC 25618 / H37Rv) OX=83332 GN=Rv3684 PE=1 SV=3	Color2 [DarkGray]	1	4		23.0213	23.0985	23.4028	23.158	23.6597	23.6784	23.9754	23.9899	23.952	24.1316	23.2479	23.8121	23.621	23.974	24.0391	24.0951	23.8312	23.8518	24.6881	24.7444
O69658	O69658	tr|O69658|O69658_MYCTU Probable conserved membrane protein OS=Mycobacterium tuberculosis (strain ATCC 25618 / H37Rv) OX=83332 GN=Rv3690 PE=1 SV=3	Color2 [DarkGray]	1	4		NaN	NaN	NaN	NaN	NaN	NaN	NaN	NaN	NaN	NaN	NaN	NaN	NaN	NaN	NaN	NaN	NaN	NaN	NaN	NaN
O69659	O69659	sp|O69659|Y3691_MYCTU Uncharacterized membrane protein Rv3691 OS=Mycobacterium tuberculosis (strain ATCC 25618 / H37Rv) OX=83332 GN=Rv3691 PE=1 SV=4	Color2 [DarkGray]	1	4		20.5855	19.9363	20.6056	21.2029	21.6311	NaN	20.5229	20.3669	20.5851	20.6001	21.2061	21.2288	21.092	21.0733	21.5782	20.6317	21.5628	21.2598	21.2613	21.4732
O69661	O69661	tr|O69661|O69661_MYCTU Possible conserved membrane protein OS=Mycobacterium tuberculosis (strain ATCC 25618 / H37Rv) OX=83332 GN=Rv3693 PE=1 SV=1	Color2 [DarkGray]	1	4		NaN	NaN	NaN	NaN	NaN	NaN	NaN	NaN	NaN	NaN	NaN	22.5666	22.933	22.7467	22.5379	NaN	NaN	NaN	NaN	NaN
O69662	O69662	tr|O69662|O69662_MYCTU Possible conserved transmembrane protein OS=Mycobacterium tuberculosis (strain ATCC 25618 / H37Rv) OX=83332 GN=Rv3694c PE=1 SV=1	Color2 [DarkGray]	1	4		NaN	NaN	NaN	NaN	NaN	NaN	NaN	NaN	NaN	NaN	NaN	NaN	NaN	NaN	NaN	NaN	NaN	NaN	NaN	NaN
O69663	O69663	tr|O69663|O69663_MYCTU Possible conserved membrane protein OS=Mycobacterium tuberculosis (strain ATCC 25618 / H37Rv) OX=83332 GN=Rv3695 PE=1 SV=1	Color2 [DarkGray]	1	4		22.5536	NaN	22.1432	22.1365	22.7001	24.49	23.7192	NaN	NaN	NaN	22.5467	NaN	NaN	21.923	NaN	25.0653	NaN	NaN	NaN	23.78
O69667	O69667	tr|O69667|O69667_MYCTU Conserved protein OS=Mycobacterium tuberculosis (strain ATCC 25618 / H37Rv) OX=83332 GN=Rv3699 PE=1 SV=3	Color2 [DarkGray]	1	4		25.7397	25.8128	25.9922	25.8452	26.1514	25.3929	25.477	25.4673	25.8296	25.7072	24.5385	24.8502	24.7188	25.039	24.8742	25.0011	25.027	25.2332	25.0697	25.3164
O69668	O69668	sp|O69668|EGTE_MYCTU Probable hercynylcysteine sulfoxide lyase OS=Mycobacterium tuberculosis (strain ATCC 25618 / H37Rv) OX=83332 GN=egtE PE=1 SV=3	Color2 [DarkGray]	1	4		20.9976	20.9953	20.9704	20.86	20.9064	21.4828	21.4081	21.3728	21.3724	21.4185	20.4436	20.4903	20.5416	NaN	NaN	21.5527	19.9988	NaN	20.5515	20.6659
O69670	O69670	sp|O69670|EGTC_MYCTU Gamma-glutamyl-hercynylcysteine sulfoxide hydrolase OS=Mycobacterium tuberculosis (strain ATCC 25618 / H37Rv) OX=83332 GN=egtC PE=1 SV=1	Color2 [DarkGray]	1	4		NaN	NaN	18.3497	NaN	NaN	18.6448	NaN	NaN	NaN	NaN	NaN	NaN	NaN	NaN	NaN	19.4055	NaN	NaN	NaN	NaN
O69671	O69671	sp|O69671|EGTB_MYCTU Hercynine oxygenase OS=Mycobacterium tuberculosis (strain ATCC 25618 / H37Rv) OX=83332 GN=egtB PE=1 SV=1	Color2 [DarkGray]	1	4		NaN	NaN	NaN	NaN	NaN	NaN	20.9191	20.9674	NaN	NaN	NaN	NaN	NaN	NaN	NaN	21.2438	NaN	NaN	21.0332	21.0346
O69681	O69681	tr|O69681|O69681_MYCTU Uncharacterized protein OS=Mycobacterium tuberculosis (strain ATCC 25618 / H37Rv) OX=83332 GN=Rv3714c PE=1 SV=3	Color2 [DarkGray]	1	4		NaN	NaN	NaN	NaN	NaN	NaN	NaN	NaN	NaN	NaN	NaN	NaN	NaN	NaN	NaN	NaN	NaN	NaN	NaN	NaN
O69686	O69686	tr|O69686|O69686_MYCTU Delta(24)-sterol reductase OS=Mycobacterium tuberculosis (strain ATCC 25618 / H37Rv) OX=83332 GN=Rv3719 PE=1 SV=1	Color2 [DarkGray]	1	4		21.8393	21.8163	22.0093	21.8579	22.4393	22.3701	22.5705	22.502	22.5147	22.3731	22.3815	22.6718	22.2889	20.5765	21.1229	22.352	23.0308	23.1457	22.5419	22.1817
O69687	O69687	sp|O69687|FAMT_MYCTU Probable fatty acid methyltransferase Rv3720 OS=Mycobacterium tuberculosis (strain ATCC 25618 / H37Rv) OX=83332 GN=Rv3720 PE=1 SV=4	Color2 [DarkGray]	1	4		26.1415	25.5899	26.0289	25.9979	26.326	25.2485	25.1926	25.1367	25.2439	25.112	25.1326	24.7693	25.1492	24.4868	24.7119	24.8373	24.6589	24.9143	24.4272	24.6406
O69689	O69689	sp|O69689|ASPAT_MYCTU Aspartate aminotransferase OS=Mycobacterium tuberculosis (strain ATCC 25618 / H37Rv) OX=83332 GN=Rv3722c PE=1 SV=2	Color2 [DarkGray]	1	4		26.1957	26.1887	26.0735	26.2375	26.6051	26.1087	25.9403	25.7432	26.0198	26.1365	26.5889	26.4428	26.5882	27.3455	27.13	26.3599	27.3341	27.5012	27.0548	27.1241
O69690	O69690	sp|O69690|LUCA_MYCTU Lipid uptake coordinator A OS=Mycobacterium tuberculosis (strain ATCC 25618 / H37Rv) OX=83332 GN=lucA PE=1 SV=1	Color2 [DarkGray]	1	4		23.2846	NaN	NaN	NaN	NaN	NaN	NaN	NaN	NaN	NaN	24.8297	24.2954	24.881	NaN	25.4342	NaN	NaN	NaN	NaN	NaN
O69692	O69692	tr|O69692|O69692_MYCTU Possible oxidoreductase OS=Mycobacterium tuberculosis (strain ATCC 25618 / H37Rv) OX=83332 GN=Rv3725 PE=4 SV=1	Color2 [DarkGray]	1	4		NaN	NaN	NaN	NaN	NaN	NaN	NaN	NaN	NaN	NaN	NaN	NaN	NaN	NaN	NaN	NaN	NaN	NaN	NaN	NaN
O69693	O69693	tr|O69693|O69693_MYCTU Possible dehydrogenase OS=Mycobacterium tuberculosis (strain ATCC 25618 / H37Rv) OX=83332 GN=Rv3726 PE=1 SV=1	Color2 [DarkGray]	1	4		22.7196	21.7575	22.0969	21.9261	22.425	23.5466	23.2141	23.1325	23.2778	23.0521	22.9268	22.8626	22.7511	21.5108	21.7632	23.8337	23.5531	23.1778	22.948	23.0721
O69696	O69696	tr|O69696|O69696_MYCTU Possible transferase OS=Mycobacterium tuberculosis (strain ATCC 25618 / H37Rv) OX=83332 GN=Rv3729 PE=1 SV=1	Color2 [DarkGray]	1	4		NaN	NaN	NaN	NaN	NaN	22.5336	21.9308	22.2957	22.9079	22.3913	NaN	NaN	NaN	NaN	NaN	22.557	NaN	NaN	21.6647	22.196
O69697	O69697	tr|O69697|O69697_MYCTU Uncharacterized protein OS=Mycobacterium tuberculosis (strain ATCC 25618 / H37Rv) OX=83332 GN=Rv3730c PE=1 SV=1	Color2 [DarkGray]	1	4		21.9697	22.3262	22.2607	22.3155	22.799	22.0307	22.0997	22.2618	22.215	22.0286	22.7791	22.5363	22.7722	23.2723	23.2429	21.9113	23.3469	22.9611	22.8883	22.8145
O69699	O69699	tr|O69699|O69699_MYCTU Conserved protein OS=Mycobacterium tuberculosis (strain ATCC 25618 / H37Rv) OX=83332 GN=Rv3732 PE=1 SV=1	Color2 [DarkGray]	1	4		23.0681	22.4986	22.8995	23.0277	23.2935	22.635	22.4721	22.1949	22.0982	22.2092	23.6283	23.1032	23.606	24.1444	23.9583	22.8073	23.8214	23.7645	23.0432	23.0524
O69714	O69714	tr|O69714|O69714_MYCTU Conserved protein OS=Mycobacterium tuberculosis (strain ATCC 25618 / H37Rv) OX=83332 GN=Rv3747 PE=1 SV=1	Color2 [DarkGray]	1	4		26.9767	27.6431	27.0036	27.3317	27.8224	26.3754	26.5435	26.6798	26.8374	26.9335	27.642	27.6111	27.7105	28.2162	28.0055	27.3758	28.6416	28.7501	27.5516	27.6235
O69715	O69715	tr|O69715|O69715_MYCTU Uncharacterized protein OS=Mycobacterium tuberculosis (strain ATCC 25618 / H37Rv) OX=83332 GN=Rv3748 PE=1 SV=1	Color2 [DarkGray]	1	4		22.8668	23.7576	23.4192	23.1795	23.6872	NaN	22.9101	23.2998	23.0966	23.2078	23.6352	23.8967	23.8371	24.5289	24.0771	23.5615	24.5718	24.6477	23.57	23.5857
O69719	O69719	tr|O69719|O69719_MYCTU tRNA-specific adenosine deaminase OS=Mycobacterium tuberculosis (strain ATCC 25618 / H37Rv) OX=83332 GN=tadA PE=1 SV=1	Color2 [DarkGray]	1	4		20.1621	NaN	20.0579	20.2063	NaN	NaN	NaN	NaN	NaN	NaN	NaN	NaN	20.0825	NaN	NaN	NaN	NaN	NaN	NaN	NaN
O69720	O69720	tr|O69720|O69720_MYCTU Conserved protein OS=Mycobacterium tuberculosis (strain ATCC 25618 / H37Rv) OX=83332 GN=Rv3753c PE=1 SV=1	Color2 [DarkGray]	1	4		21.315	21.9628	NaN	NaN	NaN	22.4877	21.5774	22.258	21.8583	22.4371	22.5408	21.5208	22.2104	21.958	21.7982	22.7712	NaN	NaN	NaN	NaN
O69721	O69721	sp|O69721|TYRA_MYCTU Prephenate dehydrogenase OS=Mycobacterium tuberculosis (strain ATCC 25618 / H37Rv) OX=83332 GN=tyrA PE=1 SV=4	Color2 [DarkGray]	1	4		23.1495	23.1574	23.301	23.2539	22.5422	23.4061	23.5328	23.5716	23.4674	23.5154	22.3104	22.7333	22.7369	22.158	22.1824	23.4099	21.6662	21.67	23.0592	23.0398
O69724	O69724	tr|O69724|O69724_MYCTU Possible osmoprotectant (Glycine betaine/carnitine/choline/L-proline) transport ATP-binding protein ABC transporter ProV OS=Mycobacterium tuberculosis (strain ATCC 25618 / H37Rv) OX=83332 GN=proV PE=1 SV=1	Color2 [DarkGray]	1	4		NaN	19.7538	20.0955	19.3094	NaN	NaN	20.5714	20.535	20.8691	20.2382	NaN	NaN	NaN	NaN	NaN	NaN	NaN	NaN	NaN	NaN
O69725	O69725	tr|O69725|O69725_MYCTU Possible osmoprotectant (Glycine betaine/carnitine/choline/L-proline) binding lipoprotein ProX OS=Mycobacterium tuberculosis (strain ATCC 25618 / H37Rv) OX=83332 GN=proX PE=1 SV=1	Color2 [DarkGray]	1	4		23.5085	24.0835	23.7217	23.8544	24.2782	22.2213	22.3424	22.4067	22.331	22.5661	22.5139	22.7222	22.9548	23.6525	23.2598	21.5267	22.5157	22.798	21.4711	21.6738
O69726	O69726	sp|O69726|Y3760_MYCTU Uncharacterized membrane protein Rv3760 OS=Mycobacterium tuberculosis (strain ATCC 25618 / H37Rv) OX=83332 GN=Rv3760 PE=1 SV=4	Color2 [DarkGray]	1	4		NaN	NaN	NaN	NaN	NaN	NaN	NaN	NaN	NaN	NaN	NaN	21.6733	NaN	NaN	NaN	NaN	NaN	NaN	20.1924	NaN
O69727	O69727	tr|O69727|O69727_MYCTU Possible acyl-CoA dehydrogenase FadE36 OS=Mycobacterium tuberculosis (strain ATCC 25618 / H37Rv) OX=83332 GN=fadE36 PE=1 SV=1	Color2 [DarkGray]	1	4		22.668	22.2152	22.9865	22.7345	22.2552	23.0108	22.8314	22.8673	22.9798	22.8496	21.8962	22.3236	21.6589	20.2628	21.1592	22.6468	NaN	20.4648	21.9949	22.0156
O69728	O69728	tr|O69728|O69728_MYCTU Possible hydrolase OS=Mycobacterium tuberculosis (strain ATCC 25618 / H37Rv) OX=83332 GN=Rv3762c PE=1 SV=3	Color2 [DarkGray]	1	4		NaN	NaN	NaN	NaN	NaN	NaN	NaN	NaN	NaN	NaN	NaN	NaN	NaN	NaN	NaN	NaN	NaN	NaN	NaN	NaN
O69730	O69730	sp|O69730|TCRX_MYCTU Probable transcriptional regulatory protein TcrX OS=Mycobacterium tuberculosis (strain ATCC 25618 / H37Rv) OX=83332 GN=tcrX PE=1 SV=3	Color2 [DarkGray]	1	4		21.0076	20.3265	20.7555	20.6829	21.031	21.2908	NaN	20.8486	21.7246	21.1583	NaN	19.9271	NaN	NaN	NaN	21.2182	20.5031	20.4889	20.6037	20.6855
O69731	O69731	sp|O69731|Y3766_MYCTU Uncharacterized protein Rv3766 OS=Mycobacterium tuberculosis (strain ATCC 25618 / H37Rv) OX=83332 GN=Rv3766 PE=1 SV=2	Color2 [DarkGray]	1	4		21.2028	20.9336	21.3751	21.2983	21.3428	21.0426	20.5553	20.5475	20.5741	20.4734	20.7118	20.7121	20.2233	20.6858	20.7659	20.2399	NaN	NaN	20.259	20.5905
O69732	O69732	sp|O69732|ESPH_MYCTU ESX-1 secretion-associated protein EspH OS=Mycobacterium tuberculosis (strain ATCC 25618 / H37Rv) OX=83332 GN=espH PE=1 SV=1	Color2 [DarkGray]	1	4		24.1674	25.2607	23.9965	24.3038	24.2142	24.034	23.4555	23.4306	22.5484	23.3875	21.4765	22.8753	22.6602	23.8223	22.6199	23.3357	23.4825	23.5467	22.8395	22.1226
O86311	O86311	sp|O86311|MEATP_MYCTU Multidrug efflux system ATP-binding protein Rv1218c OS=Mycobacterium tuberculosis (strain ATCC 25618 / H37Rv) OX=83332 GN=Rv1218c PE=1 SV=1	Color2 [DarkGray]	1	4		23.1866	23.2253	23.3442	23.3149	23.5525	22.8331	23.0106	22.9484	22.8709	22.887	22.6226	23.1303	22.9731	23.4536	23.3457	22.2024	23.2194	23.1922	22.4087	22.6161
O86312	O86312	sp|O86312|RAAS_MYCTU HTH-type transcriptional regulatory protein RaaS OS=Mycobacterium tuberculosis (strain ATCC 25618 / H37Rv) OX=83332 GN=raaS PE=1 SV=1	Color2 [DarkGray]	1	4		24.3027	24.3296	24.046	23.6219	24.062	23.8275	23.7638	23.9134	23.3243	23.4975	23.7782	23.7182	23.8683	23.4559	23.5142	23.5328	NaN	NaN	22.3973	22.4228
O86314	O86314	tr|O86314|O86314_MYCTU Probable membrane protein OS=Mycobacterium tuberculosis (strain ATCC 25618 / H37Rv) OX=83332 GN=Rv1231c PE=1 SV=1	Color2 [DarkGray]	1	4		NaN	NaN	NaN	NaN	NaN	NaN	NaN	NaN	NaN	NaN	NaN	NaN	NaN	NaN	NaN	NaN	NaN	NaN	NaN	NaN
O86315	O86315	tr|O86315|O86315_MYCTU Conserved protein OS=Mycobacterium tuberculosis (strain ATCC 25618 / H37Rv) OX=83332 GN=Rv1232c PE=1 SV=1	Color2 [DarkGray]	1	4		23.0674	22.3007	22.5201	22.4782	21.6039	23.7873	23.8772	23.8062	23.8177	23.4442	23.3762	23.1504	23.2391	21.7425	22.0752	24.1112	22.6303	22.2549	23.2593	23.2296
O86317	O86317	tr|O86317|O86317_MYCTU Conserved protein OS=Mycobacterium tuberculosis (strain ATCC 25618 / H37Rv) OX=83332 GN=Rv2680 PE=1 SV=1	Color2 [DarkGray]	1	4		24.1308	24.5639	24.4502	24.1571	23.4215	23.9727	24.1206	24.0573	23.9139	23.9213	23.7335	24.0743	23.9391	25.0217	24.722	23.8735	23.2018	22.7579	24.1077	23.8668
O86318	O86318	sp|O86318|ACCD2_MYCTU Probable biotin-dependent acyl-coenzyme A carboxylase beta2 subunit OS=Mycobacterium tuberculosis (strain ATCC 25618 / H37Rv) OX=83332 GN=accD2 PE=1 SV=1	Color2 [DarkGray]	1	4		21.8988	21.637	21.7592	21.7039	22.0278	NaN	20.4818	20.4309	20.0653	20.4771	22.0499	22.3478	21.7902	22.4632	22.1313	21.5866	NaN	NaN	20.0053	21.3142
O86326	O86326	tr|O86326|O86326_MYCTU Uncharacterized protein OS=Mycobacterium tuberculosis (strain ATCC 25618 / H37Rv) OX=83332 GN=Rv2401 PE=4 SV=3	Color2 [DarkGray]	1	4		NaN	NaN	NaN	NaN	NaN	NaN	NaN	NaN	NaN	NaN	NaN	NaN	NaN	NaN	NaN	NaN	NaN	NaN	NaN	NaN
O86327	O86327	tr|O86327|O86327_MYCTU Ribosomal silencing factor RsfS OS=Mycobacterium tuberculosis (strain ATCC 25618 / H37Rv) OX=83332 GN=rsfS PE=1 SV=1	Color2 [DarkGray]	1	4		20.9922	20.7287	NaN	21.2243	20.5074	21.4209	20.7951	21.099	20.9571	21.0722	20.4161	NaN	20.3606	NaN	NaN	21.0207	NaN	NaN	NaN	20.7827
O86331	O86331	tr|O86331|O86331_MYCTU Probable transcriptional regulatory protein (Probably GntR-family) OS=Mycobacterium tuberculosis (strain ATCC 25618 / H37Rv) OX=83332 GN=Rv0792c PE=1 SV=1	Color2 [DarkGray]	1	4		NaN	NaN	NaN	NaN	NaN	NaN	22.4048	NaN	NaN	22.2554	NaN	NaN	NaN	NaN	NaN	NaN	NaN	NaN	NaN	22.4265
O86335	O86335	tr|O86335|O86335_MYCTU Probable membrane bound polyketide synthase Pks6 OS=Mycobacterium tuberculosis (strain ATCC 25618 / H37Rv) OX=83332 GN=pks6 PE=1 SV=1	Color2 [DarkGray]	1	4		NaN	NaN	21.3226	NaN	NaN	23.6243	23.9602	23.341	24.2841	23.9079	NaN	22.2764	NaN	NaN	NaN	23.5962	NaN	22.9246	24.36	22.7539
O86336	O86336	tr|O86336|O86336_MYCTU Beta lactamase like protein OS=Mycobacterium tuberculosis (strain ATCC 25618 / H37Rv) OX=83332 GN=Rv0406c PE=1 SV=1	Color2 [DarkGray]	1	4		22.8201	22.7425	22.7278	22.5784	24.2705	NaN	21.7639	21.8115	21.9907	21.7695	24.0223	23.529	23.7078	24.2728	24.1881	21.1272	24.4532	24.3705	23.6488	23.2281
O86337	O86337	tr|O86337|O86337_MYCTU Possible lipoprotein LprC OS=Mycobacterium tuberculosis (strain ATCC 25618 / H37Rv) OX=83332 GN=lprC PE=1 SV=3	Color2 [DarkGray]	1	4		23.3577	22.8908	23.2805	23.0938	24.271	22.7976	22.403	22.4542	22.4692	22.6363	23.2312	23.1019	22.945	23.8731	23.7207	22.5227	23.4482	23.3134	23.4198	23.5451
O86340	O86340	tr|O86340|O86340_MYCTU Conserved protein OS=Mycobacterium tuberculosis (strain ATCC 25618 / H37Rv) OX=83332 GN=Rv2061c PE=1 SV=3	Color2 [DarkGray]	1	4		23.4575	23.3621	23.4715	23.4162	23.8113	24.3558	24.1628	24.2014	24.1166	24.2772	24.4048	24.2458	24.0333	24.1364	24.3189	24.9291	25.1698	25.3509	24.4838	24.4232
O86346	O86346	tr|O86346|O86346_MYCTU Possible bifunctional enzyme: 2-hydroxyhepta-2,4-diene-1,7-dioate isomerase (HHDD isomerase) + cyclase/dehydrase OS=Mycobacterium tuberculosis (strain ATCC 25618 / H37Rv) OX=83332 GN=Rv0939 PE=1 SV=1	Color2 [DarkGray]	1	4		24.4751	24.3264	24.4662	24.3508	24.4733	23.3316	23.438	23.3892	23.4403	23.3491	23.494	23.2917	23.4152	23.7753	23.7874	22.9533	23.7601	23.8724	23.5158	23.5314
O86348	O86348	tr|O86348|O86348_MYCTU AB hydrolase-1 domain-containing protein OS=Mycobacterium tuberculosis (strain ATCC 25618 / H37Rv) OX=83332 GN=Rv1190 PE=1 SV=1	Color2 [DarkGray]	1	4		NaN	NaN	NaN	NaN	NaN	NaN	NaN	NaN	NaN	NaN	NaN	NaN	NaN	NaN	NaN	NaN	NaN	NaN	NaN	NaN
O86349	O86349	tr|O86349|O86349_MYCTU Probable unidentified antibiotic-transport integral membrane ABC transporter OS=Mycobacterium tuberculosis (strain ATCC 25618 / H37Rv) OX=83332 GN=Rv1457c PE=1 SV=1	Color2 [DarkGray]	1	4		NaN	NaN	NaN	NaN	NaN	NaN	NaN	NaN	NaN	NaN	NaN	NaN	NaN	NaN	NaN	NaN	NaN	NaN	NaN	NaN
O86351	O86351	tr|O86351|O86351_MYCTU Uncharacterized protein OS=Mycobacterium tuberculosis (strain ATCC 25618 / H37Rv) OX=83332 GN=Rv1111c PE=1 SV=2	Color2 [DarkGray]	1	4		NaN	NaN	NaN	NaN	NaN	NaN	20.441	NaN	NaN	20.2246	19.9375	NaN	NaN	NaN	NaN	NaN	NaN	NaN	20.1381	NaN
O86353	O86353	tr|O86353|O86353_MYCTU Conserved protein OS=Mycobacterium tuberculosis (strain ATCC 25618 / H37Rv) OX=83332 GN=Rv2054 PE=1 SV=1	Color2 [DarkGray]	1	4		24.4521	23.6782	24.6511	24.4544	24.4334	24.623	24.6179	24.536	24.3875	24.6715	24.0751	23.937	24.1994	23.4536	23.7711	24.5925	24.8586	25.2622	23.9509	24.0874
O86358	O86358	tr|O86358|O86358_MYCTU Conserved protein OS=Mycobacterium tuberculosis (strain ATCC 25618 / H37Rv) OX=83332 GN=Rv3755c PE=1 SV=1	Color2 [DarkGray]	1	4		24.4158	24.6914	24.6123	24.4079	24.7687	24.1086	23.6713	23.7663	23.4211	23.3291	23.5744	23.8169	23.954	23.8985	23.5824	23.0353	23.8629	23.9984	23.4914	23.5792
O86361	O86361	tr|O86361|O86361_MYCTU Probable acetyl-CoA acyltransferase FadA2 (3-ketoacyl-CoA thiolase) (Beta-ketothiolase) OS=Mycobacterium tuberculosis (strain ATCC 25618 / H37Rv) OX=83332 GN=fadA2 PE=1 SV=1	Color2 [DarkGray]	1	4		27.4293	28.0771	27.9653	27.8283	28.1342	27.0309	27.3503	27.2475	27.182	27.3569	27.6283	28.1147	28.1505	28.4753	28.2652	27.3277	28.4719	28.4223	27.7234	27.7411
O86370	O86370	tr|O86370|O86370_MYCTU Possible conserved exported protein OS=Mycobacterium tuberculosis (strain ATCC 25618 / H37Rv) OX=83332 GN=Rv0988 PE=1 SV=1	Color2 [DarkGray]	1	4		NaN	20.3241	19.6277	NaN	19.2822	NaN	19.669	NaN	NaN	19.6648	20.8069	20.7724	20.9599	20.6914	20.6218	NaN	21.1638	NaN	20.4977	20.6997
O86374	O86374	tr|O86374|O86374_MYCTU Probable phosphomannomutase PmmA (PMM) (Phosphomannose mutase) OS=Mycobacterium tuberculosis (strain ATCC 25618 / H37Rv) OX=83332 GN=pmmA PE=1 SV=1	Color2 [DarkGray]	1	4		23.0103	23.1418	23.309	23.4361	23.0788	22.663	22.8298	22.8265	22.8428	22.8856	21.9576	21.9297	22.302	NaN	20.9368	21.6693	20.7241	21.2785	21.2011	21.5295
P0CG96;P0CG95	P0CG96;P0CG95	sp|P0CG96|Y3118_MYCTU Uncharacterized protein Rv3118 OS=Mycobacterium tuberculosis (strain ATCC 25618 / H37Rv) OX=83332 GN=sseC1 PE=1 SV=1;sp|P0CG95|Y814_MYCTU Uncharacterized protein Rv0814c OS=Mycobacterium tuberculosis (strain ATCC 25618 / H37Rv) OX=833	Color2 [DarkGray]	1	4		26.9009	26.6512	26.9273	26.7259	23.6697	26.5976	26.1379	26.2538	26.3584	26.0616	26.2281	26.5004	26.7283	26.8734	26.2655	26.0935	NaN	NaN	25.7744	25.546
P0CH91	P0CH91	sp|P0CH91|MMAA3_MYCTU Methoxy mycolic acid synthase MmaA3 OS=Mycobacterium tuberculosis (strain ATCC 25618 / H37Rv) OX=83332 GN=mmaA3 PE=1 SV=1	Color2 [DarkGray]	1	4		22.9217	22.6001	23.0404	22.8842	23.3949	24.0224	24.0231	23.9799	24.0701	24.2341	23.2169	22.904	22.7908	19.8495	21.5961	24.2959	24.6515	24.3661	24.1822	24.2137
P0CL62	P0CL62	sp|P0CL62|MAZF7_MYCTU Probable endoribonuclease MazF7 OS=Mycobacterium tuberculosis (strain ATCC 25618 / H37Rv) OX=83332 GN=mazF7 PE=1 SV=1	Color2 [DarkGray]	1	4		22.8274	22.7186	23.1359	23.0483	23.179	22.6781	22.914	22.7636	21.9121	22.854	23.0229	22.6807	22.8923	23.7265	23.4096	22.3893	23.2982	23.7605	22.8138	22.9853
P0CV86	P0CV86	sp|P0CV86|Y954A_MYCTU Uncharacterized protein Rv1954A OS=Mycobacterium tuberculosis (strain ATCC 25618 / H37Rv) OX=83332 GN=Rv1954A PE=2 SV=1	Color2 [DarkGray]	1	4		NaN	NaN	NaN	NaN	NaN	NaN	NaN	NaN	NaN	NaN	NaN	NaN	NaN	NaN	NaN	NaN	NaN	NaN	NaN	NaN
P0DMM3	P0DMM3	sp|P0DMM3|Y3202_MYCTU Uncharacterized protein Rv3202A OS=Mycobacterium tuberculosis (strain ATCC 25618 / H37Rv) OX=83332 GN=Rv3202A PE=1 SV=1	Color2 [DarkGray]	1	4		NaN	NaN	NaN	NaN	NaN	NaN	NaN	NaN	NaN	NaN	NaN	NaN	NaN	NaN	NaN	NaN	NaN	NaN	NaN	NaN
P0DMM4	P0DMM4	sp|P0DMM4|Y572A_MYCTU Uncharacterized protein Rv0572A OS=Mycobacterium tuberculosis (strain ATCC 25618 / H37Rv) OX=83332 GN=Rv0572A PE=1 SV=1	Color2 [DarkGray]	1	4		22.5962	NaN	NaN	NaN	NaN	NaN	NaN	NaN	20.604	20.8277	NaN	NaN	NaN	NaN	NaN	NaN	NaN	NaN	NaN	NaN
P0DMQ8	P0DMQ8	sp|P0DMQ8|Y2742_MYCTU Uncharacterized protein Rv2742A OS=Mycobacterium tuberculosis (strain ATCC 25618 / H37Rv) OX=83332 GN=Rv2742A PE=1 SV=1	Color2 [DarkGray]	1	4		NaN	NaN	NaN	NaN	NaN	NaN	NaN	NaN	NaN	NaN	NaN	NaN	NaN	NaN	NaN	NaN	NaN	NaN	NaN	NaN
P63907	P63907	sp|P63907|ADD_MYCTU Adenosine deaminase OS=Mycobacterium tuberculosis (strain ATCC 25618 / H37Rv) OX=83332 GN=add PE=1 SV=1	Color2 [DarkGray]	1	4		23.9767	24.1707	24.087	24.1073	24.2116	23.3166	23.285	23.1824	23.0838	23.665	23.4685	23.1	23.507	23.9137	23.9389	22.6635	23.2195	22.5742	23.3604	23.1417
P71538	P71538	tr|P71538|P71538_MYCTU Probable acetyl-/propionyl-coenzyme A carboxylase alpha chain (Alpha subunit) AccA2: biotin carboxylase + biotin carboxyl carrier protein (BCCP) OS=Mycobacterium tuberculosis (strain ATCC 25618 / H37Rv) OX=83332 GN=accA2 PE=1 SV=2	Color2 [DarkGray]	1	4		21.851	22.0791	21.7983	21.8849	20.5686	20.7163	20.4695	20.3691	20.3106	20.291	22.3173	22.0707	22.0565	21.9071	21.9172	20.5512	NaN	NaN	20.2598	20.8059
P71540	P71540	tr|P71540|P71540_MYCTU Probable enoyl-CoA hydratase EchA7 (Enoyl hydrase) (Unsaturated acyl-CoA hydratase) (Crotonase) OS=Mycobacterium tuberculosis (strain ATCC 25618 / H37Rv) OX=83332 GN=echA7 PE=1 SV=1	Color2 [DarkGray]	1	4		22.6962	22.3889	22.5676	22.5011	22.8767	21.3811	21.2232	21.4497	21.5873	21.5337	22.4608	21.4863	22.3192	22.3468	22.2871	21.5541	22.2173	21.8062	21.3421	21.8904
P71552	P71552	tr|P71552|P71552_MYCTU Possible magnesium chelatase OS=Mycobacterium tuberculosis (strain ATCC 25618 / H37Rv) OX=83332 GN=Rv0958 PE=1 SV=1	Color2 [DarkGray]	1	4		18.52	17.9236	17.1866	18.165	NaN	21.192	21.6207	21.3721	22.2001	21.2073	18.3671	19.807	19.2601	NaN	NaN	22.6318	19.2073	19.0989	22.0779	21.9458
P71568	P71568	tr|P71568|P71568_MYCTU STAS domain-containing protein OS=Mycobacterium tuberculosis (strain ATCC 25618 / H37Rv) OX=83332 GN=Rv0941c PE=1 SV=2	Color2 [DarkGray]	1	4		NaN	NaN	18.8132	NaN	NaN	20.427	20.3992	20.17	20.121	NaN	NaN	19.6555	NaN	NaN	NaN	20.2529	NaN	NaN	NaN	NaN
P71590	P71590	sp|P71590|FHAA_MYCTU FHA domain-containing protein FhaA OS=Mycobacterium tuberculosis (strain ATCC 25618 / H37Rv) OX=83332 GN=fhaA PE=1 SV=1	Color2 [DarkGray]	1	4		28.9633	29.0641	28.9555	28.794	25.607	28.446	28.4774	28.4718	28.2415	28.3065	28.2073	28.2247	28.2282	28.62	28.4412	28.4067	26.1324	25.1383	28.3171	28.3067
P71591	P71591	tr|P71591|P71591_MYCTU Uncharacterized protein OS=Mycobacterium tuberculosis (strain ATCC 25618 / H37Rv) OX=83332 GN=Rv0021c PE=4 SV=2	Color2 [DarkGray]	1	4		NaN	NaN	NaN	NaN	NaN	NaN	19.6327	19.9279	19.3757	18.7198	NaN	NaN	NaN	NaN	NaN	NaN	NaN	NaN	18.9742	19.0826
P71599	P71599	tr|P71599|P71599_MYCTU Uncharacterized protein OS=Mycobacterium tuberculosis (strain ATCC 25618 / H37Rv) OX=83332 GN=Rv0029 PE=1 SV=2	Color2 [DarkGray]	1	4		NaN	NaN	NaN	NaN	NaN	NaN	NaN	NaN	NaN	20.1449	NaN	21.7149	20.7503	NaN	NaN	NaN	NaN	NaN	20.9256	NaN
P71615	P71615	sp|P71615|NRNA_MYCTU Bifunctional oligoribonuclease and PAP phosphatase NrnA OS=Mycobacterium tuberculosis (strain ATCC 25618 / H37Rv) OX=83332 GN=nrnA PE=1 SV=2	Color2 [DarkGray]	1	4		23.9021	23.7965	24.0332	24.1253	24.4542	23.6321	23.5348	23.4927	23.5592	23.6275	24.2393	23.9048	24.2091	24.2441	24.3739	23.669	24.7438	24.7802	25.0532	24.758
P71619	P71619	tr|P71619|P71619_MYCTU Probable Sn-glycerol-3-phosphate-binding lipoprotein UgpB OS=Mycobacterium tuberculosis (strain ATCC 25618 / H37Rv) OX=83332 GN=ugpB PE=1 SV=1	Color2 [DarkGray]	1	4		21.0518	20.9661	20.4019	20.6602	21.1254	NaN	20.3042	20.2372	NaN	20.3001	21.2073	21.0332	21.0767	21.3027	20.8951	21.217	NaN	20.9936	20.2894	20.7689
P71623	P71623	sp|P71623|VPC22_MYCTU Ribonuclease VapC22 OS=Mycobacterium tuberculosis (strain ATCC 25618 / H37Rv) OX=83332 GN=vapC22 PE=1 SV=1	Color2 [DarkGray]	1	4		NaN	21.1269	20.9577	20.7434	NaN	NaN	21.0521	NaN	21.4653	21.5469	NaN	NaN	20.332	NaN	NaN	NaN	NaN	NaN	NaN	NaN
P71625	P71625	tr|P71625|P71625_MYCTU AbiEi_1 domain-containing protein OS=Mycobacterium tuberculosis (strain ATCC 25618 / H37Rv) OX=83332 GN=Rv2827c PE=1 SV=4	Color2 [DarkGray]	1	4		20.6232	19.9788	20.3418	20.4835	20.7998	20.4251	20.0922	19.938	20.2858	20.092	19.9171	19.8261	20.0037	NaN	NaN	NaN	NaN	NaN	NaN	NaN
P71626	P71626	tr|P71626|P71626_MYCTU Uncharacterized protein OS=Mycobacterium tuberculosis (strain ATCC 25618 / H37Rv) OX=83332 GN=Rv2826c PE=1 SV=4	Color2 [DarkGray]	1	4		20.7645	20.5754	NaN	NaN	NaN	21.0094	20.234	20.0596	19.8672	19.906	20.3936	NaN	NaN	NaN	NaN	20.6849	NaN	21.7955	20.5738	20.7877
P71635	P71635	sp|P71635|CSM6_MYCTU CRISPR system endoribonuclease Csm6 OS=Mycobacterium tuberculosis (strain ATCC 25618 / H37Rv) OX=83332 GN=csm6 PE=1 SV=5	Color2 [DarkGray]	1	4		22.798	22.6574	22.7788	22.7592	23.0569	21.6701	21.2456	21.6518	21.4686	21.5726	22.3902	22.4386	22.5897	23.0274	22.6625	21.3375	22.0722	22.0405	21.3212	21.5883
P71649	P71649	tr|P71649|P71649_MYCTU Hypothetical arginine and alanine rich protein OS=Mycobacterium tuberculosis (strain ATCC 25618 / H37Rv) OX=83332 GN=Rv2802c PE=1 SV=4	Color2 [DarkGray]	1	4		NaN	NaN	NaN	NaN	NaN	NaN	NaN	NaN	NaN	NaN	NaN	NaN	NaN	NaN	NaN	NaN	NaN	NaN	NaN	NaN
P71650	P71650	sp|P71650|MAZF9_MYCTU Endoribonuclease MazF9 OS=Mycobacterium tuberculosis (strain ATCC 25618 / H37Rv) OX=83332 GN=mazF9 PE=1 SV=2	Color2 [DarkGray]	1	4		23.3649	23.6296	23.6399	23.2234	24.0711	23.6034	23.3264	23.7754	23.6856	23.8035	23.3422	23.6246	23.8846	24.174	24.1881	23.8957	25.4624	25.7578	24.1128	24.2238
P71655	P71655	tr|P71655|P71655_MYCTU Probable conserved lipoprotein LppV OS=Mycobacterium tuberculosis (strain ATCC 25618 / H37Rv) OX=83332 GN=lppV PE=4 SV=4	Color2 [DarkGray]	1	4		21.8417	NaN	NaN	NaN	NaN	NaN	21.7732	21.6762	21.6965	21.8364	NaN	NaN	NaN	NaN	NaN	NaN	NaN	NaN	NaN	NaN
P71658	P71658	tr|P71658|P71658_MYCTU Putative integration host factor MihF OS=Mycobacterium tuberculosis (strain ATCC 25618 / H37Rv) OX=83332 GN=mihF PE=1 SV=1	Color2 [DarkGray]	1	4		29.8233	30.7793	30.6296	30.7045	30.731	29.2132	29.5342	29.7756	29.4957	29.7523	30.0897	30.7906	30.7304	30.5659	30.5365	29.0299	25.3216	24.0204	30.0116	29.7066
P71662	P71662	tr|P71662|P71662_MYCTU Probable monoxygenase OS=Mycobacterium tuberculosis (strain ATCC 25618 / H37Rv) OX=83332 GN=Rv1393c PE=1 SV=1	Color2 [DarkGray]	1	4		NaN	NaN	NaN	NaN	NaN	NaN	19.9829	NaN	19.8573	20.1035	NaN	21.0252	NaN	NaN	NaN	NaN	22.2305	22.2043	NaN	21.3678
P71668	P71668	sp|P71668|LIPI_MYCTU Esterase LipI OS=Mycobacterium tuberculosis (strain ATCC 25618 / H37Rv) OX=83332 GN=lipI PE=1 SV=1	Color2 [DarkGray]	1	4		22.12	21.9633	22.5477	22.2804	21.9562	23.0941	22.8686	23.0549	22.9338	22.9817	22.0672	22.086	21.5819	NaN	21.0564	22.7598	21.0624	NaN	22.3778	22.3923
P71672	P71672	tr|P71672|P71672_MYCTU Probable transcriptional regulatory protein OS=Mycobacterium tuberculosis (strain ATCC 25618 / H37Rv) OX=83332 GN=Rv1404 PE=1 SV=1	Color2 [DarkGray]	1	4		25.2878	25.7497	25.5917	25.5523	25.9478	24.9758	24.7566	25.0463	24.7287	24.6573	24.9101	25.2103	25.2735	25.5352	25.4102	24.598	25.5598	25.6534	24.6566	24.3423
P71699	P71699	tr|P71699|P71699_MYCTU Possible transcriptional regulatory protein (Probably MarR-family) OS=Mycobacterium tuberculosis (strain ATCC 25618 / H37Rv) OX=83332 GN=Rv0042c PE=1 SV=1	Color2 [DarkGray]	1	4		23.1305	23.0059	23.302	22.6938	22.6814	22.4509	22.5601	22.2968	22.2896	22.1867	22.8458	23.3756	22.921	22.2052	22.4499	22.564	21.6228	21.6698	21.4486	22.0001
P71701	P71701	tr|P71701|P71701_MYCTU Possible oxidoreductase OS=Mycobacterium tuberculosis (strain ATCC 25618 / H37Rv) OX=83332 GN=Rv0044c PE=1 SV=1	Color2 [DarkGray]	1	4		23.7645	23.6513	23.8684	23.7796	24.3217	24.0626	24.0985	23.9554	23.924	23.9276	23.3939	23.5765	23.5589	22.9038	23.0844	23.8149	24.6168	24.8446	23.9989	23.8518
P71704	P71704	tr|P71704|P71704_MYCTU Conserved protein OS=Mycobacterium tuberculosis (strain ATCC 25618 / H37Rv) OX=83332 GN=Rv0047c PE=1 SV=1	Color2 [DarkGray]	1	4		21.5821	21.5653	21.5335	21.4796	21.6092	21.2218	21.1277	21.0103	21.1348	20.9875	21.7207	21.253	21.5843	21.2823	21.3791	21.4915	22.6286	22.9391	21.2174	21.3163
P71707	P71707	sp|P71707|PBP1A_MYCTU Penicillin-binding protein 1A OS=Mycobacterium tuberculosis (strain ATCC 25618 / H37Rv) OX=83332 GN=ponA1 PE=1 SV=3	Color2 [DarkGray]	1	4		24.1294	24.1161	24.3464	24.1974	24.5828	23.6075	23.823	23.7116	23.6886	23.6808	24.6347	24.4511	24.6281	25.005	25.0157	23.7076	24.8263	24.7883	24.0748	24.0462
P71718	P71718	tr|P71718|P71718_MYCTU Polyketide synthetase MbtC (Polyketide synthase) OS=Mycobacterium tuberculosis (strain ATCC 25618 / H37Rv) OX=83332 GN=mbtC PE=1 SV=3	Color2 [DarkGray]	1	4		NaN	NaN	NaN	NaN	NaN	NaN	NaN	NaN	NaN	NaN	NaN	NaN	NaN	NaN	NaN	NaN	NaN	NaN	NaN	NaN
P71725	P71725	sp|P71725|OCTT_MYCTU Diglucosylglycerate octanoyltransferase OS=Mycobacterium tuberculosis (strain ATCC 25618 / H37Rv) OX=83332 GN=octT PE=1 SV=1	Color2 [DarkGray]	1	4		NaN	NaN	NaN	NaN	NaN	NaN	NaN	NaN	NaN	NaN	NaN	NaN	NaN	NaN	NaN	NaN	NaN	NaN	NaN	NaN
P71730	P71730	tr|P71730|P71730_MYCTU DNA_pol3_delta domain-containing protein OS=Mycobacterium tuberculosis (strain ATCC 25618 / H37Rv) OX=83332 GN=Rv2413c PE=1 SV=3	Color2 [DarkGray]	1	4		20.7543	19.7678	20.0498	19.3524	NaN	21.9007	22.4662	22.1497	22.4517	21.5656	NaN	20.8355	19.8299	NaN	NaN	21.8333	20.2229	NaN	20.3523	20.6267
P71733	P71733	tr|P71733|P71733_MYCTU Conserved protein OS=Mycobacterium tuberculosis (strain ATCC 25618 / H37Rv) OX=83332 GN=Rv2410c PE=1 SV=1	Color2 [DarkGray]	1	4		22.7622	22.5809	22.6722	22.6957	22.7586	23.1154	22.873	22.6251	22.882	22.8784	22.7922	22.6054	22.5948	23.1786	22.8246	23.3416	23.3158	22.2257	22.0825	22.1887
P71734	P71734	tr|P71734|P71734_MYCTU Conserved protein OS=Mycobacterium tuberculosis (strain ATCC 25618 / H37Rv) OX=83332 GN=Rv2409c PE=1 SV=1	Color2 [DarkGray]	1	4		22.4453	22.3469	22.655	22.5865	22.71	22.9431	22.6182	22.9775	22.8876	22.8757	22.8605	22.4488	22.8876	22.6956	22.8088	22.9551	22.1338	21.724	22.9107	22.4871
P71737	P71737	tr|P71737|P71737_MYCTU Conserved protein OS=Mycobacterium tuberculosis (strain ATCC 25618 / H37Rv) OX=83332 GN=Rv2406c PE=1 SV=1	Color2 [DarkGray]	1	4		22.916	23.1643	23.1407	23.1824	23.0896	23.7343	23.8163	23.9156	23.6986	23.8646	24.2947	24.082	24.0317	23.0573	23.2981	24.4633	24.2017	23.8028	24.194	24.1001
P71738	P71738	tr|P71738|P71738_MYCTU Conserved protein OS=Mycobacterium tuberculosis (strain ATCC 25618 / H37Rv) OX=83332 GN=Rv2405 PE=1 SV=1	Color2 [DarkGray]	1	4		21.2888	21.283	21.3212	21.3576	21.3824	21.7882	22.3155	21.9039	21.6218	21.8839	20.9398	21.2124	21.0426	NaN	20.4703	21.3536	22.3869	22.1911	21.133	21.2765
P71740	P71740	tr|P71740|P71740_MYCTU Probable conserved lipoprotein LppR OS=Mycobacterium tuberculosis (strain ATCC 25618 / H37Rv) OX=83332 GN=lppR PE=1 SV=2	Color2 [DarkGray]	1	4		22.074	22.5144	22.4987	22.4479	22.5925	21.6586	21.8068	21.8351	22.1312	21.6344	22.0494	22.2527	22.2292	22.7389	22.6843	21.606	22.1149	22.729	22.1293	22.3115
P71741	P71741	sp|P71741|TREH_MYCTU Trehalase OS=Mycobacterium tuberculosis (strain ATCC 25618 / H37Rv) OX=83332 GN=Rv2402 PE=1 SV=2	Color2 [DarkGray]	1	4		23.7841	24.0578	23.8745	23.8001	23.9169	22.9094	23.0312	22.8898	22.942	22.9219	24.0408	23.903	24.0089	24.449	24.3262	23.296	23.3811	23.2802	23.851	23.8115
P71744	P71744	tr|P71744|P71744_MYCTU Probable sulfate-binding lipoprotein SubI OS=Mycobacterium tuberculosis (strain ATCC 25618 / H37Rv) OX=83332 GN=subI PE=1 SV=1	Color2 [DarkGray]	1	4		23.2693	23.3041	23.4732	23.3155	23.7758	22.662	22.8169	22.854	22.8015	22.7577	24.1216	24.0348	24.2092	24.769	24.4986	23.4442	24.1561	24.1949	23.8598	23.7639
P71750	P71750	tr|P71750|P71750_MYCTU Probable gamma-glutamyltranspeptidase GgtB (Gamma-glutamyltransferase) (Glutamyl transpeptidase) OS=Mycobacterium tuberculosis (strain ATCC 25618 / H37Rv) OX=83332 GN=ggtB PE=1 SV=2	Color2 [DarkGray]	1	4		23.9455	24.043	23.9412	23.832	24.3574	23.5976	23.6233	23.5617	23.5702	23.7108	24.4984	24.551	24.5208	25.3448	25.0686	24.3204	25.1708	25.3212	24.9747	24.7755
P71757	P71757	tr|P71757|P71757_MYCTU Conserved protein OS=Mycobacterium tuberculosis (strain ATCC 25618 / H37Rv) OX=83332 GN=Rv2387 PE=1 SV=3	Color2 [DarkGray]	1	4		NaN	NaN	NaN	NaN	NaN	NaN	NaN	NaN	NaN	NaN	NaN	NaN	NaN	NaN	NaN	NaN	NaN	NaN	NaN	NaN
P71767	P71767	tr|P71767|P71767_MYCTU Conserved membrane protein OS=Mycobacterium tuberculosis (strain ATCC 25618 / H37Rv) OX=83332 GN=Rv1487 PE=1 SV=1	Color2 [DarkGray]	1	4		22.4119	23.0681	23.1849	23.2489	NaN	NaN	21.8863	NaN	21.7361	21.7891	21.5645	22.407	22.5362	23.7653	23.5525	NaN	NaN	NaN	22.8141	22.9314
P71784	P71784	tr|P71784|P71784_MYCTU Uncharacterized protein OS=Mycobacterium tuberculosis (strain ATCC 25618 / H37Rv) OX=83332 GN=Rv1505c PE=1 SV=1	Color2 [DarkGray]	1	4		21.469	22.2064	22.6116	22.1864	23.5804	21.8402	22.6628	22.4347	21.9558	22.255	NaN	22.812	22.387	NaN	NaN	22.9978	23.013	NaN	22.9851	23.3233
P71787	P71787	tr|P71787|P71787_MYCTU Probable membrane protein OS=Mycobacterium tuberculosis (strain ATCC 25618 / H37Rv) OX=83332 GN=Rv1508c PE=1 SV=2	Color2 [DarkGray]	1	4		22.2842	21.6173	22.7091	22.1968	23.0141	22.5244	22.1919	21.984	22.1849	22.1997	22.5776	23.0651	22.9158	22.2547	NaN	21.5191	22.9627	22.9652	22.534	22.2576
P71790	P71790	tr|P71790|P71790_MYCTU GDP-mannose 4,6-dehydratase OS=Mycobacterium tuberculosis (strain ATCC 25618 / H37Rv) OX=83332 GN=gmdA PE=1 SV=2	Color2 [DarkGray]	1	4		25.2824	25.3122	25.4382	25.4566	25.578	25.0077	24.9266	24.7474	24.953	25.0251	25.1751	25.1509	25.4001	25.3268	25.3194	24.7737	25.3468	25.4485	25.2894	25.3236
P71791	P71791	tr|P71791|P71791_MYCTU GDP-L-fucose synthase OS=Mycobacterium tuberculosis (strain ATCC 25618 / H37Rv) OX=83332 GN=epiA PE=1 SV=1	Color2 [DarkGray]	1	4		22.5783	22.5585	23.0751	22.92	23.4243	22.6437	23.6944	23.587	23.5091	23.5222	22.5163	23.1122	23.0223	22.7481	22.8133	22.7552	22.5166	22.6536	23.0048	23.2159
P71792	P71792	tr|P71792|P71792_MYCTU Conserved protein OS=Mycobacterium tuberculosis (strain ATCC 25618 / H37Rv) OX=83332 GN=Rv1513 PE=1 SV=1	Color2 [DarkGray]	1	4		21.8165	22.03	22.1614	22.0788	22.4155	22.0248	22.4804	22.3316	22.0466	22.371	22.368	22.2553	22.082	21.8218	21.3725	22.0362	22.4605	22.373	21.5425	21.5913
P71794	P71794	tr|P71794|P71794_MYCTU Methyltranfer_dom domain-containing protein OS=Mycobacterium tuberculosis (strain ATCC 25618 / H37Rv) OX=83332 GN=Rv1515c PE=1 SV=1	Color2 [DarkGray]	1	4		NaN	NaN	NaN	NaN	NaN	20.945	21.45	NaN	NaN	21.105	NaN	NaN	NaN	NaN	NaN	21.6525	NaN	21.6715	NaN	NaN
P71795	P71795	tr|P71795|P71795_MYCTU Probable sugar transferase OS=Mycobacterium tuberculosis (strain ATCC 25618 / H37Rv) OX=83332 GN=Rv1516c PE=1 SV=3	Color2 [DarkGray]	1	4		21.3779	21.0821	NaN	NaN	NaN	20.8236	21.3011	21.4073	22.0258	22.0949	NaN	NaN	NaN	NaN	NaN	NaN	22.8533	NaN	NaN	NaN
P71805	P71805	tr|P71805|P71805_MYCTU Putative transferase OS=Mycobacterium tuberculosis (strain ATCC 25618 / H37Rv) OX=83332 GN=Rv1377c PE=1 SV=3	Color2 [DarkGray]	1	4		24.0011	23.4283	23.8192	23.7603	23.4935	24.4493	24.1577	24.0354	24.3366	24.0855	22.9439	22.7699	23.1474	22.5228	22.9749	24.5311	22.9638	21.9461	23.898	23.7076
P71810	P71810	tr|P71810|P71810_MYCTU Probable export or membrane protein OS=Mycobacterium tuberculosis (strain ATCC 25618 / H37Rv) OX=83332 GN=Rv1382 PE=1 SV=1	Color2 [DarkGray]	1	4		NaN	NaN	NaN	NaN	NaN	NaN	NaN	NaN	NaN	NaN	NaN	NaN	NaN	NaN	NaN	NaN	NaN	NaN	NaN	NaN
P71813	P71813	tr|P71813|P71813_MYCTU Uncharacterized protein OS=Mycobacterium tuberculosis (strain ATCC 25618 / H37Rv) OX=83332 GN=Rv0756c PE=1 SV=1	Color2 [DarkGray]	1	4		NaN	NaN	NaN	NaN	NaN	NaN	NaN	NaN	NaN	NaN	NaN	NaN	NaN	NaN	NaN	NaN	NaN	NaN	NaN	NaN
P71814	P71814	tr|P71814|P71814_MYCTU Possible two component system response transcriptional positive regulator PhoP OS=Mycobacterium tuberculosis (strain ATCC 25618 / H37Rv) OX=83332 GN=phoP PE=1 SV=1	Color2 [DarkGray]	1	4		24.2331	23.6157	23.8669	23.9299	24.3492	24.3328	24.3921	24.3397	24.5066	24.3427	23.6596	23.5473	23.4559	22.2616	22.8663	24.3224	24.9107	24.5547	23.4133	23.5769
P71815	P71815	tr|P71815|P71815_MYCTU Histidine kinase OS=Mycobacterium tuberculosis (strain ATCC 25618 / H37Rv) OX=83332 GN=phoR PE=1 SV=1	Color2 [DarkGray]	1	4		NaN	NaN	NaN	NaN	NaN	NaN	NaN	20.0421	20.3073	NaN	NaN	19.4757	NaN	NaN	NaN	NaN	NaN	NaN	NaN	18.2453
P71830	P71830	tr|P71830|P71830_MYCTU HTH tetR-type domain-containing protein OS=Mycobacterium tuberculosis (strain ATCC 25618 / H37Rv) OX=83332 GN=Rv0775 PE=1 SV=1	Color2 [DarkGray]	1	4		NaN	NaN	NaN	NaN	NaN	NaN	NaN	NaN	NaN	NaN	NaN	NaN	NaN	NaN	NaN	NaN	NaN	NaN	NaN	NaN
P71835	P71835	tr|P71835|P71835_MYCTU Probable protease II PtrBa [first part] (Oligopeptidase B) OS=Mycobacterium tuberculosis (strain ATCC 25618 / H37Rv) OX=83332 GN=ptrBa PE=4 SV=3	Color2 [DarkGray]	1	4		NaN	NaN	NaN	NaN	NaN	NaN	20.6202	NaN	20.5979	NaN	NaN	NaN	NaN	NaN	NaN	NaN	NaN	NaN	NaN	NaN
P71838	P71838	sp|P71838|Y0785_MYCTU KsdD-like steroid dehydrogenase Rv0785 OS=Mycobacterium tuberculosis (strain ATCC 25618 / H37Rv) OX=83332 GN=Rv0785 PE=1 SV=2	Color2 [DarkGray]	1	4		22.7122	22.9388	22.7942	22.7404	22.9702	22.792	22.8797	22.8829	22.8671	22.9295	22.0299	22.0047	22.0616	22.0656	22.1252	22.5614	22.9589	22.8461	22.4436	22.4062
P71839	P71839	tr|P71839|P71839_MYCTU Conserved protein OS=Mycobacterium tuberculosis (strain ATCC 25618 / H37Rv) OX=83332 GN=Rv0786c PE=1 SV=2	Color2 [DarkGray]	1	4		24.7721	24.551	24.4686	24.6989	23.1169	24.0073	23.8193	23.9998	23.8024	23.6084	23.4795	23.1924	22.7958	22.6359	23.261	23.2448	21.9552	21.9143	23.1523	23.0338
P71840	P71840	tr|P71840|P71840_MYCTU Uncharacterized protein OS=Mycobacterium tuberculosis (strain ATCC 25618 / H37Rv) OX=83332 GN=Rv0787 PE=1 SV=2	Color2 [DarkGray]	1	4		22.4652	22.6195	22.4373	22.3182	22.5518	22.2994	21.8112	21.9253	21.7072	21.8042	23.163	22.5917	22.5813	23.4631	23.2495	22.1769	22.4674	22.6409	22.1946	22.3138
P71846	P71846	tr|P71846|P71846_MYCTU Possible electron transfer protein FdxB OS=Mycobacterium tuberculosis (strain ATCC 25618 / H37Rv) OX=83332 GN=fdxB PE=1 SV=3	Color2 [DarkGray]	1	4		NaN	NaN	NaN	NaN	NaN	NaN	NaN	NaN	NaN	NaN	NaN	NaN	NaN	NaN	NaN	NaN	NaN	NaN	NaN	NaN
P71847	P71847	sp|P71847|IPDC_MYCTU (3aS,4S,5R,7aS)-5-hydroxy-7a-methyl-1-oxo-octahydro-1H-indene-4-carboxyl-CoA dehydrogenase OS=Mycobacterium tuberculosis (strain ATCC 25618 / H37Rv) OX=83332 GN=ipdC PE=1 SV=3	Color2 [DarkGray]	1	4		NaN	20.3032	20.2243	NaN	NaN	NaN	NaN	NaN	19.8	NaN	NaN	NaN	NaN	NaN	NaN	NaN	NaN	NaN	NaN	NaN
P71853	P71853	tr|P71853|P71853_MYCTU Probable short-chain type dehydrogenase/reductase OS=Mycobacterium tuberculosis (strain ATCC 25618 / H37Rv) OX=83332 GN=Rv3548c PE=1 SV=3	Color2 [DarkGray]	1	4		22.3428	22.4081	22.4666	22.2529	22.3571	22.0135	22.0306	22.0387	22.1598	21.8851	21.8137	21.8955	21.8024	21.568	21.6716	21.8289	21.0552	21.2545	21.8847	21.5525
P71857	P71857	sp|P71857|CHSE1_MYCTU Acyl-CoA dehydrogenase FadE28 OS=Mycobacterium tuberculosis (strain ATCC 25618 / H37Rv) OX=83332 GN=fadE28 PE=1 SV=3	Color2 [DarkGray]	1	4		NaN	NaN	NaN	NaN	NaN	NaN	NaN	NaN	NaN	NaN	21.0615	NaN	20.4731	NaN	NaN	NaN	NaN	NaN	NaN	NaN
P71858	P71858	sp|P71858|CHSE2_MYCTU Acyl-CoA dehydrogenase FadE29 OS=Mycobacterium tuberculosis (strain ATCC 25618 / H37Rv) OX=83332 GN=fadE29 PE=1 SV=2	Color2 [DarkGray]	1	4		20.8947	20.9136	20.8393	21.3125	20.8066	20.7431	20.5316	20.3775	20.7393	20.8891	22.0303	21.6564	21.6706	21.6865	21.6393	20.8857	NaN	21.5913	21.4773	21.4273
P71875	P71875	sp|P71875|KSHA_MYCTU 3-ketosteroid-9-alpha-monooxygenase, oxygenase component OS=Mycobacterium tuberculosis (strain ATCC 25618 / H37Rv) OX=83332 GN=kshA PE=1 SV=2	Color2 [DarkGray]	1	4		22.8935	22.8763	22.9408	22.9571	23.2694	22.3697	22.2442	22.2551	22.2191	22.4609	23.5164	23.2141	23.2222	23.2902	23.1017	22.5675	23.3225	23.403	23.4016	23.2804
P71885	P71885	tr|P71885|P71885_MYCTU Conserved protein OS=Mycobacterium tuberculosis (strain ATCC 25618 / H37Rv) OX=83332 GN=Rv2327 PE=1 SV=1	Color2 [DarkGray]	1	4		22.7915	22.6463	22.3193	21.589	22.9983	23.4604	23.467	23.4156	23.0156	22.6211	22.6936	22.5817	22.5359	NaN	22.6989	23.5472	23.7047	23.2703	23.1976	23.2157
P71897	P71897	tr|P71897|P71897_MYCTU Conserved protein OS=Mycobacterium tuberculosis (strain ATCC 25618 / H37Rv) OX=83332 GN=Rv2315c PE=1 SV=2	Color2 [DarkGray]	1	4		24.7918	24.8947	25.0517	25.0117	24.8155	24.1519	24.1818	24.1943	24.3095	24.3032	24.5641	24.5214	24.6515	25.5483	25.4037	23.9396	23.944	24.124	24.6471	24.5601
P71898	P71898	tr|P71898|P71898_MYCTU Conserved protein OS=Mycobacterium tuberculosis (strain ATCC 25618 / H37Rv) OX=83332 GN=Rv2314c PE=1 SV=1	Color2 [DarkGray]	1	4		25.4635	25.6215	25.5596	25.5815	25.5089	24.982	25.2579	25.1364	25.1837	25.1324	25.3321	25.3119	25.3388	26.064	25.9392	24.8696	24.805	25.2589	25.4064	25.1939
P71905	P71905	tr|P71905|P71905_MYCTU Possible ribonuclease E Rne OS=Mycobacterium tuberculosis (strain ATCC 25618 / H37Rv) OX=83332 GN=rne PE=1 SV=2	Color2 [DarkGray]	1	4		25.3665	25.4053	25.5341	25.3924	25.5949	24.9838	24.8818	24.7715	24.7717	24.8831	24.8541	24.9828	25.0406	25.0859	25.1186	24.3092	24.0909	24.3253	23.2718	23.3949
P71913	P71913	tr|P71913|P71913_MYCTU Ribokinase OS=Mycobacterium tuberculosis (strain ATCC 25618 / H37Rv) OX=83332 GN=rbsK PE=1 SV=1	Color2 [DarkGray]	1	4		NaN	NaN	NaN	NaN	NaN	NaN	NaN	NaN	NaN	NaN	NaN	NaN	NaN	NaN	NaN	NaN	NaN	NaN	NaN	NaN
P71922	P71922	tr|P71922|P71922_MYCTU AAA domain-containing protein OS=Mycobacterium tuberculosis (strain ATCC 25618 / H37Rv) OX=83332 GN=Rv2426c PE=1 SV=2	Color2 [DarkGray]	1	4		21.1603	21.1033	21.0906	20.8627	20.9572	22.161	21.5529	21.7073	21.4529	21.8455	20.4824	21.2087	20.5559	NaN	20.1191	21.1973	20.3018	NaN	20.467	20.9895
P71923	P71923	tr|P71923|P71923_MYCTU Uncharacterized protein OS=Mycobacterium tuberculosis (strain ATCC 25618 / H37Rv) OX=83332 GN=Rv2425c PE=1 SV=2	Color2 [DarkGray]	1	4		NaN	NaN	NaN	NaN	NaN	NaN	20.2018	19.9833	NaN	NaN	NaN	NaN	NaN	NaN	NaN	NaN	NaN	NaN	NaN	NaN
P71925	P71925	tr|P71925|P71925_MYCTU Methyltransf_25 domain-containing protein OS=Mycobacterium tuberculosis (strain ATCC 25618 / H37Rv) OX=83332 GN=Rv2423 PE=1 SV=2	Color2 [DarkGray]	1	4		NaN	NaN	NaN	NaN	NaN	NaN	NaN	NaN	NaN	NaN	NaN	NaN	NaN	NaN	NaN	NaN	NaN	NaN	NaN	NaN
P71947	P71947	tr|P71947|P71947_MYCTU Possible PhiRv2 prophage protein OS=Mycobacterium tuberculosis (strain ATCC 25618 / H37Rv) OX=83332 GN=Rv2650c PE=1 SV=1	Color2 [DarkGray]	1	4		22.017	22.2905	22.4214	22.3496	22.5775	22.0218	22.4035	21.818	21.9758	22.3497	21.1725	20.5858	20.58	20.283	NaN	21.2084	NaN	NaN	22.1921	21.5808
P71965	P71965	tr|P71965|P71965_MYCTU Possible exported alanine and valine rich protein OS=Mycobacterium tuberculosis (strain ATCC 25618 / H37Rv) OX=83332 GN=Rv2668 PE=1 SV=1	Color2 [DarkGray]	1	4		23.3537	24.5159	23.2871	23.6689	23.2446	22.3706	22.2391	22.5319	22.145	22.0557	24.1859	24.5307	24.4184	24.2036	24.4191	21.671	NaN	21.4213	22.2011	22.322
P71968	P71968	tr|P71968|P71968_MYCTU Possible bifunctional enzyme riboflavin biosynthesis protein RibD: diaminohydroxyphosphoribosylaminopyrimidine deaminase (Riboflavin-specific deaminase) + 5-amino-6-(5-phosphoribosylamino)uracil... OS=Mycobacterium tuberculosis (stra	Color2 [DarkGray]	1	4		22.5625	22.2763	22.2764	22.5322	22.2796	22.7055	22.482	22.5419	22.6909	22.8931	22.9032	22.534	22.8686	22.7298	22.8169	23.0723	22.4202	22.7163	22.865	23.097
P71969	P71969	tr|P71969|P71969_MYCTU Possible secreted protease OS=Mycobacterium tuberculosis (strain ATCC 25618 / H37Rv) OX=83332 GN=Rv2672 PE=1 SV=1	Color2 [DarkGray]	1	4		24.1528	24.4606	24.2381	24.2539	24.4586	23.3251	23.9907	23.5984	23.8074	23.7124	23.5667	23.5768	23.6109	24.3494	24.291	23.2551	22.6628	22.9295	23.4461	23.504
P71977	P71977	tr|P71977|P71977_MYCTU Probable transcriptional regulatory protein OS=Mycobacterium tuberculosis (strain ATCC 25618 / H37Rv) OX=83332 GN=Rv1719 PE=1 SV=2	Color2 [DarkGray]	1	4		22.6982	22.8116	22.2223	22.8278	22.6107	22.9133	22.6282	22.6304	22.6905	22.9134	22.4466	22.2167	22.5553	NaN	NaN	22.5719	NaN	NaN	21.8547	23.0295
P71980	P71980	tr|P71980|P71980_MYCTU Possible carboxylase OS=Mycobacterium tuberculosis (strain ATCC 25618 / H37Rv) OX=83332 GN=Rv1722 PE=1 SV=2	Color2 [DarkGray]	1	4		22.9139	22.7725	23.0841	23.0437	23.4457	23.4686	23.5431	23.6494	23.619	23.6437	23.6681	23.8622	23.7712	22.7312	23.139	23.9103	24.1016	23.8933	23.9239	23.7321
P71982	P71982	tr|P71982|P71982_MYCTU Uncharacterized protein OS=Mycobacterium tuberculosis (strain ATCC 25618 / H37Rv) OX=83332 GN=Rv1724c PE=1 SV=1	Color2 [DarkGray]	1	4		NaN	NaN	NaN	NaN	NaN	NaN	NaN	NaN	NaN	NaN	NaN	NaN	NaN	NaN	NaN	NaN	NaN	NaN	NaN	NaN
P71983	P71983	tr|P71983|P71983_MYCTU HTH hxlR-type domain-containing protein OS=Mycobacterium tuberculosis (strain ATCC 25618 / H37Rv) OX=83332 GN=Rv1725c PE=4 SV=2	Color2 [DarkGray]	1	4		NaN	NaN	21.268	NaN	NaN	NaN	21.3299	NaN	21.961	21.1766	NaN	NaN	NaN	NaN	NaN	NaN	NaN	NaN	NaN	NaN
P71985	P71985	tr|P71985|P71985_MYCTU MDMPI_N domain-containing protein OS=Mycobacterium tuberculosis (strain ATCC 25618 / H37Rv) OX=83332 GN=Rv1727 PE=4 SV=1	Color2 [DarkGray]	1	4		NaN	NaN	NaN	NaN	NaN	NaN	NaN	NaN	NaN	NaN	NaN	NaN	NaN	NaN	NaN	NaN	NaN	NaN	NaN	NaN
P71986	P71986	tr|P71986|P71986_MYCTU Uncharacterized protein OS=Mycobacterium tuberculosis (strain ATCC 25618 / H37Rv) OX=83332 GN=Rv1728c PE=1 SV=3	Color2 [DarkGray]	1	4		NaN	21.379	NaN	21.1713	21.5886	NaN	20.8806	21.2059	NaN	NaN	NaN	NaN	NaN	NaN	NaN	NaN	NaN	NaN	NaN	NaN
P71988	P71988	tr|P71988|P71988_MYCTU Possible penicillin-binding protein OS=Mycobacterium tuberculosis (strain ATCC 25618 / H37Rv) OX=83332 GN=Rv1730c PE=1 SV=1	Color2 [DarkGray]	1	4		23.3894	22.4774	23.5897	22.9358	23.6686	23.1233	22.9301	23.0371	22.6906	22.5384	NaN	NaN	NaN	NaN	NaN	NaN	25.9976	25.2792	22.8555	22.7279
P71990	P71990	tr|P71990|P71990_MYCTU Conserved protein OS=Mycobacterium tuberculosis (strain ATCC 25618 / H37Rv) OX=83332 GN=Rv1732c PE=1 SV=1	Color2 [DarkGray]	1	4		24.3256	24.3679	24.1603	24.2302	24.434	24.9826	24.3696	24.2961	24.4517	24.2169	23.4104	23.5805	23.7043	23.7022	23.6919	24.3259	25.1464	24.7609	23.0956	23.5898
P72005	P72005	tr|P72005|P72005_MYCTU Uncharacterized protein OS=Mycobacterium tuberculosis (strain ATCC 25618 / H37Rv) OX=83332 GN=Rv1748 PE=1 SV=1	Color2 [DarkGray]	1	4		23.6728	23.4196	23.3594	23.2559	23.5272	23.1114	22.3674	22.2828	22.603	22.5265	22.4882	22.0798	22.7583	22.9211	22.7542	23.1513	22.8517	22.4523	22.9743	22.5814
P72007	P72007	tr|P72007|P72007_MYCTU Possible fatty-acid-CoA ligase FadD1 (Fatty-acid-CoA synthetase) (Fatty-acid-CoA synthase) OS=Mycobacterium tuberculosis (strain ATCC 25618 / H37Rv) OX=83332 GN=fadD1 PE=1 SV=1	Color2 [DarkGray]	1	4		23.0551	22.8299	23.2169	23.0269	23.4672	23.1195	24.0623	24.2547	24.0349	23.5413	24.4933	21.8991	21.2134	NaN	23.9801	23.8195	NaN	NaN	22.2895	22.3319
P72035	P72035	tr|P72035|P72035_MYCTU SnoaL-like domain-containing protein OS=Mycobacterium tuberculosis (strain ATCC 25618 / H37Rv) OX=83332 GN=Rv3768 PE=1 SV=1	Color2 [DarkGray]	1	4		22.5339	22.6321	22.0923	22.1932	22.7168	22.2223	21.5512	21.4444	22.1386	21.8835	22.81	22.3157	22.7252	23.3611	23.4142	22.4113	23.3565	23.5497	22.9276	22.6811
P72040	P72040	tr|P72040|P72040_MYCTU Conserved protein OS=Mycobacterium tuberculosis (strain ATCC 25618 / H37Rv) OX=83332 GN=Rv3773c PE=1 SV=1	Color2 [DarkGray]	1	4		22.103	20.8519	21.9267	21.5017	22.3271	21.692	21.3432	NaN	21.5124	21.2549	NaN	NaN	NaN	NaN	NaN	21.4253	21.1257	21.4632	20.7489	NaN
P72041	P72041	tr|P72041|P72041_MYCTU Probable lipase LipE OS=Mycobacterium tuberculosis (strain ATCC 25618 / H37Rv) OX=83332 GN=lipE PE=1 SV=1	Color2 [DarkGray]	1	4		20.6565	20.1446	20.8673	20.8461	21.54	22.298	22.5454	22.4553	22.262	22.7892	21.5621	21.911	21.5973	NaN	NaN	23.0397	22.9961	22.9075	22.369	22.6589
P72043	P72043	tr|P72043|P72043_MYCTU Probable oxidoreductase OS=Mycobacterium tuberculosis (strain ATCC 25618 / H37Rv) OX=83332 GN=Rv3777 PE=1 SV=2	Color2 [DarkGray]	1	4		23.6929	23.7886	23.7074	23.5736	23.312	23.6007	23.5099	23.5391	23.4515	23.4747	23.7337	23.7071	23.8534	23.7729	24.0182	23.9018	24.1157	23.9324	23.2174	23.652
P72045	P72045	tr|P72045|P72045_MYCTU Probable conserved transmembrane protein alanine and leucine rich OS=Mycobacterium tuberculosis (strain ATCC 25618 / H37Rv) OX=83332 GN=Rv3779 PE=1 SV=2	Color2 [DarkGray]	1	4		NaN	NaN	NaN	NaN	NaN	NaN	NaN	NaN	NaN	NaN	NaN	NaN	NaN	NaN	NaN	NaN	NaN	NaN	NaN	NaN
P72047	P72047	tr|P72047|P72047_MYCTU Probable O-antigen/lipopolysaccharide transport ATP-binding protein ABC transporter RfbE OS=Mycobacterium tuberculosis (strain ATCC 25618 / H37Rv) OX=83332 GN=rfbE PE=1 SV=2	Color2 [DarkGray]	1	4		25.9059	25.8324	26.1341	26.0314	26.7277	26.2282	26.2721	26.2629	26.2512	26.1385	25.6664	26.0381	25.8035	25.5369	25.3896	26.0351	26.5795	26.4816	25.7231	25.7414
P72049	P72049	tr|P72049|P72049_MYCTU Probable O-antigen/lipopolysaccharide transport integral membrane protein ABC transporter RfbD OS=Mycobacterium tuberculosis (strain ATCC 25618 / H37Rv) OX=83332 GN=rfbD PE=1 SV=1	Color2 [DarkGray]	1	4		NaN	NaN	NaN	NaN	NaN	NaN	NaN	NaN	NaN	NaN	NaN	NaN	NaN	NaN	NaN	NaN	NaN	NaN	NaN	NaN
P72050	P72050	tr|P72050|P72050_MYCTU Possible dTDP-glucose 4,6-dehydratase OS=Mycobacterium tuberculosis (strain ATCC 25618 / H37Rv) OX=83332 GN=Rv3784 PE=1 SV=1	Color2 [DarkGray]	1	4		NaN	NaN	NaN	NaN	NaN	NaN	NaN	NaN	NaN	NaN	NaN	NaN	NaN	NaN	NaN	NaN	NaN	NaN	NaN	NaN
P72062	P72062	tr|P72062|P72062_MYCTU Conserved protein OS=Mycobacterium tuberculosis (strain ATCC 25618 / H37Rv) OX=83332 GN=Rv3796 PE=1 SV=2	Color2 [DarkGray]	1	4		22.8416	23.4339	23.5797	23.5252	23.6446	22.8946	23.4456	23.1971	23.552	23.4717	23.4762	23.3981	23.6099	24.6611	24.4814	23.2862	24.0421	23.9444	24.3625	24.336
P75019	P75019	tr|P75019|P75019_MYCTU Possible enoyl-CoA hydratase EchA21 (Enoyl hydrase) (Unsaturated acyl-CoA hydratase) (Crotonase) OS=Mycobacterium tuberculosis (strain ATCC 25618 / H37Rv) OX=83332 GN=echA21 PE=1 SV=1	Color2 [DarkGray]	1	4		26.7807	27.1248	27.058	26.9158	26.4728	26.4894	26.7976	26.8326	26.7085	26.7774	27.0536	27.1338	27.1082	27.8847	27.8506	26.9418	26.6736	26.4232	27.4393	27.3289
P94978	P94978	tr|P94978|P94978_MYCTU Possible 23S rRNA methyltransferase TsnR OS=Mycobacterium tuberculosis (strain ATCC 25618 / H37Rv) OX=83332 GN=tsnR PE=1 SV=2	Color2 [DarkGray]	1	4		NaN	NaN	NaN	NaN	NaN	NaN	19.0824	19.0812	NaN	NaN	NaN	NaN	NaN	NaN	NaN	NaN	NaN	NaN	NaN	NaN
P94982	P94982	tr|P94982|P94982_MYCTU Adenylate cyclase (ATP pyrophosphate-lyase) (Adenylyl cyclase) OS=Mycobacterium tuberculosis (strain ATCC 25618 / H37Rv) OX=83332 GN=Rv1647 PE=1 SV=1	Color2 [DarkGray]	1	4		21.8826	22.5553	22.4625	22.2982	22.775	21.5789	22.347	21.9268	22.1768	22.1757	20.9195	21.0949	21.221	20.9961	21.1525	20.7011	21.2013	20.5323	19.6012	20.3251
P94996	P94996	tr|P94996|P94996_MYCTU Probable polyketide synthase Pks7 OS=Mycobacterium tuberculosis (strain ATCC 25618 / H37Rv) OX=83332 GN=pks7 PE=1 SV=1	Color2 [DarkGray]	1	4		21.0865	20.6178	21.2326	21.648	20.7784	20.9127	21.8397	21.839	22.0182	21.7999	21.0792	20.3481	20.4297	NaN	20.1201	20.6985	22.829	NaN	20.3886	20.975
P95004	P95004	sp|P95004|VPC20_MYCTU 23S rRNA-specific endonuclease VapC20 OS=Mycobacterium tuberculosis (strain ATCC 25618 / H37Rv) OX=83332 GN=vapC20 PE=1 SV=1	Color2 [DarkGray]	1	4		NaN	NaN	NaN	NaN	NaN	NaN	NaN	NaN	NaN	NaN	NaN	NaN	NaN	NaN	NaN	NaN	NaN	NaN	NaN	NaN
P95017	P95017	tr|P95017|P95017_MYCTU Probable conserved transmembrane protein OS=Mycobacterium tuberculosis (strain ATCC 25618 / H37Rv) OX=83332 GN=Rv2536 PE=1 SV=3	Color2 [DarkGray]	1	4		24.1091	24.4955	23.9542	23.8902	19.9396	24.1068	24.1212	24.1796	23.5175	23.7125	24.9946	24.8816	24.927	25.613	25.3464	24.7103	NaN	NaN	25.1473	25.3537
P95024	P95024	tr|P95024|P95024_MYCTU ERCC4 domain-containing protein OS=Mycobacterium tuberculosis (strain ATCC 25618 / H37Rv) OX=83332 GN=Rv2529 PE=1 SV=2	Color2 [DarkGray]	1	4		21.4537	NaN	NaN	NaN	NaN	21.7969	21.5858	21.711	21.5166	22.0616	21.7911	21.3596	21.1772	NaN	NaN	NaN	20.9924	21.6141	NaN	NaN
P95029	P95029	tr|P95029|P95029_MYCTU Probable fatty acid synthase Fas (Fatty acid synthetase) OS=Mycobacterium tuberculosis (strain ATCC 25618 / H37Rv) OX=83332 GN=fas PE=1 SV=3	Color2 [DarkGray]	1	4		25.381	25.094	25.4548	25.3993	25.4443	25.9429	25.8856	25.9266	25.8498	25.8807	25.3497	25.3699	25.1128	22.9244	23.9537	25.2185	24.3097	23.983	24.5777	24.6782
P95034	P95034	tr|P95034|P95034_MYCTU Putative ferredoxin reductase OS=Mycobacterium tuberculosis (strain ATCC 25618 / H37Rv) OX=83332 GN=Rv0688 PE=1 SV=1	Color2 [DarkGray]	1	4		23.6046	24.2382	24.0961	23.929	22.0254	24.3675	24.4733	24.7469	24.4253	24.6714	23.6964	24.1704	24.2836	22.6001	23.1119	24.6232	21.2908	21.0487	24.6571	24.4817
P95059	P95059	tr|P95059|P95059_MYCTU Possible arylsulfatase AtsA (Aryl-sulfate sulphohydrolase) (Arylsulphatase) OS=Mycobacterium tuberculosis (strain ATCC 25618 / H37Rv) OX=83332 GN=atsA PE=1 SV=1	Color2 [DarkGray]	1	4		23.5107	23.6422	23.9628	23.9083	24.3281	23.1103	23.3262	23.0158	23.3947	23.2135	23.165	23.4746	23.4497	23.3072	23.4076	23.2181	23.7711	24.2395	22.9234	22.4957
P95072	P95072	tr|P95072|P95072_MYCTU Possible protease IV SppA (Endopeptidase IV) (Signal peptide peptidase) OS=Mycobacterium tuberculosis (strain ATCC 25618 / H37Rv) OX=83332 GN=sppA PE=1 SV=1	Color2 [DarkGray]	1	4		24.3316	23.9971	24.4381	24.3788	23.9914	24.2761	24.1646	24.3178	24.2926	24.2708	24.3095	24.3808	24.2808	24.9428	24.9901	24.4054	22.7262	22.9958	24.1294	24.2119
P95075	P95075	tr|P95075|P95075_MYCTU Possible L-fuculose phosphate aldolase FucA (L-fuculose-1-phosphate aldolase) OS=Mycobacterium tuberculosis (strain ATCC 25618 / H37Rv) OX=83332 GN=fucA PE=1 SV=2	Color2 [DarkGray]	1	4		NaN	NaN	NaN	NaN	NaN	NaN	NaN	NaN	NaN	NaN	NaN	NaN	NaN	NaN	NaN	NaN	NaN	NaN	NaN	NaN
P95087	P95087	tr|P95087|P95087_MYCTU Uncharacterized protein OS=Mycobacterium tuberculosis (strain ATCC 25618 / H37Rv) OX=83332 GN=Rv3071 PE=1 SV=3	Color2 [DarkGray]	1	4		NaN	NaN	NaN	NaN	NaN	NaN	NaN	NaN	NaN	NaN	NaN	NaN	NaN	NaN	NaN	NaN	NaN	NaN	NaN	NaN
P95098	P95098	tr|P95098|P95098_MYCTU Probable transcriptional regulatory protein (Probably GntR-family) OS=Mycobacterium tuberculosis (strain ATCC 25618 / H37Rv) OX=83332 GN=Rv3060c PE=1 SV=1	Color2 [DarkGray]	1	4		NaN	NaN	NaN	NaN	NaN	NaN	NaN	20.2773	20.005	20.0451	NaN	NaN	NaN	NaN	NaN	NaN	NaN	NaN	NaN	NaN
P95100	P95100	tr|P95100|P95100_MYCTU Possible transcriptional regulatory protein (Probably TetR-family) OS=Mycobacterium tuberculosis (strain ATCC 25618 / H37Rv) OX=83332 GN=Rv3058c PE=1 SV=4	Color2 [DarkGray]	1	4		21.9655	21.6147	22.122	22.0637	22.5617	22.5169	21.9943	21.9147	22.2093	22.1	22.4318	22.4773	22.0594	NaN	20.6377	22.5804	22.8147	22.3823	21.1626	21.447
P95103	P95103	tr|P95103|P95103_MYCTU Possible transcriptional regulatory protein (Probably TetR-family) OS=Mycobacterium tuberculosis (strain ATCC 25618 / H37Rv) OX=83332 GN=Rv3055 PE=4 SV=4	Color2 [DarkGray]	1	4		NaN	NaN	NaN	NaN	NaN	NaN	NaN	NaN	NaN	NaN	NaN	NaN	NaN	NaN	NaN	NaN	NaN	NaN	NaN	NaN
P95105	P95105	tr|P95105|P95105_MYCTU FMN_red domain-containing protein OS=Mycobacterium tuberculosis (strain ATCC 25618 / H37Rv) OX=83332 GN=Rv3054c PE=1 SV=4	Color2 [DarkGray]	1	4		22.1766	22.7617	22.4426	22.7207	21.9554	23.3819	22.0934	22.8194	22.8887	21.5518	24.2644	24.8718	24.3797	25.3919	25.2583	26.1598	23.3523	23.402	25.5564	25.7591
P95115	P95115	tr|P95115|P95115_MYCTU Possible conserved secreted protein OS=Mycobacterium tuberculosis (strain ATCC 25618 / H37Rv) OX=83332 GN=Rv2980 PE=1 SV=4	Color2 [DarkGray]	1	4		20.3635	20.4805	20.503	20.6054	20.87	20.082	NaN	NaN	NaN	20.0799	20.3751	20.297	20.3556	20.4096	NaN	NaN	21.5777	21.2778	NaN	NaN
P95125	P95125	sp|P95125|LIPN_MYCTU Carboxylic ester hydrolase LipN OS=Mycobacterium tuberculosis (strain ATCC 25618 / H37Rv) OX=83332 GN=lipN PE=1 SV=1	Color2 [DarkGray]	1	4		22.9439	22.3597	23.0704	22.8997	23.4581	23.7307	24.0011	23.8807	24.0544	23.896	22.7894	22.7053	22.6146	20.7475	21.1723	23.7145	23.1733	22.9053	23.0675	23.1199
P95137	P95137	tr|P95137|P95137_MYCTU Conserved protein OS=Mycobacterium tuberculosis (strain ATCC 25618 / H37Rv) OX=83332 GN=Rv2955c PE=1 SV=4	Color2 [DarkGray]	1	4		23.3465	23.4214	23.4952	23.4804	23.6431	24.2119	24.3872	24.438	24.3729	24.2833	23.4725	23.7158	23.6139	23.0659	23.4107	24.4482	24.3847	24.5668	23.8731	23.8779
P95141	P95141	sp|P95141|FAA29_MYCTU 4-hydroxyphenylalkanoate adenylyltransferase OS=Mycobacterium tuberculosis (strain ATCC 25618 / H37Rv) OX=83332 GN=fadD29 PE=1 SV=1	Color2 [DarkGray]	1	4		25.4609	24.4982	25.6511	25.4269	25.3484	26.2964	26.167	26.2926	26.3887	25.9668	25.1292	25.233	24.7426	23.4625	23.751	25.9001	25.7193	25.5111	25.3707	25.4256
P95144	P95144	tr|P95144|P95144_MYCTU Conserved protein OS=Mycobacterium tuberculosis (strain ATCC 25618 / H37Rv) OX=83332 GN=Rv1871c PE=1 SV=1	Color2 [DarkGray]	1	4		NaN	24.4153	24.4191	24.4569	23.9955	25.3197	25.0517	25.3463	25.1836	25.3849	25.2277	24.9453	25.1928	23.5766	24.0265	24.7946	24.6755	24.4527	25.2577	25.4189
P95146	P95146	tr|P95146|P95146_MYCTU Probable reductase OS=Mycobacterium tuberculosis (strain ATCC 25618 / H37Rv) OX=83332 GN=Rv1869c PE=1 SV=1	Color2 [DarkGray]	1	4		25.8198	25.5791	25.7734	25.8038	25.3648	25.5096	25.4339	25.3882	25.4846	25.5104	25.0666	25.1305	25.0136	24.6325	24.8109	25.2767	23.8733	23.6158	25.2319	25.1178
P95147	P95147	tr|P95147|P95147_MYCTU Uncharacterized protein OS=Mycobacterium tuberculosis (strain ATCC 25618 / H37Rv) OX=83332 GN=Rv1868 PE=1 SV=2	Color2 [DarkGray]	1	4		NaN	NaN	NaN	NaN	NaN	NaN	NaN	NaN	NaN	NaN	NaN	NaN	NaN	NaN	NaN	NaN	NaN	NaN	NaN	NaN
P95148	P95148	tr|P95148|P95148_MYCTU Conserved protein OS=Mycobacterium tuberculosis (strain ATCC 25618 / H37Rv) OX=83332 GN=Rv1867 PE=1 SV=1	Color2 [DarkGray]	1	4		22.4676	22.4462	22.6118	22.539	22.6067	22.1555	22.3454	22.3344	22.0635	22.3069	22.5289	22.4747	22.1059	21.9233	22.1142	22.3384	NaN	21.5626	22.1124	22.2688
P95149	P95149	sp|P95149|Y1866_MYCTU Probable CoA-transferase Rv1866 OS=Mycobacterium tuberculosis (strain ATCC 25618 / H37Rv) OX=83332 GN=Rv1866 PE=1 SV=2	Color2 [DarkGray]	1	4		21.791	21.1675	20.9662	21.8568	21.9354	22.9846	22.7387	23.0667	23.036	23.082	22.6539	22.489	22.7908	NaN	22.7843	22.7884	NaN	22.539	23.3834	21.9156
P95150	P95150	tr|P95150|P95150_MYCTU Probable short-chain type dehydrogenase OS=Mycobacterium tuberculosis (strain ATCC 25618 / H37Rv) OX=83332 GN=Rv1865c PE=1 SV=2	Color2 [DarkGray]	1	4		21.4512	20.9986	21.1097	20.7015	20.8838	22.5979	22.274	22.0899	22.2097	21.9555	20.8053	21.2947	20.603	NaN	NaN	21.5746	21.4363	21.0067	20.8351	20.7487
P95151	P95151	tr|P95151|P95151_MYCTU Conserved protein OS=Mycobacterium tuberculosis (strain ATCC 25618 / H37Rv) OX=83332 GN=Rv1864c PE=1 SV=2	Color2 [DarkGray]	1	4		21.9874	NaN	22.2516	22.2104	20.9532	22.8901	23.1116	22.9236	22.8789	22.8121	NaN	NaN	NaN	NaN	NaN	21.6248	21.0548	NaN	NaN	21.1066
P95159	P95159	tr|P95159|P95159_MYCTU Possible oxidoreductase OS=Mycobacterium tuberculosis (strain ATCC 25618 / H37Rv) OX=83332 GN=Rv1855c PE=1 SV=2	Color2 [DarkGray]	1	4		25.9852	25.897	25.8356	26.0909	26.0643	25.7178	25.3845	25.5205	25.6388	25.768	25.1933	25.1118	25.3282	25.552	25.5328	25.5256	25.4797	25.5021	25.2391	25.5058
P95160	P95160	tr|P95160|P95160_MYCTU Probable NADH dehydrogenase Ndh OS=Mycobacterium tuberculosis (strain ATCC 25618 / H37Rv) OX=83332 GN=ndh PE=1 SV=1	Color2 [DarkGray]	1	4		22.9138	22.8807	23.1222	22.9142	23.3798	22.3771	22.5793	22.436	22.5447	22.3834	22.375	22.4482	22.3459	22.6282	22.6733	22.1214	NaN	22.4321	22.5507	22.5342
P95161	P95161	tr|P95161|P95161_MYCTU Probable urease accessory protein UreD OS=Mycobacterium tuberculosis (strain ATCC 25618 / H37Rv) OX=83332 GN=ureD PE=1 SV=4	Color2 [DarkGray]	1	4		NaN	NaN	NaN	NaN	NaN	18.9901	NaN	NaN	NaN	NaN	NaN	NaN	NaN	NaN	NaN	19.2441	NaN	NaN	NaN	NaN
P95164	P95164	tr|P95164|P95164_MYCTU Possible sensor-transducer protein BlaR OS=Mycobacterium tuberculosis (strain ATCC 25618 / H37Rv) OX=83332 GN=blaR PE=3 SV=2	Color2 [DarkGray]	1	4		NaN	NaN	NaN	NaN	NaN	NaN	NaN	NaN	NaN	NaN	NaN	NaN	NaN	NaN	NaN	NaN	NaN	NaN	NaN	NaN
P95184	P95184	tr|P95184|P95184_MYCTU Uncharacterized protein OS=Mycobacterium tuberculosis (strain ATCC 25618 / H37Rv) OX=83332 GN=Rv3142c PE=1 SV=3	Color2 [DarkGray]	1	4		NaN	NaN	21.9224	21.5262	NaN	NaN	NaN	NaN	NaN	21.4481	NaN	NaN	NaN	NaN	NaN	NaN	NaN	NaN	NaN	NaN
P95185	P95185	tr|P95185|P95185_MYCTU Probable NADPH quinone oxidoreductase FadB4 (NADPH:quinone reductase) (Zeta-crystallin) OS=Mycobacterium tuberculosis (strain ATCC 25618 / H37Rv) OX=83332 GN=fadB4 PE=1 SV=1	Color2 [DarkGray]	1	4		24.8156	25.0876	24.9717	24.7479	24.7435	24.8786	24.9734	24.7466	25.114	24.8279	24.1526	24.2066	23.9309	23.7873	23.9402	24.5928	22.7748	22.3378	24.0827	24.2727
P95186	P95186	tr|P95186|P95186_MYCTU Probable acyl-CoA dehydrogenase FadE23 OS=Mycobacterium tuberculosis (strain ATCC 25618 / H37Rv) OX=83332 GN=fadE23 PE=1 SV=1	Color2 [DarkGray]	1	4		25.1966	25.4533	25.4492	25.3364	24.9041	24.5511	24.8768	25.0607	24.728	24.7394	24.7957	25.3911	25.151	24.8596	24.8085	24.6466	22.9877	22.6619	24.6956	24.4416
P95187	P95187	tr|P95187|P95187_MYCTU Probable acyl-CoA dehydrogenase FadE24 OS=Mycobacterium tuberculosis (strain ATCC 25618 / H37Rv) OX=83332 GN=fadE24 PE=1 SV=1	Color2 [DarkGray]	1	4		25.4013	25.336	25.426	25.4827	25.298	24.8188	24.8974	25.0352	24.9776	25.0689	24.9577	25.1021	24.9266	24.6082	25.0088	24.7297	23.4363	22.8563	24.2012	24.3374
P95188	P95188	tr|P95188|P95188_MYCTU Probable pyruvate formate lyase activating protein PflA (Formate acetyltransferase activating enzyme) ([pyruvate formate-lyase] activating enzyme) OS=Mycobacterium tuberculosis (strain ATCC 25618 / H37Rv) OX=83332 GN=pflA PE=4 SV=2	Color2 [DarkGray]	1	4		NaN	NaN	NaN	NaN	NaN	NaN	NaN	NaN	NaN	NaN	NaN	NaN	NaN	NaN	NaN	NaN	NaN	NaN	NaN	NaN
P95189	P95189	sp|P95189|HISN_MYCTU Histidinol-phosphatase OS=Mycobacterium tuberculosis (strain ATCC 25618 / H37Rv) OX=83332 GN=hisN PE=1 SV=2	Color2 [DarkGray]	1	4		24.4616	24.3787	24.4222	24.5527	24.8548	24.7704	24.8726	24.6558	25.0788	24.9069	23.1407	23.0725	22.9639	23.317	23.5008	24.1697	24.6341	24.379	23.7492	23.3597
P95197	P95197	tr|P95197|P95197_MYCTU Probable phosphoribosylglycinamide formyltransferase 2 PurT (GART 2) (Gar transformylase 2) (5-phosphoribosylglycinamide transformylase 2) (Formate-dependent gar transformylase) OS=Mycobacterium tuberculosis (strain ATCC 25618 / H37	Color2 [DarkGray]	1	4		24.5913	24.4729	24.5807	24.3811	24.1816	24.4367	24.4228	24.4657	24.3022	24.35	23.9057	24.247	24.1831	24.3142	24.4484	24.5203	24.7327	24.0599	24.4886	24.4269
P95198	P95198	tr|P95198|P95198_MYCTU Conserved protein OS=Mycobacterium tuberculosis (strain ATCC 25618 / H37Rv) OX=83332 GN=Rv0390 PE=1 SV=2	Color2 [DarkGray]	1	4		24.2548	23.7909	23.673	24.0812	24.1965	23.1538	23.7418	24.0358	23.9479	23.8217	23.7987	23.8605	23.6585	24.3406	24.0745	23.5827	23.8518	23.7669	23.536	23.9275
P95200	P95200	tr|P95200|P95200_MYCTU Probable membrane NADH dehydrogenase NdhA OS=Mycobacterium tuberculosis (strain ATCC 25618 / H37Rv) OX=83332 GN=ndhA PE=1 SV=1	Color2 [DarkGray]	1	4		21.607	21.3016	21.2784	21.1803	21.7953	21.9668	21.9025	21.7721	21.5982	21.5632	22.3282	22.27	21.8168	20.2218	21.53	22.5456	22.6139	21.8472	21.8727	22.1088
P95202	P95202	tr|P95202|P95202_MYCTU Possible secreted protein OS=Mycobacterium tuberculosis (strain ATCC 25618 / H37Rv) OX=83332 GN=Rv0394c PE=1 SV=1	Color2 [DarkGray]	1	4		23.5796	23.4918	23.4749	23.3101	NaN	23.3557	23.0358	23.3958	23.1375	23.0947	22.2565	21.9736	22.0476	21.8631	21.8574	22.2862	NaN	NaN	21.3606	21.6921
P95206	P95206	tr|P95206|P95206_MYCTU Possible secreted protein OS=Mycobacterium tuberculosis (strain ATCC 25618 / H37Rv) OX=83332 GN=Rv0398c PE=1 SV=1	Color2 [DarkGray]	1	4		23.9083	25.398	24.4869	24.3988	24.7831	23.7704	23.8466	23.5929	23.4324	23.7505	25.0288	24.8544	25.013	25.9297	25.5798	23.8203	24.779	25.0566	23.4495	23.4548
P95207	P95207	tr|P95207|P95207_MYCTU Possible conserved lipoprotein LpqK OS=Mycobacterium tuberculosis (strain ATCC 25618 / H37Rv) OX=83332 GN=lpqK PE=1 SV=1	Color2 [DarkGray]	1	4		20.9873	20.9273	21.1039	21.3411	21.573	19.8801	20.7488	20.5513	NaN	20.6222	21.3179	21.6059	21.5218	22.6078	22.8543	20.7361	22.3952	22.4362	22.1986	22.2762
P95208	P95208	tr|P95208|P95208_MYCTU Acyl-CoA dehydrogenase FadE7 OS=Mycobacterium tuberculosis (strain ATCC 25618 / H37Rv) OX=83332 GN=fadE7 PE=1 SV=3	Color2 [DarkGray]	1	4		24.5371	24.4788	24.5979	24.7298	24.8825	24.5928	24.6441	24.6059	24.7751	24.7382	25.1669	25.1153	25.2665	25.9346	25.8122	24.9597	25.0323	24.7278	25.3731	25.3448
P95215	P95215	tr|P95215|P95215_MYCTU TetR_C_16 domain-containing protein OS=Mycobacterium tuberculosis (strain ATCC 25618 / H37Rv) OX=83332 GN=Rv0258c PE=4 SV=1	Color2 [DarkGray]	1	4		21.6193	21.6383	21.6564	21.0394	NaN	NaN	21.9229	21.6519	21.6631	21.8888	NaN	NaN	NaN	20.8146	NaN	NaN	NaN	NaN	NaN	21.0732
P95220	P95220	tr|P95220|P95220_MYCTU AHS2 domain-containing protein OS=Mycobacterium tuberculosis (strain ATCC 25618 / H37Rv) OX=83332 GN=Rv0263c PE=1 SV=1	Color2 [DarkGray]	1	4		NaN	NaN	NaN	NaN	NaN	NaN	22.6968	22.4652	NaN	NaN	NaN	NaN	NaN	NaN	NaN	NaN	NaN	NaN	NaN	NaN
P95221	P95221	tr|P95221|P95221_MYCTU AHS1 domain-containing protein OS=Mycobacterium tuberculosis (strain ATCC 25618 / H37Rv) OX=83332 GN=Rv0264c PE=1 SV=3	Color2 [DarkGray]	1	4		NaN	NaN	NaN	NaN	NaN	NaN	NaN	NaN	NaN	NaN	NaN	NaN	NaN	NaN	NaN	NaN	NaN	NaN	NaN	NaN
P95223	P95223	tr|P95223|P95223_MYCTU Probable 5-oxoprolinase OplA (5-oxo-L-prolinase) (Pyroglutamase) (5-OPASE) OS=Mycobacterium tuberculosis (strain ATCC 25618 / H37Rv) OX=83332 GN=oplA PE=1 SV=2	Color2 [DarkGray]	1	4		22.8701	22.5663	22.795	22.7333	22.7914	23.0984	22.8069	22.9364	23.0132	22.9872	22.7152	22.7614	23.0738	22.3457	22.5223	23.2898	22.2557	22.7738	22.7567	22.9125
P95226	P95226	tr|P95226|P95226_MYCTU Uncharacterized protein OS=Mycobacterium tuberculosis (strain ATCC 25618 / H37Rv) OX=83332 GN=Rv0269c PE=1 SV=1	Color2 [DarkGray]	1	4		21.836	21.6954	21.8824	21.935	22.6048	22.1593	22.0809	21.8394	22.0651	22.2696	21.9975	21.7217	22.0658	21.7241	21.4409	22.3025	22.8909	22.7793	21.8981	21.8759
P95227	P95227	tr|P95227|P95227_MYCTU Probable fatty-acid-CoA ligase FadD2 (Fatty-acid-CoA synthetase) (Fatty-acid-CoA synthase) OS=Mycobacterium tuberculosis (strain ATCC 25618 / H37Rv) OX=83332 GN=fadD2 PE=1 SV=1	Color2 [DarkGray]	1	4		26.9246	27.1496	27.2186	27.1749	27.2252	26.6769	26.73	26.6798	26.8069	26.7623	26.7843	26.916	27.0174	27.1659	27.0886	26.9864	26.6701	26.4409	27.3824	27.2965
P95228	P95228	tr|P95228|P95228_MYCTU Probable acyl-CoA dehydrogenase FadE6 OS=Mycobacterium tuberculosis (strain ATCC 25618 / H37Rv) OX=83332 GN=fadE6 PE=1 SV=1	Color2 [DarkGray]	1	4		24.0003	24.1579	24.0261	23.9802	24.1403	23.9773	23.932	23.9993	23.8943	23.9706	24.6358	24.9036	24.8758	24.1869	24.3147	24.4981	24.385	24.2085	24.158	24.3458
P95229	P95229	tr|P95229|P95229_MYCTU Uncharacterized protein OS=Mycobacterium tuberculosis (strain ATCC 25618 / H37Rv) OX=83332 GN=Rv0272c PE=1 SV=1	Color2 [DarkGray]	1	4		24.0045	23.8654	24.176	24.0482	24.3815	23.3675	23.8764	23.6775	23.825	23.7574	23.5722	23.9327	23.7641	22.837	23.032	22.9104	23.5999	23.6328	23.0731	23.0196
P95231	P95231	sp|P95231|CYSE_MYCTU Serine acetyltransferase OS=Mycobacterium tuberculosis (strain ATCC 25618 / H37Rv) OX=83332 GN=cysE PE=1 SV=1	Color2 [DarkGray]	1	4		20.6485	21.1466	20.9496	21.0179	NaN	NaN	NaN	NaN	NaN	NaN	NaN	21.3519	20.9755	NaN	21.0037	NaN	NaN	NaN	NaN	NaN
P95232	P95232	tr|P95232|P95232_MYCTU Uncharacterized protein OS=Mycobacterium tuberculosis (strain ATCC 25618 / H37Rv) OX=83332 GN=Rv2336 PE=1 SV=1	Color2 [DarkGray]	1	4		NaN	NaN	NaN	NaN	NaN	NaN	NaN	NaN	NaN	NaN	NaN	NaN	NaN	NaN	NaN	NaN	NaN	NaN	NaN	NaN
P95233	P95233	tr|P95233|P95233_MYCTU Uncharacterized protein OS=Mycobacterium tuberculosis (strain ATCC 25618 / H37Rv) OX=83332 GN=Rv2337c PE=1 SV=1	Color2 [DarkGray]	1	4		NaN	NaN	NaN	19.2768	NaN	NaN	19.9225	19.3818	19.0995	19.534	NaN	21.7487	21.4413	NaN	NaN	NaN	21.2803	NaN	NaN	19.7544
P95234	P95234	tr|P95234|P95234_MYCTU Possible molybdopterin biosynthesis protein MoeW OS=Mycobacterium tuberculosis (strain ATCC 25618 / H37Rv) OX=83332 GN=moeW PE=1 SV=1	Color2 [DarkGray]	1	4		NaN	19.8702	20.6023	20.73	20.6141	21.2612	22.5572	21.7706	21.8269	22.1605	21.6105	22.6671	22.2496	19.6219	20.0015	22.3575	23.9372	23.8421	22.1484	22.9893
P95238	P95238	tr|P95238|P95238_MYCTU Uncharacterized protein OS=Mycobacterium tuberculosis (strain ATCC 25618 / H37Rv) OX=83332 GN=Rv2342 PE=1 SV=3	Color2 [DarkGray]	1	4		NaN	NaN	NaN	NaN	NaN	NaN	NaN	NaN	NaN	NaN	NaN	NaN	NaN	NaN	NaN	NaN	NaN	NaN	NaN	NaN
P95251	P95251	sp|P95251|MCE3R_MYCTU Transcriptional repressor Mce3R OS=Mycobacterium tuberculosis (strain ATCC 25618 / H37Rv) OX=83332 GN=mce3R PE=1 SV=2	Color2 [DarkGray]	1	4		NaN	NaN	NaN	NaN	NaN	NaN	19.1851	NaN	18.9353	NaN	NaN	NaN	NaN	NaN	NaN	NaN	NaN	NaN	NaN	NaN
P95257	P95257	sp|P95257|SECBL_MYCTU SecB-like chaperone Rv1957 OS=Mycobacterium tuberculosis (strain ATCC 25618 / H37Rv) OX=83332 GN=secBL PE=1 SV=1	Color2 [DarkGray]	1	4		22.0711	21.8785	21.4323	21.3323	21.4543	22.3477	20.8976	21.7043	20.8098	21.2022	21.8455	21.8055	21.6512	21.6949	21.1871	22.122	21.3296	21.3177	20.3622	20.1959
P95270	P95270	tr|P95270|P95270_MYCTU Conserved protein OS=Mycobacterium tuberculosis (strain ATCC 25618 / H37Rv) OX=83332 GN=Rv1944c PE=1 SV=1	Color2 [DarkGray]	1	4		NaN	NaN	NaN	NaN	NaN	NaN	NaN	NaN	NaN	NaN	NaN	NaN	NaN	NaN	NaN	NaN	NaN	NaN	NaN	NaN
P95272	P95272	sp|P95272|MAZF5_MYCTU Probable endoribonuclease MazF5 OS=Mycobacterium tuberculosis (strain ATCC 25618 / H37Rv) OX=83332 GN=mazF5 PE=1 SV=4	Color2 [DarkGray]	1	4		21.8317	22.9819	23.2616	23.1489	23.2544	22.7021	23.1336	22.8996	22.6388	23.2505	22.7133	22.9763	23.0872	23.5302	23.5052	22.4484	23.8681	24.0275	23.3235	23.2345
P95278	P95278	tr|P95278|P95278_MYCTU Possible monooxygenase OS=Mycobacterium tuberculosis (strain ATCC 25618 / H37Rv) OX=83332 GN=Rv1936 PE=1 SV=1	Color2 [DarkGray]	1	4		20.7999	20.6155	21.0102	21.1907	21.1607	21.2427	NaN	21.3558	21.2381	NaN	20.921	21.2456	20.6741	20.2788	NaN	21.2531	NaN	NaN	NaN	NaN
P95286	P95286	tr|P95286|P95286_MYCTU Probable short-chain type dehydrogenase/reductase OS=Mycobacterium tuberculosis (strain ATCC 25618 / H37Rv) OX=83332 GN=Rv1928c PE=1 SV=1	Color2 [DarkGray]	1	4		23.4325	23.577	23.8064	23.4248	23.3477	23.0181	22.8539	22.7041	22.8029	23.0061	23.0486	22.9773	23.3213	23.036	23.2651	22.7526	22.1477	NaN	22.6695	22.5727
P95287	P95287	tr|P95287|P95287_MYCTU Uncharacterized protein OS=Mycobacterium tuberculosis (strain ATCC 25618 / H37Rv) OX=83332 GN=Rv1927 PE=1 SV=4	Color2 [DarkGray]	1	4		19.9299	NaN	NaN	20.4933	NaN	NaN	NaN	20.1513	NaN	NaN	19.7398	NaN	NaN	NaN	NaN	NaN	NaN	NaN	NaN	NaN
P95290	P95290	tr|P95290|P95290_MYCTU Probable lipase LipD OS=Mycobacterium tuberculosis (strain ATCC 25618 / H37Rv) OX=83332 GN=lipD PE=1 SV=1	Color2 [DarkGray]	1	4		22.6058	22.9335	22.7846	22.7232	22.6258	23.0805	23.043	23.1851	22.9963	23.088	23.1414	23.078	22.9765	22.6632	22.4054	23.2246	22.5294	22.956	23.3367	23.272
P95291	P95291	tr|P95291|P95291_MYCTU Probable conserved lipoprotein OS=Mycobacterium tuberculosis (strain ATCC 25618 / H37Rv) OX=83332 GN=Rv1922 PE=1 SV=1	Color2 [DarkGray]	1	4		22.8398	22.8579	23.0766	23.0391	22.8152	21.5948	22.092	21.6762	21.6102	22.5835	21.7323	21.7547	22.0435	22.4036	22.4942	21.7891	21.3325	21.2733	21.3666	21.6828
P96202	P96202	sp|P96202|PPSC_MYCTU Phenolphthiocerol/phthiocerol polyketide synthase subunit C OS=Mycobacterium tuberculosis (strain ATCC 25618 / H37Rv) OX=83332 GN=ppsC PE=1 SV=2	Color2 [DarkGray]	1	4		24.457	24.2642	24.6072	24.5587	24.4671	24.8185	24.8989	24.8484	24.7583	24.8353	22.3336	22.3464	21.8969	19.9852	22.1035	23.423	23.2304	22.8067	22.6701	22.7949
P96210	P96210	sp|P96210|ESPG1_MYCTU ESX-1 secretion-associated protein EspG1 OS=Mycobacterium tuberculosis (strain ATCC 25618 / H37Rv) OX=83332 GN=espG1 PE=1 SV=2	Color2 [DarkGray]	1	4		22.3222	21.995	22.207	22.0316	21.6687	22.9203	22.5432	22.627	22.6194	22.476	21.7248	22.0303	21.4796	NaN	20.736	22.8431	22.0066	NaN	21.7097	22.2063
P96214	P96214	tr|P96214|P96214_MYCTU Uncharacterized protein OS=Mycobacterium tuberculosis (strain ATCC 25618 / H37Rv) OX=83332 GN=Rv3863 PE=1 SV=1	Color2 [DarkGray]	1	4		22.6594	23.1474	23.3745	23.0851	21.7727	22.46	22.6658	22.9674	22.6267	22.7524	22.1588	22.4791	22.2616	22.3558	22.3956	22.1893	NaN	NaN	22.0789	21.8631
P96217	P96217	tr|P96217|P96217_MYCTU Conserved protein OS=Mycobacterium tuberculosis (strain ATCC 25618 / H37Rv) OX=83332 GN=Rv3860 PE=1 SV=1	Color2 [DarkGray]	1	4		NaN	NaN	NaN	NaN	NaN	NaN	NaN	NaN	NaN	NaN	NaN	NaN	NaN	NaN	NaN	NaN	NaN	NaN	NaN	NaN
P96218	P96218	sp|P96218|GLTB_MYCTU Glutamate synthase [NADPH] large chain OS=Mycobacterium tuberculosis (strain ATCC 25618 / H37Rv) OX=83332 GN=gltB PE=1 SV=3	Color2 [DarkGray]	1	4		24.1822	23.9855	24.2121	24.108	24.2941	24.6203	24.8397	24.8455	24.7193	24.7005	25.193	25.1215	25.1684	23.9715	24.1817	25.0093	24.6813	24.7443	24.993	24.9132
P96221	P96221	tr|P96221|P96221_MYCTU POLIIIAc domain-containing protein OS=Mycobacterium tuberculosis (strain ATCC 25618 / H37Rv) OX=83332 GN=Rv3856c PE=1 SV=1	Color2 [DarkGray]	1	4		23.8404	24.2028	23.9147	23.7115	24.1837	23.0022	23.1281	23.1227	23.3042	23.2643	22.3838	23.2188	23.2768	23.9724	23.6736	22.8766	24.0292	24.1321	23.2961	23.3244
P96227	P96227	tr|P96227|P96227_MYCTU Conserved protein OS=Mycobacterium tuberculosis (strain ATCC 25618 / H37Rv) OX=83332 GN=Rv3850 PE=1 SV=1	Color2 [DarkGray]	1	4		22.9766	22.4266	22.5763	22.8428	22.3762	23.6813	23.2956	23.3619	23.2035	23.9582	22.9053	23.0699	23.3101	21.8292	22.4678	23.1914	22.8279	23.5407	22.8085	23.2339
P96235	P96235	tr|P96235|P96235_MYCTU Probable conserved transmembrane protein OS=Mycobacterium tuberculosis (strain ATCC 25618 / H37Rv) OX=83332 GN=Rv3843c PE=1 SV=2	Color2 [DarkGray]	1	4		NaN	NaN	NaN	NaN	NaN	NaN	20.1473	20.4452	NaN	NaN	NaN	NaN	NaN	NaN	NaN	NaN	NaN	NaN	NaN	NaN
P96241	P96241	tr|P96241|P96241_MYCTU Probable phosphoglycerate mutase (Phosphoglyceromutase) (Phosphoglycerate phosphomutase) OS=Mycobacterium tuberculosis (strain ATCC 25618 / H37Rv) OX=83332 GN=Rv3837c PE=1 SV=1	Color2 [DarkGray]	1	4		22.3168	21.9444	22.3122	22.2956	21.6255	22.4346	22.4452	22.5175	23.4315	23.1542	NaN	21.5636	NaN	NaN	NaN	21.834	21.666	NaN	21.8577	22.0589
P96257	P96257	tr|P96257|P96257_MYCTU Probable glutamine-binding lipoprotein GlnH (GLNBP) OS=Mycobacterium tuberculosis (strain ATCC 25618 / H37Rv) OX=83332 GN=glnH PE=1 SV=1	Color2 [DarkGray]	1	4		24.3088	24.2926	24.6272	24.5695	24.961	23.5999	23.6849	23.7351	23.7004	23.837	23.7376	23.7928	23.9166	24.9235	24.8793	23.2647	24.3801	24.5517	23.7483	23.6328
P96258	P96258	tr|P96258|P96258_MYCTU Possible conserved membrane protein OS=Mycobacterium tuberculosis (strain ATCC 25618 / H37Rv) OX=83332 GN=Rv0412c PE=1 SV=2	Color2 [DarkGray]	1	4		NaN	NaN	20.1286	NaN	22.0092	21.0301	21.6537	21.4286	NaN	21.8002	NaN	22.2672	21.8332	NaN	21.9847	21.838	NaN	NaN	21.5191	21.9874
P96261	P96261	tr|P96261|P96261_MYCTU Possible thiamine biosynthesis oxidoreductase ThiO OS=Mycobacterium tuberculosis (strain ATCC 25618 / H37Rv) OX=83332 GN=thiO PE=1 SV=1	Color2 [DarkGray]	1	4		21.005	21.1831	21.3373	21.3011	21.2455	21.6188	21.2182	20.5933	20.8766	21.2001	21.6484	21.7661	21.8917	20.6205	21.4898	21.3096	NaN	NaN	NaN	NaN
P96264	P96264	sp|P96264|LPQL_MYCTU Probable lipoprotein aminopeptidase LpqL OS=Mycobacterium tuberculosis (strain ATCC 25618 / H37Rv) OX=83332 GN=lpqL PE=1 SV=1	Color2 [DarkGray]	1	4		25.8891	26.1126	26.1454	26.0323	26.4617	25.1015	25.1416	25.0893	25.053	25.168	26.2371	26.2058	26.1679	27.2778	27.0433	25.4795	26.6147	26.7079	26.736	26.6678
P96265	P96265	tr|P96265|P96265_MYCTU Possible lipoprotein peptidase LpqM OS=Mycobacterium tuberculosis (strain ATCC 25618 / H37Rv) OX=83332 GN=lpqM PE=1 SV=1	Color2 [DarkGray]	1	4		24.1595	24.3099	24.4133	24.2806	24.7075	23.5984	23.6576	23.6956	23.6974	23.7476	24.2442	24.2037	24.2671	25.2118	25.1328	23.6319	24.8943	24.8234	24.483	24.6007
P96266	P96266	tr|P96266|P96266_MYCTU Possible transmembrane protein OS=Mycobacterium tuberculosis (strain ATCC 25618 / H37Rv) OX=83332 GN=Rv0420c PE=4 SV=1	Color2 [DarkGray]	1	4		NaN	NaN	NaN	NaN	NaN	NaN	NaN	NaN	NaN	NaN	NaN	NaN	NaN	NaN	NaN	NaN	NaN	NaN	NaN	NaN
P96267	P96267	tr|P96267|P96267_MYCTU Uncharacterized protein OS=Mycobacterium tuberculosis (strain ATCC 25618 / H37Rv) OX=83332 GN=Rv0421c PE=1 SV=1	Color2 [DarkGray]	1	4		21.7511	21.1405	21.591	21.6386	21.5737	21.2922	21.4351	20.7971	20.6848	20.8018	21.436	21.6132	21.8992	NaN	20.8116	21.7225	21.2332	23.6073	NaN	20.5499
P96270	P96270	tr|P96270|P96270_MYCTU Uncharacterized protein OS=Mycobacterium tuberculosis (strain ATCC 25618 / H37Rv) OX=83332 GN=Rv0424c PE=1 SV=1	Color2 [DarkGray]	1	4		NaN	NaN	NaN	NaN	NaN	NaN	NaN	NaN	NaN	NaN	NaN	NaN	NaN	NaN	NaN	NaN	NaN	NaN	NaN	NaN
P96271	P96271	tr|P96271|P96271_MYCTU Possible metal cation transporting P-type ATPase CtpH OS=Mycobacterium tuberculosis (strain ATCC 25618 / H37Rv) OX=83332 GN=ctpH PE=1 SV=1	Color2 [DarkGray]	1	4		23.543	23.7841	23.3449	23.7044	24.1347	23.5426	23.6041	23.4095	23.0097	23.1376	NaN	23.8777	23.997	24.1629	24.1195	24.5178	NaN	NaN	NaN	NaN
P96272	P96272	tr|P96272|P96272_MYCTU Possible transmembrane protein OS=Mycobacterium tuberculosis (strain ATCC 25618 / H37Rv) OX=83332 GN=Rv0426c PE=1 SV=1	Color2 [DarkGray]	1	4		23.4114	24.5951	23.9108	24.1423	NaN	23.096	23.6026	23.5688	NaN	23.4855	21.523	21.9348	21.7046	NaN	21.8343	21.5449	NaN	NaN	21.3587	21.279
P96273	P96273	tr|P96273|P96273_MYCTU Exodeoxyribonuclease III OS=Mycobacterium tuberculosis (strain ATCC 25618 / H37Rv) OX=83332 GN=xthA PE=1 SV=1	Color2 [DarkGray]	1	4		22.5726	22.2018	22.2793	22.2228	22.5424	22.8651	22.6502	22.7472	22.7289	22.7759	22.2658	22.0048	22.0511	21.7763	21.7253	22.6124	21.4658	21.7564	22.6397	22.2952
P96274	P96274	tr|P96274|P96274_MYCTU GCN5-related N-acetyltransferase OS=Mycobacterium tuberculosis (strain ATCC 25618 / H37Rv) OX=83332 GN=Rv0428c PE=1 SV=3	Color2 [DarkGray]	1	4		23.2819	23.2481	23.1855	23.1002	23.2551	23.158	23.1719	23.0201	22.8433	23.1412	23.5575	23.1158	23.2458	23.3001	23.0093	23.0563	22.867	23.2244	23.8665	23.6401
P96276	P96276	tr|P96276|P96276_MYCTU Uncharacterized protein OS=Mycobacterium tuberculosis (strain ATCC 25618 / H37Rv) OX=83332 GN=Rv0430 PE=1 SV=3	Color2 [DarkGray]	1	4		20.2031	20.3296	20.0934	20.0634	NaN	NaN	21.2968	21.429	21.8979	21.3091	NaN	NaN	NaN	NaN	NaN	NaN	NaN	NaN	20.4019	20.202
P96277	P96277	tr|P96277|P96277_MYCTU Putative tuberculin related peptide OS=Mycobacterium tuberculosis (strain ATCC 25618 / H37Rv) OX=83332 GN=Rv0431 PE=1 SV=2	Color2 [DarkGray]	1	4		25.7809	26.2897	25.6644	25.8014	26.2604	24.2533	25.8598	25.6693	25.586	25.3391	26.1716	25.9985	25.8234	26.8434	26.4098	26.0276	26.2946	26.4598	26.3209	26.4104
P96280	P96280	tr|P96280|P96280_MYCTU Lon N-terminal domain-containing protein OS=Mycobacterium tuberculosis (strain ATCC 25618 / H37Rv) OX=83332 GN=Rv0434 PE=1 SV=3	Color2 [DarkGray]	1	4		NaN	NaN	NaN	NaN	NaN	NaN	NaN	NaN	NaN	NaN	NaN	NaN	NaN	NaN	NaN	NaN	NaN	NaN	NaN	NaN
P96281	P96281	tr|P96281|P96281_MYCTU Putative conserved ATPase OS=Mycobacterium tuberculosis (strain ATCC 25618 / H37Rv) OX=83332 GN=Rv0435c PE=1 SV=2	Color2 [DarkGray]	1	4		23.7801	23.6952	23.8456	23.7827	23.3944	24.5154	24.6553	24.5313	24.5155	24.493	24.0106	23.9668	24.0609	23.0279	23.4626	24.7579	23.6272	22.4544	23.9862	24.2779
P96284	P96284	sp|P96284|PKS15_MYCTU Putative inactive phenolphthiocerol synthesis polyketide synthase type I Pks15 OS=Mycobacterium tuberculosis (strain ATCC 25618 / H37Rv) OX=83332 GN=pks15 PE=1 SV=2	Color2 [DarkGray]	1	4		21.0659	20.7205	20.8436	21.15	20.3351	24.1316	23.7523	23.8306	23.9871	23.8837	20.2215	20.6537	20.3285	NaN	NaN	23.5247	23.2812	22.989	22.0652	22.4477
P96285	P96285	sp|P96285|PKS1_MYCTU Putative inactive phenolphthiocerol synthesis polyketide synthase type I Pks1 OS=Mycobacterium tuberculosis (strain ATCC 25618 / H37Rv) OX=83332 GN=pks1 PE=1 SV=4	Color2 [DarkGray]	1	4		21.184	NaN	20.3333	21.3275	21.9338	22.8011	22.7673	22.4333	23.2829	22.6432	22.0693	NaN	NaN	NaN	NaN	22.0629	22.3941	22.553	20.9536	21.2025
P96353	P96353	tr|P96353|P96353_MYCTU Uncharacterized protein OS=Mycobacterium tuberculosis (strain ATCC 25618 / H37Rv) OX=83332 GN=Rv1048c PE=1 SV=2	Color2 [DarkGray]	1	4		NaN	NaN	NaN	NaN	NaN	NaN	NaN	NaN	NaN	NaN	NaN	22.5826	NaN	NaN	22.1336	NaN	NaN	NaN	NaN	NaN
P96356	P96356	tr|P96356|P96356_MYCTU Uncharacterized protein OS=Mycobacterium tuberculosis (strain ATCC 25618 / H37Rv) OX=83332 GN=Rv1045 PE=1 SV=2	Color2 [DarkGray]	1	4		19.3768	NaN	NaN	NaN	NaN	NaN	19.9662	20.0703	20.136	19.9706	NaN	NaN	NaN	NaN	NaN	NaN	NaN	NaN	NaN	19.9056
P96358	P96358	tr|P96358|P96358_MYCTU Uncharacterized protein OS=Mycobacterium tuberculosis (strain ATCC 25618 / H37Rv) OX=83332 GN=Rv1043c PE=4 SV=1	Color2 [DarkGray]	1	4		NaN	NaN	NaN	NaN	NaN	NaN	NaN	NaN	NaN	NaN	NaN	NaN	NaN	NaN	NaN	NaN	NaN	NaN	NaN	NaN
P96374	P96374	sp|P96374|PPX2_MYCTU Exopolyphosphatase 2 OS=Mycobacterium tuberculosis (strain ATCC 25618 / H37Rv) OX=83332 GN=ppx2 PE=1 SV=2	Color2 [DarkGray]	1	4		21.0949	20.412	21.1567	21.1691	NaN	20.9068	21.1079	NaN	21.1705	21.3488	NaN	20.4029	20.5935	20.5318	20.9987	20.8787	21.2487	20.9827	NaN	21.3102
P96375	P96375	tr|P96375|P96375_MYCTU Conserved protein OS=Mycobacterium tuberculosis (strain ATCC 25618 / H37Rv) OX=83332 GN=Rv1025 PE=1 SV=4	Color2 [DarkGray]	1	4		NaN	NaN	19.1159	18.9747	NaN	18.8733	19.5333	NaN	19.5726	19.2038	NaN	NaN	18.6472	NaN	NaN	19.1207	NaN	NaN	NaN	18.5715
P96379	P96379	sp|P96379|MAZG_MYCTU Nucleoside triphosphate pyrophosphohydrolase OS=Mycobacterium tuberculosis (strain ATCC 25618 / H37Rv) OX=83332 GN=mazG PE=1 SV=1	Color2 [DarkGray]	1	4		22.7198	22.2836	22.387	22.0734	21.3715	23.6388	23.3994	23.1118	23.2977	23.1032	22.1956	21.6977	21.3655	20.6132	21.2276	23.1206	21.1648	20.5018	22.6916	22.9584
P96381	P96381	tr|P96381|P96381_MYCTU Probable transcriptional regulatory protein (Probably TetR-family) OS=Mycobacterium tuberculosis (strain ATCC 25618 / H37Rv) OX=83332 GN=Rv1019 PE=1 SV=3	Color2 [DarkGray]	1	4		23.8283	24.0935	24.1754	24.159	24.4603	23.1678	23.4628	23.5986	23.3947	23.7677	22.8054	23.1404	23.162	23.2098	23.3159	22.977	22.4649	22.2107	23.2297	23.3631
P96389	P96389	tr|P96389|P96389_MYCTU NYN domain-containing protein OS=Mycobacterium tuberculosis (strain ATCC 25618 / H37Rv) OX=83332 GN=Rv0207c PE=1 SV=3	Color2 [DarkGray]	1	4		21.0301	NaN	NaN	NaN	NaN	21.8704	21.2345	21.758	21.2933	21.3346	NaN	NaN	NaN	NaN	NaN	21.1107	NaN	NaN	NaN	NaN
P96391	P96391	tr|P96391|P96391_MYCTU Uncharacterized protein OS=Mycobacterium tuberculosis (strain ATCC 25618 / H37Rv) OX=83332 GN=Rv0209 PE=4 SV=1	Color2 [DarkGray]	1	4		NaN	23.3956	NaN	NaN	NaN	NaN	22.1324	23.1911	22.5931	22.3655	NaN	23.4201	23.8651	NaN	NaN	NaN	23.6317	21.9187	NaN	NaN
P96394	P96394	tr|P96394|P96394_MYCTU Possible transcriptional regulatory protein NadR (Probably AsnC-family) OS=Mycobacterium tuberculosis (strain ATCC 25618 / H37Rv) OX=83332 GN=nadR PE=4 SV=2	Color2 [DarkGray]	1	4		NaN	NaN	NaN	NaN	NaN	NaN	NaN	NaN	NaN	NaN	NaN	NaN	NaN	NaN	NaN	NaN	NaN	NaN	NaN	NaN
P96396	P96396	tr|P96396|P96396_MYCTU Probable fatty-acid-CoA ligase FadD4 (Fatty-acid-CoA synthetase) (Fatty-acid-CoA synthase) OS=Mycobacterium tuberculosis (strain ATCC 25618 / H37Rv) OX=83332 GN=fadD4 PE=1 SV=1	Color2 [DarkGray]	1	4		NaN	22.6968	NaN	NaN	NaN	NaN	NaN	23.9515	NaN	23.6239	23.1694	NaN	NaN	NaN	NaN	NaN	23.2893	23.2502	NaN	NaN
P96399	P96399	tr|P96399|P96399_MYCTU Possible esterase LipW OS=Mycobacterium tuberculosis (strain ATCC 25618 / H37Rv) OX=83332 GN=lipW PE=1 SV=2	Color2 [DarkGray]	1	4		NaN	NaN	NaN	NaN	NaN	NaN	21.7439	21.6063	21.8261	21.438	NaN	NaN	NaN	NaN	NaN	NaN	NaN	21.9152	NaN	NaN
P96402	P96402	sp|P96402|LIPC_MYCTU Esterase LipC OS=Mycobacterium tuberculosis (strain ATCC 25618 / H37Rv) OX=83332 GN=lipC PE=1 SV=1	Color2 [DarkGray]	1	4		NaN	NaN	NaN	NaN	NaN	NaN	20.1556	20.7051	20.6057	20.695	NaN	20.4837	NaN	NaN	NaN	NaN	21.5224	21.4273	21.0983	NaN
P96404	P96404	tr|P96404|P96404_MYCTU Probable enoyl-CoA hydratase EchA1 (Enoyl hydrase) (Unsaturated acyl-CoA hydratase) (Crotonase) OS=Mycobacterium tuberculosis (strain ATCC 25618 / H37Rv) OX=83332 GN=echA1 PE=1 SV=1	Color2 [DarkGray]	1	4		24.6357	25.1771	25.0218	24.9546	25.1905	24.2677	24.378	24.5015	24.274	24.3819	24.7638	25.0453	25.0029	25.2204	25.1649	24.3342	25.1418	25.3484	24.8136	24.6208
P96409	P96409	tr|P96409|P96409_MYCTU Probable conserved membrane protein OS=Mycobacterium tuberculosis (strain ATCC 25618 / H37Rv) OX=83332 GN=Rv0227c PE=1 SV=1	Color2 [DarkGray]	1	4		24.061	24.3048	24.2983	24.0987	24.3918	23.9417	23.9884	24.0637	23.9711	23.9765	24.9303	24.6197	24.7815	25.2505	25.0438	24.327	25.3454	25.2527	25.0297	24.9572
P96414	P96414	tr|P96414|P96414_MYCTU Probable acyl-CoA dehydrogenase FadE4 OS=Mycobacterium tuberculosis (strain ATCC 25618 / H37Rv) OX=83332 GN=fadE4 PE=1 SV=1	Color2 [DarkGray]	1	4		24.9869	25.1757	24.9719	25.0436	25.3578	24.9677	24.76	24.9838	24.8758	24.9897	26.3417	26.2993	26.418	25.888	25.8247	25.4567	25.8163	25.9678	26.1279	26.134
P96415	P96415	tr|P96415|P96415_MYCTU Probable transcriptional regulatory protein (Probably TetR/AcrR-family) OS=Mycobacterium tuberculosis (strain ATCC 25618 / H37Rv) OX=83332 GN=Rv0232 PE=1 SV=1	Color2 [DarkGray]	1	4		20.8694	19.72	21.0977	21.6106	21.4514	NaN	20.3267	20.0956	20.0055	NaN	21.2941	21.2019	21.4928	20.615	NaN	NaN	NaN	NaN	20.5778	20.5493
P96419	P96419	sp|P96419|AFTD_MYCTU Alpha-(1->3)-arabinofuranosyltransferase OS=Mycobacterium tuberculosis (strain ATCC 25618 / H37Rv) OX=83332 GN=aftD PE=1 SV=2	Color2 [DarkGray]	1	4		NaN	NaN	NaN	NaN	NaN	NaN	NaN	NaN	NaN	NaN	NaN	NaN	NaN	NaN	NaN	NaN	NaN	NaN	NaN	NaN
P96808	P96808	tr|P96808|P96808_MYCTU Probable acyl-CoA dehydrogenase FadE1 OS=Mycobacterium tuberculosis (strain ATCC 25618 / H37Rv) OX=83332 GN=fadE1 PE=1 SV=1	Color2 [DarkGray]	1	4		23.5296	23.0347	23.4497	23.4225	23.645	23.2627	23.1394	23.0932	23.3167	23.1877	23.7983	23.3769	23.6581	23.2802	23.4414	23.7443	24.399	24.2266	23.6139	23.548
P96809	P96809	sp|P96809|FHMAD_MYCTU F420-dependent hydroxymycolic acid dehydrogenase OS=Mycobacterium tuberculosis (strain ATCC 25618 / H37Rv) OX=83332 GN=fgd2 PE=1 SV=1	Color2 [DarkGray]	1	4		NaN	20.7018	19.9694	20.353	21.2035	21.6022	21.8315	21.4698	21.263	21.1912	NaN	NaN	NaN	NaN	NaN	21.5307	22.1782	21.8909	21.2041	20.9855
P96810	P96810	tr|P96810|P96810_MYCTU GCN5-related N-acetyltransferase OS=Mycobacterium tuberculosis (strain ATCC 25618 / H37Rv) OX=83332 GN=Rv0133 PE=1 SV=1	Color2 [DarkGray]	1	4		NaN	NaN	NaN	NaN	NaN	NaN	20.5579	20.8801	20.8013	19.8572	NaN	NaN	NaN	NaN	NaN	NaN	22.242	21.5906	NaN	NaN
P96811	P96811	tr|P96811|P96811_MYCTU Possible epoxide hydrolase EphF (Epoxide hydratase) (Arene-oxide hydratase) OS=Mycobacterium tuberculosis (strain ATCC 25618 / H37Rv) OX=83332 GN=ephF PE=1 SV=1	Color2 [DarkGray]	1	4		21.6582	20.9647	21.4406	21.5715	22.4583	22.3056	22.1921	22.03	22.3791	21.9091	21.7278	21.6617	21.7337	21.0662	21.5023	22.0445	22.2235	22.6807	22.8638	22.0527
P96812	P96812	tr|P96812|P96812_MYCTU Possible transcriptional regulatory protein OS=Mycobacterium tuberculosis (strain ATCC 25618 / H37Rv) OX=83332 GN=Rv0135c PE=1 SV=2	Color2 [DarkGray]	1	4		21.2822	21.1963	21.4963	21.2857	21.6407	20.311	20.5293	20.5928	20.463	20.3232	NaN	20.9462	21.0126	NaN	20.506	NaN	20.9393	20.5997	NaN	20.2481
P96815	P96815	tr|P96815|P96815_MYCTU SnoaL-like domain-containing protein OS=Mycobacterium tuberculosis (strain ATCC 25618 / H37Rv) OX=83332 GN=Rv0138 PE=1 SV=2	Color2 [DarkGray]	1	4		NaN	NaN	NaN	NaN	NaN	NaN	NaN	NaN	NaN	NaN	NaN	NaN	NaN	NaN	NaN	NaN	NaN	NaN	NaN	NaN
P96816	P96816	tr|P96816|P96816_MYCTU Possible oxidoreductase OS=Mycobacterium tuberculosis (strain ATCC 25618 / H37Rv) OX=83332 GN=Rv0139 PE=1 SV=1	Color2 [DarkGray]	1	4		20.3774	21.1786	21.4707	21.3757	21.6957	21.1205	20.8205	21.1581	20.5444	NaN	21.6749	21.7811	21.5506	20.518	21.7864	21.3176	21.8587	22.3683	21.7532	21.088
P96817	P96817	tr|P96817|P96817_MYCTU Conserved protein OS=Mycobacterium tuberculosis (strain ATCC 25618 / H37Rv) OX=83332 GN=Rv0140 PE=1 SV=1	Color2 [DarkGray]	1	4		23.8114	24.4823	NaN	23.6025	NaN	24.3705	23.8954	24.4458	23.7179	23.5678	23.6797	24.7265	24.9697	24.9848	25.2642	24.5368	24.3459	24.1906	24.4129	24.3294
P96818	P96818	tr|P96818|P96818_MYCTU SnoaL-like domain-containing protein OS=Mycobacterium tuberculosis (strain ATCC 25618 / H37Rv) OX=83332 GN=Rv0141c PE=1 SV=1	Color2 [DarkGray]	1	4		22.4022	22.2239	22.5353	22.2042	22.6637	22.0118	21.7535	22.0219	21.895	21.9868	22.093	21.8439	22.435	22.4971	22.4994	21.0106	21.8455	21.8392	20.5188	20.1249
P96820	P96820	tr|P96820|P96820_MYCTU Probable conserved transmembrane protein OS=Mycobacterium tuberculosis (strain ATCC 25618 / H37Rv) OX=83332 GN=Rv0143c PE=1 SV=1	Color2 [DarkGray]	1	4		NaN	NaN	NaN	NaN	NaN	NaN	NaN	NaN	NaN	NaN	NaN	NaN	NaN	NaN	NaN	NaN	NaN	NaN	NaN	NaN
P96821	P96821	tr|P96821|P96821_MYCTU Probable transcriptional regulatory protein (Possibly TetR-family) OS=Mycobacterium tuberculosis (strain ATCC 25618 / H37Rv) OX=83332 GN=Rv0144 PE=1 SV=2	Color2 [DarkGray]	1	4		24.3086	24.6443	24.6089	24.5937	25.0626	24.5212	24.9028	24.8089	24.8538	24.7782	25.7231	25.7688	25.8052	25.836	25.8593	25.3111	25.7631	25.6619	25.9932	25.903
P96824	P96824	tr|P96824|P96824_MYCTU Aldehyde dehydrogenase OS=Mycobacterium tuberculosis (strain ATCC 25618 / H37Rv) OX=83332 GN=Rv0147 PE=1 SV=1	Color2 [DarkGray]	1	4		24.1905	24.2399	24.2691	24.1527	24.7362	24.9473	25.199	25.0845	24.6305	24.9384	24.4819	24.9327	24.744	23.0474	23.6144	24.9933	24.9555	24.8065	24.4556	24.5865
P96825	P96825	sp|P96825|Y0148_MYCTU Putative short-chain type dehydrogenase/reductase Rv0148 OS=Mycobacterium tuberculosis (strain ATCC 25618 / H37Rv) OX=83332 GN=Rv0148 PE=1 SV=3	Color2 [DarkGray]	1	4		26.344	26.0773	26.2273	26.3086	26.0158	26.3956	26.1824	26.2813	26.3906	26.4099	26.1862	26.104	26.1191	25.8185	25.9571	26.2557	25.7014	25.4101	26.6551	26.631
P96826	P96826	tr|P96826|P96826_MYCTU Possible quinone oxidoreductase (NADPH:quinone oxidoreductase) (Zeta-crystallin) OS=Mycobacterium tuberculosis (strain ATCC 25618 / H37Rv) OX=83332 GN=Rv0149 PE=1 SV=1	Color2 [DarkGray]	1	4		21.7749	21.7723	21.7857	21.7993	21.8731	22.5956	22.3333	22.42	22.4977	22.4132	21.6878	21.6525	21.8295	20.4338	20.9038	22.7597	22.3877	21.811	21.9562	22.1837
P96831	P96831	tr|P96831|P96831_MYCTU Probable acyl-CoA dehydrogenase FadE2 OS=Mycobacterium tuberculosis (strain ATCC 25618 / H37Rv) OX=83332 GN=fadE2 PE=1 SV=3	Color2 [DarkGray]	1	4		23.8431	23.3389	23.981	23.8732	23.4917	23.8512	23.9615	23.6963	23.7386	23.7256	24.6367	24.5759	24.594	24.3535	24.4641	24.4212	24.2904	24.443	24.2476	23.929
P96832	P96832	tr|P96832|P96832_MYCTU Probable NAD(P) transhydrogenase (Subunit alpha) PntAa [first part catalytic part] (Pyridine nucleotide transhydrogenase subunit alpha) (Nicotinamide nucleotide transhydrogenase subunit alpha) OS=Mycobacterium tuberculosis (strain AT	Color2 [DarkGray]	1	4		25.1718	25.0849	24.9953	25.0091	23.678	25.3559	25.211	25.2305	25.0146	25.107	25.0954	24.9662	24.9878	25.0497	25.0957	25.2774	23.1016	22.8441	24.9615	25.0329
P96834	P96834	tr|P96834|P96834_MYCTU NAD(P) transhydrogenase subunit beta OS=Mycobacterium tuberculosis (strain ATCC 25618 / H37Rv) OX=83332 GN=pntB PE=1 SV=1	Color2 [DarkGray]	1	4		22.584	22.0764	22.3521	22.4365	22.2593	22.5751	22.7126	22.2509	22.9228	22.9449	22.5043	22.4631	22.4672	21.5731	22.47	22.9431	21.804	21.6746	23.2162	23.1878
P96843	P96843	sp|P96843|FAD3_MYCTU 3-[(3aS,4S,7aS)-7a-methyl-1,5-dioxo-octahydro-1H-inden-4-yl]propanoyl:CoA ligase OS=Mycobacterium tuberculosis (strain ATCC 25618 / H37Rv) OX=83332 GN=fadD3 PE=1 SV=1	Color2 [DarkGray]	1	4		NaN	NaN	NaN	NaN	NaN	NaN	21.3458	21.3824	21.697	21.3351	NaN	NaN	NaN	NaN	NaN	NaN	NaN	NaN	NaN	NaN
P96845	P96845	tr|P96845|P96845_MYCTU Probable acyl-CoA dehydrogenase FadE32 OS=Mycobacterium tuberculosis (strain ATCC 25618 / H37Rv) OX=83332 GN=fadE32 PE=1 SV=2	Color2 [DarkGray]	1	4		22.1297	22.3318	22.2055	21.6308	21.7672	21.4695	21.7184	21.6689	21.5052	21.5909	21.3217	21.6402	21.6753	21.6153	21.3592	21.593	22.0216	22.3482	21.0987	22.0723
P96847	P96847	sp|P96847|AVTA_MYCTU Valine--pyruvate aminotransferase OS=Mycobacterium tuberculosis (strain ATCC 25618 / H37Rv) OX=83332 GN=aspB PE=1 SV=2	Color2 [DarkGray]	1	4		22.6653	22.5819	22.5332	22.748	22.5532	22.4549	22.2744	22.5218	22.282	22.2407	21.6657	21.4498	21.9932	22.1696	22.0586	22.0803	21.7523	22.0914	21.8127	22.4109
P96855	P96855	sp|P96855|CHSE3_MYCTU Acyl-CoA dehydrogenase FadE34 OS=Mycobacterium tuberculosis (strain ATCC 25618 / H37Rv) OX=83332 GN=fadE34 PE=1 SV=2	Color2 [DarkGray]	1	4		20.4551	NaN	NaN	20.1468	NaN	20.9989	21.7978	20.645	21.133	20.8132	21.007	20.5843	20.4079	NaN	21.0879	21.5818	21.1763	21.2563	20.6775	20.8347
P96856	P96856	sp|P96856|KSTR_MYCTU HTH-type transcriptional repressor KstR OS=Mycobacterium tuberculosis (strain ATCC 25618 / H37Rv) OX=83332 GN=kstR PE=1 SV=5	Color2 [DarkGray]	1	4		NaN	NaN	NaN	NaN	NaN	NaN	NaN	NaN	NaN	NaN	NaN	NaN	NaN	NaN	NaN	NaN	NaN	NaN	NaN	NaN
P96857	P96857	tr|P96857|P96857_MYCTU Transcriptional regulatory protein (Probably LacI-family) OS=Mycobacterium tuberculosis (strain ATCC 25618 / H37Rv) OX=83332 GN=Rv3575c PE=1 SV=4	Color2 [DarkGray]	1	4		22.4458	22.5742	22.6715	22.522	22.1016	22.1618	22.8181	22.6808	22.4597	22.8304	22.0731	23.0848	22.5497	21.7104	21.4151	22.0312	NaN	22.7763	22.4044	22.2642
P96859	P96859	tr|P96859|P96859_MYCTU Uncharacterized protein OS=Mycobacterium tuberculosis (strain ATCC 25618 / H37Rv) OX=83332 GN=Rv3577 PE=4 SV=4	Color2 [DarkGray]	1	4		NaN	NaN	NaN	NaN	NaN	NaN	NaN	NaN	NaN	NaN	NaN	NaN	NaN	NaN	NaN	NaN	NaN	NaN	NaN	NaN
P96872	P96872	tr|P96872|P96872_MYCTU Conserved protein (CPSA-related protein) OS=Mycobacterium tuberculosis (strain ATCC 25618 / H37Rv) OX=83332 GN=Rv3267 PE=1 SV=2	Color2 [DarkGray]	1	4		20.5122	21.6944	21.1671	21.0358	NaN	21.9654	22.3202	22.0842	22.5347	22.2068	21.9196	20.8368	21.3347	21.1574	21.5577	21.5809	20.8	NaN	20.8671	21.4523
P96873	P96873	tr|P96873|P96873_MYCTU Uncharacterized protein OS=Mycobacterium tuberculosis (strain ATCC 25618 / H37Rv) OX=83332 GN=Rv3268 PE=1 SV=1	Color2 [DarkGray]	1	4		NaN	NaN	NaN	NaN	NaN	NaN	NaN	NaN	NaN	NaN	NaN	NaN	NaN	NaN	NaN	NaN	NaN	NaN	NaN	NaN
P96874	P96874	tr|P96874|P96874_MYCTU Conserved protein OS=Mycobacterium tuberculosis (strain ATCC 25618 / H37Rv) OX=83332 GN=Rv3269 PE=1 SV=1	Color2 [DarkGray]	1	4		25.1937	25.1924	24.4835	24.4933	24.0731	25.4624	24.5031	24.8566	24.4854	24.0561	24.9757	25.2794	24.9881	24.4865	24.8641	24.1145	23.3907	23.2323	24.436	24.3199
P96876	P96876	tr|P96876|P96876_MYCTU Probable conserved integral membrane protein OS=Mycobacterium tuberculosis (strain ATCC 25618 / H37Rv) OX=83332 GN=Rv3271c PE=1 SV=1	Color2 [DarkGray]	1	4		NaN	NaN	NaN	NaN	NaN	NaN	NaN	NaN	NaN	NaN	NaN	NaN	NaN	NaN	NaN	NaN	NaN	NaN	NaN	NaN
P96877	P96877	sp|P96877|COATR_MYCTU Probable fatty acyl-CoA transferase Rv3272 OS=Mycobacterium tuberculosis (strain ATCC 25618 / H37Rv) OX=83332 GN=Rv3272 PE=1 SV=1	Color2 [DarkGray]	1	4		22.2504	22.0833	21.7482	21.6545	21.5912	23.1412	23.0627	23.2764	22.8926	23.1154	22.6844	22.5473	22.4465	19.7105	20.2175	23.5789	21.3028	21.6797	22.9743	22.8077
P96878	P96878	tr|P96878|P96878_MYCTU Carbonic anhydrase OS=Mycobacterium tuberculosis (strain ATCC 25618 / H37Rv) OX=83332 GN=Rv3273 PE=1 SV=2	Color2 [DarkGray]	1	4		22.8517	22.799	22.641	22.8018	23.3273	22.7757	23.4302	23.0638	22.9213	23.0372	22.8538	23.4629	23.2223	21.9368	22.3948	22.1588	23.7418	23.3529	22.7517	22.7626
P96883	P96883	tr|P96883|P96883_MYCTU Probable conserved transmembrane protein OS=Mycobacterium tuberculosis (strain ATCC 25618 / H37Rv) OX=83332 GN=Rv3278c PE=1 SV=1	Color2 [DarkGray]	1	4		20.704	NaN	21.2609	NaN	NaN	NaN	21.3533	21.4506	NaN	21.1867	21.0232	NaN	NaN	NaN	NaN	NaN	22.7704	21.7782	NaN	21.7587
P96886	P96886	sp|P96886|ACCE5_MYCTU Biotin-dependent acetyl-/propionyl-coenzyme A carboxylase epsilon subunit OS=Mycobacterium tuberculosis (strain ATCC 25618 / H37Rv) OX=83332 GN=accE5 PE=1 SV=1	Color2 [DarkGray]	1	4		22.5838	22.6027	22.2256	21.92	NaN	22.9123	22.2942	21.9234	21.0808	21.7393	22.14	22.2111	22.3145	23.0302	22.6418	21.0113	21.1015	NaN	20.895	20.7976
P96890	P96890	sp|P96890|ACCA3_MYCTU Biotin-dependent acyl-coenzyme A carboxylase alpha3 subunit OS=Mycobacterium tuberculosis (strain ATCC 25618 / H37Rv) OX=83332 GN=accA3 PE=1 SV=2	Color2 [DarkGray]	1	4		27.5863	27.7953	27.7912	27.8405	28.0264	27.0743	27.3871	27.3809	27.4792	27.5641	27.6736	27.6972	27.7809	28.1141	28.1438	27.1428	27.5538	27.4902	27.6125	27.5533
P96900	P96900	tr|P96900|P96900_MYCTU Probable transcriptional regulatory protein (Probably TetR-family) OS=Mycobacterium tuberculosis (strain ATCC 25618 / H37Rv) OX=83332 GN=Rv3295 PE=1 SV=1	Color2 [DarkGray]	1	4		23.6797	23.3101	23.3999	23.5192	23.3581	23.6452	23.2887	23.3277	22.9405	23.1568	22.5643	22.8808	22.7979	22.1813	21.7836	23.1145	22.5714	22.7244	22.5654	22.4991
P96901	P96901	tr|P96901|P96901_MYCTU Probable ATP-dependent helicase Lhr (Large helicase-related protein) OS=Mycobacterium tuberculosis (strain ATCC 25618 / H37Rv) OX=83332 GN=lhr PE=1 SV=2	Color2 [DarkGray]	1	4		20.1744	20.1761	20.6215	20.3248	20.4455	20.2614	20.8452	20.2813	20.8435	21.2355	NaN	19.6033	19.405	NaN	19.2473	20.2883	NaN	20.6977	20.2786	20.058
P96917	P96917	sp|P96917|VAPC5_MYCTU Ribonuclease VapC5 OS=Mycobacterium tuberculosis (strain ATCC 25618 / H37Rv) OX=83332 GN=vapC5 PE=1 SV=2	Color2 [DarkGray]	1	4		21.2385	20.7913	20.4517	20.9725	NaN	NaN	20.7765	20.9922	21.168	NaN	NaN	20.0798	20.9336	20.8852	20.6599	NaN	NaN	NaN	NaN	NaN
P96923	P96923	tr|P96923|P96923_MYCTU Possible exported protein OS=Mycobacterium tuberculosis (strain ATCC 25618 / H37Rv) OX=83332 GN=Rv0633c PE=1 SV=3	Color2 [DarkGray]	1	4		NaN	NaN	NaN	NaN	NaN	NaN	NaN	NaN	NaN	NaN	NaN	NaN	NaN	NaN	NaN	NaN	NaN	NaN	NaN	NaN
P96935	P96935	tr|P96935|P96935_MYCTU Probable lipase/esterase LipG OS=Mycobacterium tuberculosis (strain ATCC 25618 / H37Rv) OX=83332 GN=lipG PE=1 SV=4	Color2 [DarkGray]	1	4		NaN	NaN	20.4079	NaN	NaN	21.8799	NaN	22.1994	21.638	20.5271	NaN	20.3686	NaN	NaN	NaN	21.9391	21.3426	22.0843	NaN	21.3117
P96941	P96941	tr|P96941|P96941_MYCTU Possible transcriptional regulatory protein (Probably TetR-family) OS=Mycobacterium tuberculosis (strain ATCC 25618 / H37Rv) OX=83332 GN=Rv0653c PE=1 SV=5	Color2 [DarkGray]	1	4		NaN	NaN	NaN	NaN	NaN	NaN	NaN	NaN	NaN	NaN	NaN	NaN	NaN	NaN	NaN	NaN	NaN	NaN	NaN	NaN
P9WF09	P9WF09	sp|P9WF09|RELK_MYCTU Toxin RelK OS=Mycobacterium tuberculosis (strain ATCC 25618 / H37Rv) OX=83332 GN=relK PE=1 SV=1	Color2 [DarkGray]	1	4		NaN	NaN	NaN	NaN	NaN	NaN	NaN	NaN	NaN	NaN	NaN	NaN	NaN	NaN	NaN	NaN	NaN	NaN	NaN	NaN
P9WF11	P9WF11	sp|P9WF11|NNR_MYCTU Bifunctional NAD(P)H-hydrate repair enzyme Nnr OS=Mycobacterium tuberculosis (strain ATCC 25618 / H37Rv) OX=83332 GN=nnr PE=1 SV=1	Color2 [DarkGray]	1	4		24.4568	24.2088	24.3918	24.2353	23.9013	23.9655	23.6874	23.6289	23.6313	23.8131	24.6835	24.2926	24.5504	25.0823	25.1549	23.9478	23.2826	22.9789	24.2217	24.184
P9WF15	P9WF15	sp|P9WF15|VPB49_MYCTU Putative antitoxin VapB49 OS=Mycobacterium tuberculosis (strain ATCC 25618 / H37Rv) OX=83332 GN=vapB49 PE=1 SV=1	Color2 [DarkGray]	1	4		NaN	NaN	NaN	NaN	NaN	NaN	21.1083	20.7139	20.1897	20.8087	NaN	NaN	NaN	NaN	NaN	NaN	NaN	NaN	NaN	NaN
P9WF17	P9WF17	sp|P9WF17|VPB35_MYCTU Antitoxin VapB35 OS=Mycobacterium tuberculosis (strain ATCC 25618 / H37Rv) OX=83332 GN=vapB35 PE=1 SV=1	Color2 [DarkGray]	1	4		20.1493	NaN	20.4218	NaN	NaN	NaN	20.5404	20.3339	20.942	20.3591	20.4742	NaN	NaN	NaN	NaN	20.8999	20.4507	20.7976	NaN	19.9727
P9WF19	P9WF19	sp|P9WF19|VAPB5_MYCTU Putative antitoxin VapB5 OS=Mycobacterium tuberculosis (strain ATCC 25618 / H37Rv) OX=83332 GN=vapB5 PE=1 SV=1	Color2 [DarkGray]	1	4		20.792	NaN	NaN	20.1148	NaN	NaN	NaN	NaN	NaN	NaN	NaN	20.0869	20.1666	NaN	NaN	20.4854	NaN	NaN	20.4472	20.2879
P9WF21	P9WF21	sp|P9WF21|VAPB4_MYCTU Antitoxin VapB4 OS=Mycobacterium tuberculosis (strain ATCC 25618 / H37Rv) OX=83332 GN=vapB4 PE=1 SV=1	Color2 [DarkGray]	1	4		NaN	NaN	NaN	NaN	NaN	NaN	NaN	NaN	NaN	NaN	NaN	NaN	NaN	NaN	NaN	NaN	NaN	NaN	NaN	NaN
P9WF23	P9WF23	sp|P9WF23|VPB47_MYCTU Antitoxin VapB47 OS=Mycobacterium tuberculosis (strain ATCC 25618 / H37Rv) OX=83332 GN=vapB47 PE=1 SV=1	Color2 [DarkGray]	1	4		21.8319	20.0964	19.9244	20.054	NaN	21.2526	NaN	19.744	NaN	19.4731	20.0083	20.0471	19.8501	19.8631	20.1858	NaN	NaN	NaN	19.7733	19.6678
P9WF31	P9WF31	sp|P9WF31|EX7L_MYCTU Exodeoxyribonuclease 7 large subunit OS=Mycobacterium tuberculosis (strain ATCC 25618 / H37Rv) OX=83332 GN=xseA PE=1 SV=1	Color2 [DarkGray]	1	4		NaN	NaN	19.8799	20.1275	20.389	20.6817	20.5282	20.6933	20.5033	20.8392	20.4478	20.5363	20.8443	NaN	NaN	20.3856	NaN	NaN	19.9762	20.2578
P9WF33	P9WF33	sp|P9WF33|XERD_MYCTU Tyrosine recombinase XerD OS=Mycobacterium tuberculosis (strain ATCC 25618 / H37Rv) OX=83332 GN=xerD PE=1 SV=1	Color2 [DarkGray]	1	4		NaN	NaN	19.899	NaN	20.5147	21.5812	21.3081	21.6551	21.8845	21.3244	NaN	NaN	NaN	NaN	NaN	21.2349	21.5844	21.7242	NaN	NaN
P9WF35	P9WF35	sp|P9WF35|XERC_MYCTU Tyrosine recombinase XerC OS=Mycobacterium tuberculosis (strain ATCC 25618 / H37Rv) OX=83332 GN=xerC PE=1 SV=1	Color2 [DarkGray]	1	4		NaN	NaN	NaN	NaN	NaN	20.298	19.9282	20.3852	20.4074	19.8071	NaN	NaN	NaN	NaN	NaN	19.8873	NaN	NaN	NaN	NaN
P9WF43	P9WF43	sp|P9WF43|WHIB1_MYCTU Transcriptional regulator WhiB1 OS=Mycobacterium tuberculosis (strain ATCC 25618 / H37Rv) OX=83332 GN=whiB1 PE=1 SV=1	Color2 [DarkGray]	1	4		NaN	NaN	NaN	NaN	NaN	NaN	NaN	21.0561	20.5998	NaN	NaN	NaN	NaN	NaN	NaN	NaN	NaN	NaN	NaN	NaN
P9WF45	P9WF45	sp|P9WF45|WHIA_MYCTU Probable cell division protein WhiA OS=Mycobacterium tuberculosis (strain ATCC 25618 / H37Rv) OX=83332 GN=whiA PE=1 SV=2	Color2 [DarkGray]	1	4		23.5253	23.0382	23.7754	23.6072	23.7282	23.8228	23.5919	23.8395	23.8198	24.0328	23.1601	23.3012	22.9253	23.3574	22.8353	23.1691	23.3184	23.4555	23.0584	23.1425
P9WF47	P9WF47	sp|P9WF47|VPC48_MYCTU Ribonuclease VapC48 OS=Mycobacterium tuberculosis (strain ATCC 25618 / H37Rv) OX=83332 GN=vapC48 PE=1 SV=1	Color2 [DarkGray]	1	4		NaN	NaN	NaN	NaN	NaN	NaN	NaN	NaN	NaN	NaN	NaN	NaN	NaN	NaN	NaN	NaN	NaN	NaN	NaN	NaN
P9WF49	P9WF49	sp|P9WF49|VPC47_MYCTU Ribonuclease VapC47 OS=Mycobacterium tuberculosis (strain ATCC 25618 / H37Rv) OX=83332 GN=vapC47 PE=1 SV=1	Color2 [DarkGray]	1	4		NaN	NaN	20.9342	20.6603	NaN	21.594	21.5519	21.1286	21.288	21.1059	NaN	NaN	NaN	NaN	NaN	NaN	NaN	NaN	NaN	NaN
P9WF53	P9WF53	sp|P9WF53|VPC44_MYCTU Ribonuclease VapC44 OS=Mycobacterium tuberculosis (strain ATCC 25618 / H37Rv) OX=83332 GN=vapC44 PE=1 SV=1	Color2 [DarkGray]	1	4		21.3196	20.8149	21.1257	21.6453	21.3458	20.7053	20.7039	20.1877	20.9654	21.0659	21.6152	20.8493	21.3706	21.5657	21.3951	NaN	21.343	20.5279	20.5909	20.8907
P9WF55	P9WF55	sp|P9WF55|VPC43_MYCTU Ribonuclease VapC43 OS=Mycobacterium tuberculosis (strain ATCC 25618 / H37Rv) OX=83332 GN=vapC43 PE=1 SV=1	Color2 [DarkGray]	1	4		NaN	NaN	18.8305	NaN	NaN	NaN	NaN	NaN	19.9759	NaN	NaN	NaN	NaN	NaN	NaN	NaN	20.2034	NaN	NaN	NaN
P9WF59	P9WF59	sp|P9WF59|VPC41_MYCTU Ribonuclease VapC41 OS=Mycobacterium tuberculosis (strain ATCC 25618 / H37Rv) OX=83332 GN=vapC41 PE=1 SV=1	Color2 [DarkGray]	1	4		NaN	20.6534	21.2792	20.5069	NaN	NaN	19.8712	20.5616	21.0395	20.9291	NaN	NaN	21.2718	21.4217	21.6695	NaN	20.712	20.8104	20.3245	NaN
P9WF63	P9WF63	sp|P9WF63|VPC39_MYCTU Ribonuclease VapC39 OS=Mycobacterium tuberculosis (strain ATCC 25618 / H37Rv) OX=83332 GN=vapC39 PE=1 SV=1	Color2 [DarkGray]	1	4		NaN	NaN	NaN	NaN	NaN	NaN	NaN	NaN	NaN	NaN	NaN	NaN	NaN	NaN	NaN	NaN	NaN	NaN	NaN	NaN
P9WF67	P9WF67	sp|P9WF67|VPC35_MYCTU Ribonuclease VapC35 OS=Mycobacterium tuberculosis (strain ATCC 25618 / H37Rv) OX=83332 GN=vapC35 PE=1 SV=1	Color2 [DarkGray]	1	4		NaN	20.7569	NaN	20.3969	NaN	NaN	20.7507	20.8405	20.9043	NaN	NaN	20.4537	20.6132	21.7599	20.9032	NaN	21.5461	21.8082	NaN	NaN
P9WF69	P9WF69	sp|P9WF69|VPC33_MYCTU Ribonuclease VapC33 OS=Mycobacterium tuberculosis (strain ATCC 25618 / H37Rv) OX=83332 GN=vapC33 PE=1 SV=1	Color2 [DarkGray]	1	4		22.064	21.1816	21.3907	21.8316	NaN	21.8283	21.4287	21.1216	21.9912	21.9567	21.6966	21.3194	21.9783	22.1113	22.0109	21.7846	22.2293	22.1334	20.8288	21.6938
P9WF73	P9WF73	sp|P9WF73|VPC32_MYCTU Ribonuclease VapC32 OS=Mycobacterium tuberculosis (strain ATCC 25618 / H37Rv) OX=83332 GN=vapC32 PE=1 SV=1	Color2 [DarkGray]	1	4		NaN	NaN	20.6228	21.5869	NaN	NaN	21.2563	NaN	21.6462	21.5555	NaN	NaN	21.4381	22.5012	21.6375	NaN	NaN	NaN	NaN	21.4543
P9WF77	P9WF77	sp|P9WF77|VPC30_MYCTU Ribonuclease VapC30 OS=Mycobacterium tuberculosis (strain ATCC 25618 / H37Rv) OX=83332 GN=vapC30 PE=1 SV=1	Color2 [DarkGray]	1	4		NaN	22.329	21.5193	22.0625	21.8531	NaN	20.4459	NaN	NaN	NaN	NaN	21.9896	21.5987	22.3653	22.4805	NaN	21.9644	22.1312	NaN	NaN
P9WF79	P9WF79	sp|P9WF79|VPC29_MYCTU Ribonuclease VapC29 OS=Mycobacterium tuberculosis (strain ATCC 25618 / H37Rv) OX=83332 GN=vapC29 PE=1 SV=1	Color2 [DarkGray]	1	4		NaN	22.1351	21.7824	21.9721	NaN	NaN	21.9954	NaN	22.1156	22.0992	NaN	NaN	21.6501	22.5635	22.3419	NaN	NaN	NaN	21.9471	21.8126
P9WF81	P9WF81	sp|P9WF81|VPC28_MYCTU Ribonuclease VapC28 OS=Mycobacterium tuberculosis (strain ATCC 25618 / H37Rv) OX=83332 GN=vapC28 PE=1 SV=1	Color2 [DarkGray]	1	4		NaN	21.337	20.0816	20.2905	NaN	NaN	21.4989	NaN	NaN	NaN	NaN	NaN	NaN	NaN	NaN	NaN	NaN	NaN	NaN	NaN
P9WF83	P9WF83	sp|P9WF83|VPC27_MYCTU Ribonuclease VapC27 OS=Mycobacterium tuberculosis (strain ATCC 25618 / H37Rv) OX=83332 GN=vapC27 PE=1 SV=1	Color2 [DarkGray]	1	4		23.3142	22.4187	22.5124	22.8697	22.8328	23.3924	22.556	22.4162	23.0268	23.3016	22.1902	21.7641	22.1709	22.3835	22.6926	22.8043	22.0847	22.2509	22.1276	22.5911
P9WF87	P9WF87	sp|P9WF87|VPC24_MYCTU Ribonuclease VapC24 OS=Mycobacterium tuberculosis (strain ATCC 25618 / H37Rv) OX=83332 GN=vapC24 PE=1 SV=1	Color2 [DarkGray]	1	4		NaN	NaN	NaN	NaN	NaN	NaN	19.7606	19.9692	19.5425	20.2302	20.2578	NaN	NaN	NaN	NaN	NaN	NaN	20.4707	NaN	NaN
P9WF91	P9WF91	sp|P9WF91|VPC21_MYCTU Ribonuclease VapC21 OS=Mycobacterium tuberculosis (strain ATCC 25618 / H37Rv) OX=83332 GN=vapC21 PE=1 SV=1	Color2 [DarkGray]	1	4		NaN	NaN	NaN	NaN	NaN	20.7414	19.7027	NaN	NaN	NaN	20.5513	NaN	20.985	NaN	NaN	20.9968	21.5753	21.5093	NaN	NaN
P9WF95	P9WF95	sp|P9WF95|VPC17_MYCTU Ribonuclease VapC17 OS=Mycobacterium tuberculosis (strain ATCC 25618 / H37Rv) OX=83332 GN=vapC17 PE=1 SV=1	Color2 [DarkGray]	1	4		21.4448	21.7865	21.7255	21.716	21.8316	21.717	21.4598	22.2597	21.9035	21.9084	21.657	21.289	21.3446	21.7087	21.7411	21.4586	22.5724	22.318	21.1715	21.5048
P9WF97	P9WF97	sp|P9WF97|VPC15_MYCTU Ribonuclease VapC15 OS=Mycobacterium tuberculosis (strain ATCC 25618 / H37Rv) OX=83332 GN=vapC15 PE=1 SV=1	Color2 [DarkGray]	1	4		22.5184	22.501	22.7067	22.443	NaN	22.732	22.4221	22.6153	22.4884	22.5963	22.1356	22.8731	22.7168	23.0134	22.1545	22.2446	22.4453	22.593	NaN	NaN
P9WFA3	P9WFA3	sp|P9WFA3|VPC12_MYCTU Ribonuclease VapC12 OS=Mycobacterium tuberculosis (strain ATCC 25618 / H37Rv) OX=83332 GN=vapC12 PE=3 SV=1	Color2 [DarkGray]	1	4		NaN	NaN	NaN	NaN	NaN	NaN	NaN	NaN	NaN	NaN	NaN	NaN	NaN	NaN	NaN	NaN	NaN	NaN	NaN	NaN
P9WFA5	P9WFA5	sp|P9WFA5|VPC11_MYCTU Ribonuclease VapC11 OS=Mycobacterium tuberculosis (strain ATCC 25618 / H37Rv) OX=83332 GN=vapC11 PE=1 SV=1	Color2 [DarkGray]	1	4		22.3085	22.8203	21.6525	21.7336	21.989	22.3451	21.9299	21.5976	22.1664	21.7999	21.5073	NaN	NaN	23.1057	22.397	22.3384	23.0233	22.7937	21.667	22.18
P9WFA7	P9WFA7	sp|P9WFA7|VPC10_MYCTU Ribonuclease VapC10 OS=Mycobacterium tuberculosis (strain ATCC 25618 / H37Rv) OX=83332 GN=vapC10 PE=1 SV=1	Color2 [DarkGray]	1	4		24.3778	24.7201	24.7318	24.6775	25.1904	24.7271	25.0021	25.0249	25.0812	24.7487	24.416	25.1134	24.8991	25.5249	25.4801	24.4236	26.1017	26.4771	24.6648	24.0558
P9WFA9	P9WFA9	sp|P9WFA9|VAPC9_MYCTU Ribonuclease VapC9 OS=Mycobacterium tuberculosis (strain ATCC 25618 / H37Rv) OX=83332 GN=vapC9 PE=1 SV=1	Color2 [DarkGray]	1	4		NaN	NaN	NaN	NaN	NaN	NaN	NaN	NaN	NaN	NaN	NaN	NaN	NaN	NaN	NaN	NaN	NaN	NaN	NaN	NaN
P9WFB7	P9WFB7	sp|P9WFB7|VAPC3_MYCTU Ribonuclease VapC3 OS=Mycobacterium tuberculosis (strain ATCC 25618 / H37Rv) OX=83332 GN=vapC3 PE=1 SV=1	Color2 [DarkGray]	1	4		20.7402	20.5013	20.1433	21.3011	20.4943	21.2154	21.1211	21.0836	21.1649	19.7836	NaN	NaN	NaN	NaN	NaN	20.8817	NaN	NaN	NaN	NaN
P9WFB9	P9WFB9	sp|P9WFB9|VAPC2_MYCTU Ribonuclease VapC2 OS=Mycobacterium tuberculosis (strain ATCC 25618 / H37Rv) OX=83332 GN=vapC2 PE=1 SV=1	Color2 [DarkGray]	1	4		22.844	22.4731	22.5706	22.9063	23.0264	22.344	21.5785	21.8116	22.1928	21.9616	22.4892	22.1121	22.5679	22.9614	23.0208	22.3383	23.3931	23.7313	22.338	22.7159
P9WFC3	P9WFC3	sp|P9WFC3|VPB40_MYCTU Antitoxin VapB40 OS=Mycobacterium tuberculosis (strain ATCC 25618 / H37Rv) OX=83332 GN=vapB40 PE=1 SV=1	Color2 [DarkGray]	1	4		NaN	NaN	NaN	NaN	NaN	NaN	NaN	NaN	NaN	NaN	NaN	NaN	NaN	NaN	NaN	NaN	NaN	NaN	NaN	NaN
P9WFC5	P9WFC5	sp|P9WFC5|UVRC_MYCTU UvrABC system protein C OS=Mycobacterium tuberculosis (strain ATCC 25618 / H37Rv) OX=83332 GN=uvrC PE=1 SV=1	Color2 [DarkGray]	1	4		19.6383	19.9476	20.2693	20.5911	NaN	19.5366	19.764	19.9576	19.8779	19.9416	NaN	NaN	NaN	NaN	NaN	NaN	NaN	NaN	NaN	NaN
P9WFC7	P9WFC7	sp|P9WFC7|UVRB_MYCTU UvrABC system protein B OS=Mycobacterium tuberculosis (strain ATCC 25618 / H37Rv) OX=83332 GN=uvrB PE=1 SV=2	Color2 [DarkGray]	1	4		21.3022	21.1823	21.3522	21.0241	21.9117	21.5248	21.7013	21.536	21.5492	21.5735	21.0114	21.2025	20.6912	NaN	19.5431	21.361	21.8862	21.3684	21.078	21.2134
P9WFC9	P9WFC9	sp|P9WFC9|Y1636_MYCTU Universal stress protein Rv1636 OS=Mycobacterium tuberculosis (strain ATCC 25618 / H37Rv) OX=83332 GN=Rv1636 PE=1 SV=1	Color2 [DarkGray]	1	4		28.079	27.4353	27.5228	27.4135	23.0263	27.9311	26.9357	27.104	27.2351	26.8544	26.2103	26.0107	26.225	26.9135	26.9248	26.4004	21.1505	20.0689	26.9751	26.9607
P9WFD1	P9WFD1	sp|P9WFD1|Y2026_MYCTU Universal stress protein Rv2026c OS=Mycobacterium tuberculosis (strain ATCC 25618 / H37Rv) OX=83332 GN=Rv2026c PE=1 SV=1	Color2 [DarkGray]	1	4		22.0647	22.0768	22.4696	22.6109	22.2585	21.6879	22.9168	22.7626	22.6392	22.7203	22.4928	22.6294	22.6002	23.0234	22.78	22.0086	22.6031	NaN	22.4787	22.4575
P9WFD3	P9WFD3	sp|P9WFD3|Y3134_MYCTU Universal stress protein Rv3134c OS=Mycobacterium tuberculosis (strain ATCC 25618 / H37Rv) OX=83332 GN=Rv3134c PE=1 SV=1	Color2 [DarkGray]	1	4		22.8863	21.644	23.1947	22.9516	21.8255	22.6987	23.2031	23.0987	23.0662	23.59	23.3757	24.3464	23.7055	21.3413	22.7835	23.4025	NaN	NaN	21.5515	20.8798
P9WFD5	P9WFD5	sp|P9WFD5|Y2624_MYCTU Universal stress protein Rv2624c OS=Mycobacterium tuberculosis (strain ATCC 25618 / H37Rv) OX=83332 GN=Rv2624c PE=1 SV=1	Color2 [DarkGray]	1	4		24.3828	22.6619	24.3654	24.1077	22.7122	23.1156	22.7801	22.9514	23.0006	23.3566	23.6661	23.6776	23.5151	23.5554	23.7066	23.5732	21.5275	20.3371	21.4206	21.4452
P9WFD7	P9WFD7	sp|P9WFD7|Y2623_MYCTU Universal stress protein Rv2623 OS=Mycobacterium tuberculosis (strain ATCC 25618 / H37Rv) OX=83332 GN=Rv2623 PE=1 SV=1	Color2 [DarkGray]	1	4		27.1867	25.3637	27.2783	27.1865	26.7577	26.2028	25.9273	25.9592	26.1814	26.6026	27.3392	27.4699	27.4661	26.737	27.1061	26.6103	24.7881	24.6489	24.3446	24.6943
P9WFD9	P9WFD9	sp|P9WFD9|Y2028_MYCTU Universal stress protein Rv2028c OS=Mycobacterium tuberculosis (strain ATCC 25618 / H37Rv) OX=83332 GN=Rv2028c PE=1 SV=1	Color2 [DarkGray]	1	4		24.1545	22.6599	24.5542	24.8309	23.814	23.55	23.5121	23.4052	24.1065	24.2084	24.4918	24.1363	24.334	23.731	24.0052	23.9926	21.6437	22.0847	21.0836	21.2255
P9WFE1	P9WFE1	sp|P9WFE1|DCUP_MYCTU Uroporphyrinogen decarboxylase OS=Mycobacterium tuberculosis (strain ATCC 25618 / H37Rv) OX=83332 GN=hemE PE=1 SV=1	Color2 [DarkGray]	1	4		21.2689	20.3994	20.5666	20.6086	20.4615	21.1624	21.37	21.6161	21.3028	21.1323	19.8512	20.1188	20.3647	19.7212	19.7058	19.7389	NaN	NaN	20.0363	20.5047
P9WFE3	P9WFE3	sp|P9WFE3|UREG_MYCTU Urease accessory protein UreG OS=Mycobacterium tuberculosis (strain ATCC 25618 / H37Rv) OX=83332 GN=ureG PE=1 SV=1	Color2 [DarkGray]	1	4		23.2698	22.8514	23.4868	23.2977	22.1128	23.3926	23.8988	23.9888	23.913	23.3376	21.7102	22.1303	21.642	NaN	21.5201	22.6401	NaN	22.2683	21.3135	22.3529
P9WFE7	P9WFE7	sp|P9WFE7|URE3_MYCTU Urease subunit gamma OS=Mycobacterium tuberculosis (strain ATCC 25618 / H37Rv) OX=83332 GN=ureA PE=1 SV=1	Color2 [DarkGray]	1	4		21.2606	21.1514	21.3498	21.2272	NaN	21.7439	21.0515	21.1702	NaN	21.3541	21.03	20.8503	NaN	NaN	21.1215	21.519	22.4042	21.3402	NaN	21.2042
P9WFF1	P9WFF1	sp|P9WFF1|URE1_MYCTU Urease subunit alpha OS=Mycobacterium tuberculosis (strain ATCC 25618 / H37Rv) OX=83332 GN=ureC PE=1 SV=1	Color2 [DarkGray]	1	4		22.3748	22.9748	22.6135	22.3995	23.0151	22.1774	22.4274	22.3963	22.2703	22.3832	22.6514	22.5734	22.6044	22.7103	22.8662	22.3774	22.9494	23.0429	22.9364	22.685
P9WFF3	P9WFF3	sp|P9WFF3|UPP_MYCTU Uracil phosphoribosyltransferase OS=Mycobacterium tuberculosis (strain ATCC 25618 / H37Rv) OX=83332 GN=upp PE=1 SV=1	Color2 [DarkGray]	1	4		21.4638	21.8889	21.378	21.7683	NaN	22.2574	21.9483	22.3532	22.5535	21.9847	21.9497	21.8479	22.0073	21.6661	21.2141	21.8991	NaN	NaN	21.9916	22.1616
P9WFF5	P9WFF5	sp|P9WFF5|ZFPP_MYCTU (2Z,6E)-farnesyl diphosphate synthase OS=Mycobacterium tuberculosis (strain ATCC 25618 / H37Rv) OX=83332 GN=Rv1086 PE=1 SV=1	Color2 [DarkGray]	1	4		21.6665	21.6524	21.8304	21.6267	22.6066	NaN	21.6644	21.6465	21.1724	21.5129	21.6747	21.5899	21.4724	21.4757	21.7786	NaN	NaN	NaN	21.3911	21.5165
P9WFF7	P9WFF7	sp|P9WFF7|DPDS_MYCTU Decaprenyl diphosphate synthase OS=Mycobacterium tuberculosis (strain ATCC 25618 / H37Rv) OX=83332 GN=uppS PE=1 SV=1	Color2 [DarkGray]	1	4		21.4872	21.5201	21.2586	21.2229	NaN	21.7622	21.5654	21.2163	21.1199	21.5389	21.6007	21.2616	21.2049	NaN	NaN	21.0517	22.4313	21.5052	NaN	20.8252
P9WFG1	P9WFG1	sp|P9WFG1|Y1823_MYCTU UPF0749 protein Rv1823 OS=Mycobacterium tuberculosis (strain ATCC 25618 / H37Rv) OX=83332 GN=Rv1823 PE=1 SV=1	Color2 [DarkGray]	1	4		NaN	NaN	20.4062	20.1871	NaN	NaN	NaN	NaN	NaN	NaN	20.9409	21.7808	21.2472	21.9852	21.728	20.2336	NaN	NaN	NaN	21.6146
P9WFG3	P9WFG3	sp|P9WFG3|Y1825_MYCTU UPF0749 protein Rv1825 OS=Mycobacterium tuberculosis (strain ATCC 25618 / H37Rv) OX=83332 GN=Rv1825 PE=1 SV=1	Color2 [DarkGray]	1	4		21.6291	21.9802	21.5382	NaN	22.0695	NaN	21.6654	21.5042	21.7207	21.7579	22.9371	23.6447	22.9549	23.7731	23.8327	23.6621	23.7231	23.6119	23.1408	22.9588
P9WFG7	P9WFG7	sp|P9WFG7|Y2717_MYCTU UPF0678 fatty acid-binding protein-like protein Rv2717c OS=Mycobacterium tuberculosis (strain ATCC 25618 / H37Rv) OX=83332 GN=Rv2717c PE=1 SV=1	Color2 [DarkGray]	1	4		NaN	NaN	19.8857	NaN	NaN	22.0162	21.946	NaN	NaN	21.449	NaN	22.3529	22.3682	22.6252	22.2298	NaN	22.6112	NaN	23.2988	22.3329
P9WFG9	P9WFG9	sp|P9WFG9|Y813_MYCTU UPF0678 fatty acid-binding protein-like protein Rv0813c OS=Mycobacterium tuberculosis (strain ATCC 25618 / H37Rv) OX=83332 GN=Rv0813c PE=1 SV=1	Color2 [DarkGray]	1	4		24.324	24.4772	24.4026	24.4434	24.6022	24.0563	23.6434	23.5974	23.5845	23.7891	24.0632	23.9761	24.1948	24.813	24.5745	24.165	23.7197	23.4605	24.3969	24.3465
P9WFH1	P9WFH1	sp|P9WFH1|Y3399_MYCTU Putative S-adenosyl-L-methionine-dependent methyltransferase Rv3399 OS=Mycobacterium tuberculosis (strain ATCC 25618 / H37Rv) OX=83332 GN=Rv3399 PE=1 SV=2	Color2 [DarkGray]	1	4		24.434	24.2973	24.413	24.5732	24.8546	23.1721	22.8245	22.7805	23.1307	23.1185	22.9439	22.8249	23.0326	23.6172	23.3931	21.8444	22.291	22.227	22.6655	22.4732
P9WFH5	P9WFH5	sp|P9WFH5|Y3874_MYCTU Putative S-adenosyl-L-methionine-dependent methyltransferase Rv3767c OS=Mycobacterium tuberculosis (strain ATCC 25618 / H37Rv) OX=83332 GN=Rv3767c PE=1 SV=1	Color2 [DarkGray]	1	4		23.269	22.1717	23.0042	23.0036	22.0469	24.2359	24.0687	23.874	24.3029	23.8436	22.7006	22.3518	22.3345	21.8115	21.9311	24.5781	22.4344	21.7069	24.5595	24.7874
P9WFH7	P9WFH7	sp|P9WFH7|Y1947_MYCTU Putative S-adenosyl-L-methionine-dependent methyltransferase Rv1896c OS=Mycobacterium tuberculosis (strain ATCC 25618 / H37Rv) OX=83332 GN=Rv1896c PE=1 SV=1	Color2 [DarkGray]	1	4		23.7839	22.2879	22.2424	22.5643	22.2459	23.3594	23.2641	23.244	23.5216	22.9482	21.909	21.5351	21.322	22.4899	20.6592	23.7139	23.507	22.9456	21.4371	22.0907
P9WFH9;P95073	P9WFH9	sp|P9WFH9|Y1770_MYCTU Putative S-adenosyl-L-methionine-dependent methyltransferase Rv1729c OS=Mycobacterium tuberculosis (strain ATCC 25618 / H37Rv) OX=83332 GN=Rv1729c PE=1 SV=1	Color2 [DarkGray]	1	4		20.535	20.1361	19.5158	20.0402	NaN	NaN	20.5259	NaN	20.8738	20.1313	NaN	NaN	NaN	NaN	NaN	NaN	NaN	NaN	19.9469	19.6197
P9WFI1	P9WFI1	sp|P9WFI1|Y893_MYCTU Putative S-adenosyl-L-methionine-dependent methyltransferase Rv0893c OS=Mycobacterium tuberculosis (strain ATCC 25618 / H37Rv) OX=83332 GN=Rv0893c PE=1 SV=1	Color2 [DarkGray]	1	4		20.5602	21.1388	20.8311	20.7873	20.957	20.4243	20.4047	20.3435	20.1933	20.4728	NaN	NaN	20.2842	NaN	NaN	NaN	NaN	NaN	20.1274	20.1477
P9WFI3	P9WFI3	sp|P9WFI3|Y851_MYCTU Putative S-adenosyl-L-methionine-dependent methyltransferase Rv0830 OS=Mycobacterium tuberculosis (strain ATCC 25618 / H37Rv) OX=83332 GN=Rv0830 PE=1 SV=1	Color2 [DarkGray]	1	4		20.8258	20.283	20.5116	20.0746	19.8755	22.1254	22.5584	22.2348	22.5282	22.3224	21.3772	20.6434	21.1171	NaN	21.7739	23.1444	21.8882	21.1947	23.1298	23.2396
P9WFI5	P9WFI5	sp|P9WFI5|Y756_MYCTU Putative S-adenosyl-L-methionine-dependent methyltransferase Rv0731c OS=Mycobacterium tuberculosis (strain ATCC 25618 / H37Rv) OX=83332 GN=Rv0731c PE=1 SV=1	Color2 [DarkGray]	1	4		25.3523	25.6571	25.5276	25.6293	25.8909	25.0682	25.1665	25.1567	25.2701	25.2771	26.0646	26.0736	26.1916	26.8112	26.7117	25.5612	26.676	26.7582	26.1488	26.2225
[truncated: 1,384 more rows]

## Sheet: S2 - All Low Abundant Proteins
All proteins in low abundance in ΔeccC4 in FeCi						All proteins in low abundance in ΔeccC4 in Heme
[truncated: 1,178 more rows]

## Sheet: S2-Low Abundant >2 Fold Change
Low abundant in ΔeccC4 in FeCi				Low abundant in ΔeccC4 in FeCi				Low abundant in ΔeccC4 in Hm				Low abundant in ΔeccC4 in Hm
[truncated: 37 more rows]
